# Supplementary material for: Distinct Changes Occur in the Human Breast Milk Microbiome Between Early and Established Lactation in Breastfeeding Guatemalan Mothers
Source: Front Microbiol. 2021 Feb 12;12:557180. doi: 10.3389/fmicb.2021.557180 (PMC7907006; doi:10.3389/fmicb.2021.557180)
Supplement: Supplementary File 1 — Total amplified community flower diagram illustrating raw count distribution across all OTUs. – Count correlation of 200 OTUs including all mothers. – Streptococcus mitis strain genome clustering. Streptococcus mitis DA is strain cluster. Strain level research has been conducted (Jensen et al., 2016) but this tree is based on all the up-to-date genomes submitted to NCBI. [file Table_1.xlsx]

## Sheet: Column Key
Column key - OTU table
OTU	Operational taxonomic unit
lowestTaxLevel	Lowest taxonomy level
anchorPerSubOTU	Number of high counting sequences (collapsed into single OTUs if annotated by identical accessions)
NumberOfAmbiguousHits	Count of the multiple potential annoation based on conserved sequence at the amplified region
RefAnchorID	High counting sequence unique identifier
identity	Blast return information
coverageQ	Blast return information
chimera	Potential chimera flagging (uchime2_denovo)
AmbiguousLabels	Multiple potential annoation based on conserved sequence at the amplified region
subjectid	Blast return information
OTU_2	Secondary annotation, (rejected) blast return information
AmbiguousHits_2	Secondary annotation, (rejected) blast return information
AmbiguousLabels_2	Secondary annotation, (rejected) blast return information
subjectid_2	Secondary annotation, (rejected) blast return information
Id/Cov_2	Secondary annotation, (rejected) blast return information
Domain	Taxonomy
Phylum	Taxonomy
Class	Taxonomy
Order	Taxonomy
Family	Taxonomy
Genus	Taxonomy
Species	Taxonomy
anchorCollapsingDueToPrimer	Degenerate primer control
sequence	Anchor OTU sequence
db_seq	Blast return sequence (degenerate primer control is not inlcuded in identity %)
Samples with raw counts	Samples with raw counts
Column key - DA OTU tables
OTU	ANCHOR Operational taxonomic unit (unique ID)
AmbiguousLabels	Multiple potential annotation based on conserved sequence at the amplified region
A_raw	Condition A raw counts
B_raw	Condition B raw counts
A_size	Condition A sample count
B_size	Condition B sample count
A_DESeq	Condition A DEseq relatvie abundance
B_DESeq	Condition B DEseq relatvie abundance
Final_Regulation	DEseq model A vs B (used to identify disagreements between normalisation/model strategies)
baseMean	DESeq's basemean output (used to identify disagreements between normalisation/model strategies)
log2FoldChange	Fold change (log base 2)
lfcSE	DESeq logfoldchangeStandard Error
stat	DESeq wald-statistic
pvalue	DESeq p-value
padj	DESeq false discovery rate correction (Benj-Hoch; pAdjustMethod)
errorBarUp	DESeq error bar
errorBarLow	DESeq error bar
lowestTaxLevel	Lowest taxonomy level
NumberOfAmbiguousHits	Count of the multiple potential annotation based on conserved sequence at the amplified region
anchorPerSubOTU	Number of high counting sequences (collapsed into single OTUs if annotated by identical accessions)
RefAnchorID	High counting sequence unique identifier
identity	Blast return information
coverageQ	Blast return information
chimera	Potential chimera flagging (uchime2_denovo)
subjectid	Blast return information
OTU_2	Secondary annotation, (rejected) blast return information
AmbiguousHits_2	Secondary annotation, (rejected) blast return information
AmbiguousLabels_2	Secondary annotation, (rejected) blast return information
subjectid_2	Secondary annotation, (rejected) blast return information
Id/Cov_2	Secondary annotation, (rejected) blast return information
Domain	Taxonomy
Phylum	Taxonomy
Class	Taxonomy
Order	Taxonomy
Family	Taxonomy
Genus	Taxonomy
Species	Taxonomy
anchorCollapsingDueToPrimer	Degenerate primer control
sequence	Anchor OTU sequence
db_seq	Blast return sequence (degenerate primer control is not inlcuded in identity %)
Samples with raw counts	Samples with raw counts

## Sheet: OTU table
OTU	lowestTaxLevel	NumberOfAmbiguousHits	anchorPerSubOTU	RefAnchorID	identity	coverageQ	chimera	AmbiguousLabels	subjectid	OTU_2	AmbiguousHits_2	AmbiguousLabels_2	subjectid_2	Id/Cov_2	Domain	Phylum	Class	Order	Family	Genus	Species	anchorCollapsingDueToPrimer	sequence	db_seq	11_a_25	11_a_26	11_a_34	11_a_36	11_a_51	11_a_55	11_b_01	11_b_03	11_b_32	11_b_33	11_b_41	11_e_07	11_e_29	11_e_59	11_l_42	11_l_43	11_l_48	11_p_30	11_r_11	11_r_13	11_r_14	11_r_20	11_r_23	11_r_31	11_r_35
Abiotrophia_paraAdiacens_1	S	0	1	11_a_26_38290	99.813	100	N	Abiotrophia_paraAdiacens	nt|AB022027.1	-	-	-	-	-	Bacteria	Firmicutes	Bacilli	Lactobacillales	Aerococcaceae	Abiotrophia	Abiotrophia_paraAdiacens	-	AGAGTTTGATCCTGGCTCAGGACGAACGCTGGCGGCGTGCCTAATACATGCAAGTCGAACGAGAGCGACCGGTGCTTGCACTGGTCAATCTAGTGGCGAACGGGTGAGTAACACGTGGGTAACCTGCCCATCAGAGGGGGATAACATTCGGAAACGGATGCTAAAACCGCATAGGTCTTCGAACCGCATGGTTTGAAGAGGAAAAGAGGCGCAAGCTTCTGCTGATGGATGGACCCGCGGTGCATTAGCTAGTTGGTGAGGTAACGGCTCACCAAGGCCGTGATGCATAGCCGACCTGAGAGGGTGATCGGCCACATTGGGACTGAGACACGGCCCAAACTCCTACGGGAGGCAGCAGTAGGGAATCTTCCGCAATGGACGCAAGTCTGACGGAGCAAC…	AGAGTTTGATCATGGCTCAGGACGAACGCTGGCGGCGTGCCTAATACATGCAAGTCGAACGAGAGCGACCGGTGCTTGCACTGGTCAATCTAGTGGCGAACGGGTGAGTAACACGTGGGTAACCTGCCCATCAGAGGGGGATAACATTCGGAAACGGATGCTAAAACCGCATAGGTCTTCGAACCGCATGGTTTGAAGAGGAAAAGAGGCGCAAGCTTCTGCTGATGGATGGACCCGCGGTGCATTAGCTAGTTGGTGAGGTAACGGCTCACCAAGGCCGTGATGCATAGCCGACCTGAGAGGGTGATCGGCCACATTGGGACTGAGACACGGCCCAAACTCCTACGGGAGGCAGCAGTAGGGAATCTTCCGCAATGGACGCAAGTCTGACGGAGCAAC…	0	10	380	0	0	0	27	10	0	85	0	0	0	0	0	0	0	0	16	0	2	0	0	0	135
Acidovorax_1	G	0	1	11_e_29_6494	100	100	N	Acidovorax	nt|AB539974.1;rdp|S001872263;silva|AB539974.1.1444	-	-	-	-	-	Bacteria	Proteobacteria	Betaproteobacteria	Burkholderiales	Comamonadaceae	Acidovorax	Acidovorax	-	AGAGTTTGATCCTGGCTCAGATTGAACGCTGGCGGCATGCCTTACACATGCAAGTCGAACGGTAACAGGTCTTCGGATGCTGACGAGTGGCGAACGGGTGAGTAATACATCGGAACGTGCCCGAGAGTGGGGGATAACGAGGCGAAAGCTTTGCTAATACCGCATACGATCTCAGGATGAAAGCAGGGGACCGCAAGGCCTTGCGCTCACGGAGCGGCCGATGGCAGATTAGGTAGTTGGTGGGATAAAAGCTTACCAAGCCGACGATCTGTAGCTGGTCTGAGAGGACGACCAGCCACACTGGGACTGAGACACGGCCCAGACTCCTACGGGAGGCAGCAGTGGGGAATTTTGGACAATGGGCGCAAGCCTGATCCAGCCATGCCGCGTGCAGGATGA…	AGAGTTTGATCCTGGCTCAGATTGAACGCTGGCGGCATGCCTTACACATGCAAGTCGAACGGTAACAGGTCTTCGGATGCTGACGAGTGGCGAACGGGTGAGTAATACATCGGAACGTGCCCGAGAGTGGGGGATAACGAGGCGAAAGCTTTGCTAATACCGCATACGATCTCAGGATGAAAGCAGGGGACCGCAAGGCCTTGCGCTCACGGAGCGGCCGATGGCAGATTAGGTAGTTGGTGGGATAAAAGCTTACCAAGCCGACGATCTGTAGCTGGTCTGAGAGGACGACCAGCCACACTGGGACTGAGACACGGCCCAGACTCCTACGGGAGGCAGCAGTGGGGAATTTTGGACAATGGGCGCAAGCCTGATCCAGCCATGCCGCGTGCAGGATGA…	2	0	0	0	0	0	0	0	0	12	0	0	1078	0	0	0	0	0	0	0	0	0	0	0	0
Acidovorax_caeni_1	S	0	1	11_a_51_4875	99.615	100	N	Acidovorax_caeni	16SMicrobial|NR_042427.1	-	-	-	-	-	Bacteria	Proteobacteria	Betaproteobacteria	Burkholderiales	Comamonadaceae	Acidovorax	Acidovorax_caeni	-	AGAGTTTGATCCTGGCTCAGATTGAACGCTGGCGGCATGCCTTACACATGCAAGTCGAACGGTAACAGGTCTTCGGATGCTGACGAGTGGCGAACGGGTGAGTAATACATCGGAACGTGCCCAGACGTGGGGGATAACGAGGCGAAAGCTTTGCTAATACCGCATACGATCTAAGGATGAAAGCAGGGGACCGCAAGGCCTTGCGCGTTTGGAGCGGCCGATGGCAGATTAGGTAGTTGGTGGGATAAAAGCTTACCAAGCCGACGATCTGTAGCTGGTCTGAGAGGACGACCAGCCACACTGGGACTGAGACACGGCCCAGACTCCTACGGGAGGCAGCAGTGGGGAATTTTGGACAATGGGCGAAAGCCTGATCCAGCAATGCCGCGTGCAGGATGA…	AGAGTTTGATCCCTGGCTCAGATTGAACGCTGGCGGCATGCCTTACACATGCAAGTCGAACGGTAACAGGTCTTCGGATGCTGACGAGTGGCGAACGGGTGAGTAATACATCGGAACGTGCCCAGACGTGGGGGATAACGAGGCGAAAGCTTTGCTAATACCGCATACGATCTAAGGATGAAAGCAGGGGACCGCAAGGCCTTGCGCGTTTGGAGCGGCCGATGGCAGATTAGGTAGTTGGTGGGATAAAAGCTTACCAAGCCGACGATCTGTAGCTGGTCTGAGAGGACGACCAGCCACACTGGGACTGAGACACGGCCCAGACTCCTACGGGAGGCAGCAGTGGGGAATTTTGGACAATGGGCGAAAGCCTGATCCAGCAATGCCGCGTGCAGGATG…	0	0	0	0	83	1	0	0	0	0	0	0	0	0	0	1	0	0	0	0	0	0	0	0	0
Acidovorax_caeni_2	S	0	1	11_l_43_21618	100	100	N	Acidovorax_caeni	silva|CYIG01000005.219206.220714	-	-	-	-	-	Bacteria	Proteobacteria	Betaproteobacteria	Burkholderiales	Comamonadaceae	Acidovorax	Acidovorax_caeni	-	AGAGTTTGATCCTGGCTCAGATTGAACGCTGGCGGCATGCCTTACACATGCAAGTCGAACGGTAACAGGTCTTCGGATGCTGACGAGTGGCGAACGGGTGAGTAATACATCGGAACGTGCCCAGACGTGGGGGATAACGAGGCGAAAGCTTTGCTAATACCGCATACGATCTAAGGATGAAAGCAGGGGACCGCAAGGCCTTGCGCGTTTGGAGCGGCCGATGGCAGATTAGGTAGTTGGTGGGATAAAAGCTTACCAAGCCGACGATCTGTAGCTGGTCTGAGAGGACGACCAGCCACACTGGGACTGAGACACGGCCCAGACTCCTACGGGAGGCAGCAGTGGGGAATTTTGGACAATGGGCGAAAGCCTGATCCAGCAATGCCGCGTGCAGGATGA…	AGAGTTTGATCCTGGCTCAGATTGAACGCTGGCGGCATGCCTTACACATGCAAGTCGAACGGTAACAGGTCTTCGGATGCTGACGAGTGGCGAACGGGTGAGTAATACATCGGAACGTGCCCAGACGTGGGGGATAACGAGGCGAAAGCTTTGCTAATACCGCATACGATCTAAGGATGAAAGCAGGGGACCGCAAGGCCTTGCGCGTTTGGAGCGGCCGATGGCAGATTAGGTAGTTGGTGGGATAAAAGCTTACCAAGCCGACGATCTGTAGCTGGTCTGAGAGGACGACCAGCCACACTGGGACTGAGACACGGCCCAGACTCCTACGGGAGGCAGCAGTGGGGAATTTTGGACAATGGGCGAAAGCCTGATCCAGCAATGCCGCGTGCAGGATGA…	0	0	0	0	2	0	0	0	0	0	0	0	0	0	0	184	0	0	0	0	0	0	0	0	0
Acinetobacter_1	G	0	1	11_b_41_896	100	100	N	Acinetobacter	nt|AM396494.1;rdp|S000556941;silva|AM396494.1.1500	-	-	-	-	-	Bacteria	Proteobacteria	Gammaproteobacteria	Pseudomonadales	Moraxellaceae	Acinetobacter	Acinetobacter	-	AGAGTTTGATCCTGGCTCAGATTGAACGCTGGCGGCAGGCTTAACACATGCAAGTCGAGCGGGGAAGGGTAGCTTGCTACCTGACCTAGCGGCGGACGGGTGAGTAATGCTTAGGAATCTGCCTATTAGTGGGGGACAACATTCCGAAAGGAATGCTAATACCGCATACGCCCTACGGGGGAAAGCAGGGGATCTTCGGACCTTGCGCTAATAGATGAGCCTAAGTCAGATTAGCTAGTTGGTGGGGTAAAGGCCTACCAAGGCGACGATCTGTAGCGGGTCTGAGAGGATGATCCGCCACACTGGGACTGAGACACGGCCCAGACTCCTACGGGAGGCAGCAGTGGGGAATATTGGACAATGGGCGAAAGCCTGATCCAGCCATGCCGCGTGTGTGAA…	AGAGTTTGATCCTGGCTCAGATTGAACGCTGGCGGCAGGCTTAACACATGCAAGTCGAGCGGGGAAGGGTAGCTTGCTACCTGACCTAGCGGCGGACGGGTGAGTAATGCTTAGGAATCTGCCTATTAGTGGGGGACAACATTCCGAAAGGAATGCTAATACCGCATACGCCCTACGGGGGAAAGCAGGGGATCTTCGGACCTTGCGCTAATAGATGAGCCTAAGTCAGATTAGCTAGTTGGTGGGGTAAAGGCCTACCAAGGCGACGATCTGTAGCGGGTCTGAGAGGATGATCCGCCACACTGGGACTGAGACACGGCCCAGACTCCTACGGGAGGCAGCAGTGGGGAATATTGGACAATGGGCGAAAGCCTGATCCAGCCATGCCGCGTGTGTGAA…	0	0	0	0	0	4	0	0	0	13	430	0	25	2	0	0	0	0	0	0	0	0	0	0	1
Acinetobacter_bereziniae_1	S	0	2	11_b_03_4254	99.426	100	N	Acinetobacter_bereziniae	16SMicrobial|NR_117625.1	-	-	-	-	-	Bacteria	Proteobacteria	Gammaproteobacteria	Pseudomonadales	Moraxellaceae	Acinetobacter	Acinetobacter_bereziniae	-	AGAGTTTGATCCTGGCTCAGATTGAACGCTGGCGGCAGGCTTAACACATGCAAGTCGAGCGGGGGAGATTGCTTCGGTAATTGACCTAGCGGCGGACGGGTGAGTAATACTTAGGAATCTGCCTATTAATGGGGGACAACATCTCGAAAGGGATGCTAATACCGCATACGCCCTACGGGGGAAAGCAGGGGATCACTTGTGACCTTGCGTTAATAGATGAGCCTAAGTCGGATTAGCTAGTTGGTGGGGTAAAGGCCTACCAAGGCGACGATCTGTAGCGGGTCTGAGAGGATGATCCGCCACACTGGGACTGAGACACGGCCCAGACTCCTACGGGAGGCAGCAGTGGGGAATATTGGACAATGGGGGGAACCCTGATCCAGCCATGCCGCGTGTGTG…	AGAGTTTGATCATGGCTCAGATTGAACGCTGGCGGCAGGCTTAACACATGCAAGTCGAGCGGGGGAGGTTGCTTCGGTAATTGACCTAGCGGCGGACGGGTGAGTAATACTTAGGAATCTGCCTATTAATGGGGGACAACATCTCGAAAGGGATGCTAATACCGCATACGCCCTACGGGGGAAAGCAGGGGATCACTTGTGACCTTGCGTTAATAGATGAGCCTAAGTCGGATTAGCTAGTTGGTGGGGTAAAGGCCTACCAAGGCGACGATCTGTAGCGGGTCTGAGAGGATGATCCGCCACACTGGGACTGAGACACGGCCCAGACTCCTACGGGAGGCAGCAGTGGGGAATATTGGACAATGGGGGGAACCCTGATCCAGCCATGCCGCGTGTGTG…	0	1	0	0	1	0	0	6	34	0	0	1	0	0	0	0	0	0	7	13	20	0	0	0	30
Acinetobacter_johnsonii_1	S	0	1	11_b_03_32447	99.424	100	N	Acinetobacter_johnsonii	16SMicrobial|NR_117624.1	-	-	-	-	-	Bacteria	Proteobacteria	Gammaproteobacteria	Pseudomonadales	Moraxellaceae	Acinetobacter	Acinetobacter_johnsonii	-	AGAGTTTGATCCTGGCTCAGATTGAACGCTGGCGGCAGGCTTAACACATGCAAGTCGAGCGGGGAAAGGTAGCTTGCTACCTGACCTAGCGGCGGACGGGTGAGTAATGCTTAGGAATCTGCCTATTAGTGGGGGACAACATTCCGAAAGGAATGCTAATACCGCATACGCCCTACGGGGGAAAGCAGGGGATCTTCGGACCTTGCGCTAATAGATGAGCCTAAGTCAGATTAGCTAGTTGGTGGGGTAAAGGCCTACCAAGGCGACGATCTGTAGCGGGTCTGAGAGGATGATCCGCCACACTGGGACTGAGACACGGCCCAGACTCCTACGGGAGGCAGCAGTGGGGAATATTGGACAATGGGCGAAAGCCTGATCCAGCCATGCCGCGTGTGTGAA…	AGAGTTTGATCATGGCTCAGATTGAACGCTGGCGGCAGGCTTAACACATGCAAGTCGAGCGGGGAAAGGTAGCTTGCTACCTAACCTAGCGGCGGACGGGTGAGTAATGCTTAGGAATCTGCCTATTAGTGGGGGACAACATTCCGAAAGGAATGCTAATACCGCATACGCCCTACGGGGGAAAGCAGGGGATCTTCGGACCTTGCGCTAATAGATGAGCCTAAGTCAGATTAGCTAGTTGGTGGGGTAAAGGCCTACCAAGGCGACGATCTGTAGCGGGTCTGAGAGGATGATCCGCCACACTGGGACTGAGACACGGCCCAGACTCCTACGGGAGGCAGCAGTGGGGAATATTGGACAATGGGCGAAAGCCTGATCCAGCCATGCCGCGTGTGTGAA…	0	0	1	0	0	0	0	48	0	0	459	0	67	29	0	3	0	0	0	0	0	0	0	0	2
Acinetobacter_johnsonii_2	S	0	1	11_r_46_1542	99.808	100	N	Acinetobacter_johnsonii	nt|CP037424.1	-	-	-	-	-	Bacteria	Proteobacteria	Gammaproteobacteria	Pseudomonadales	Moraxellaceae	Acinetobacter	Acinetobacter_johnsonii	-	AGAGTTTGATCCTGGCTCAGATTGAACGCTGGCGGCAGGCTTAACACATGCAAGTCGAGCGGGGTGATGTAGCTTGCTACATTACCTAGCGGCGGACGGGTGAGTAATGCTTAGGAATCTGCCTATTAGTGGGGGACAACATTCCGAAAGGAATGCTAATACCGCATACGCCCTACGGGGGAAAGCAGGGGATCTTCGGACCTTGCGCTAATAGATGAGCCTAAGTCAGATTAGCTAGTTGGTGGGGTAAAGGCCTACCAAGGCGACGATCTGTAGCGGGTCTGAGAGGATGATCCGCCACACTGGGACTGAGACACGGCCCAGACTCCTACGGGAGGCAGCAGTGGGGAATATTGGACAATGGGCGAAAGCCTGATCCAGCCATGCCGCGTGTGTGAA…	AGAGTTTGATCATGGCTCAGATTGAACGCTGGCGGCAGGCTTAACACATGCAAGTCGAGCGGGGTGATGTAGCTTGCTACATTACCTAGCGGCGGACGGGTGAGTAATGCTTAGGAATCTGCCTATTAGTGGGGGACAACATTCCGAAAGGAATGCTAATACCGCATACGCCCTACGGGGGAAAGCAGGGGATCTTCGGACCTTGCGCTAATAGATGAGCCTAAGTCAGATTAGCTAGTTGGTGGGGTAAAGGCCTACCAAGGCGACGATCTGTAGCGGGTCTGAGAGGATGATCCGCCACACTGGGACTGAGACACGGCCCAGACTCCTACGGGAGGCAGCAGTGGGGAATATTGGACAATGGGCGAAAGCCTGATCCAGCCATGCCGCGTGTGTGAA…	0	0	0	0	0	9	0	3	0	0	264	2	70	17	0	0	0	0	0	1	1	0	0	0	0
Acinetobacter_ursingii_1	S	0	1	11_r_49_5145	100	100	N	Acinetobacter_ursingii	nt|AB859677.1;silva|AB859677.1.1501	-	-	-	-	-	Bacteria	Proteobacteria	Gammaproteobacteria	Pseudomonadales	Moraxellaceae	Acinetobacter	Acinetobacter_ursingii	-	AGAGTTTGATCCTGGCTCAGATTGAACGCTGGCGGCAGGCTTAACACATGCAAGTCGAGCGGAGAGAGGTAGCTTGCTACTGATCTTAGCGGCGGACGGGTGAGTAATACTTAGGAATCTGGCTATTAGTGGGGGACAACATTTCGAAAGGGATGCTAATACCGCATACGTCCTACGGGAGAAAGCAGGGGATCTTCGGACCTTGCGCTAATAGATGAGCCTAAGTCGGATTAGCTAGTTGGTGGGGTAAAGGCCTACCAAGGCGACGATCTGTAGCGGGTCTGAGAGGATGATCCGCCACACTGGGACTGAGACACGGCCCAGACTCCTACGGGAGGCAGCAGTGGGGAATATTGGACAATGGGGGGAACCCTGATCCAGCCATGCCGCGTGTGTGAA…	AGAGTTTGATCCTGGCTCAGATTGAACGCTGGCGGCAGGCTTAACACATGCAAGTCGAGCGGAGAGAGGTAGCTTGCTACTGATCTTAGCGGCGGACGGGTGAGTAATACTTAGGAATCTGGCTATTAGTGGGGGACAACATTTCGAAAGGGATGCTAATACCGCATACGTCCTACGGGAGAAAGCAGGGGATCTTCGGACCTTGCGCTAATAGATGAGCCTAAGTCGGATTAGCTAGTTGGTGGGGTAAAGGCCTACCAAGGCGACGATCTGTAGCGGGTCTGAGAGGATGATCCGCCACACTGGGACTGAGACACGGCCCAGACTCCTACGGGAGGCAGCAGTGGGGAATATTGGACAATGGGGGGAACCCTGATCCAGCCATGCCGCGTGTGTGAA…	0	0	0	0	0	0	0	0	8	0	0	0	33	0	0	0	0	0	0	0	0	0	0	0	0
Actinomyces_1	G	0	1	22_a_67_4116	99.42	100	N	Actinomyces	nt|EU071474.1;rdp|S000921346;silva|EU071474.1.1501	-	-	-	-	-	Bacteria	Actinobacteria	Actinobacteria	Actinomycetales	Actinomycetaceae	Actinomyces	Actinomyces	-	AGAGTTTGATCCTGGCTCAGGACGAACGCTGGCGGCGTGCTTAACACATGCAAGTCGAACGCTGAAGCCTAGCTTGCTGGGTGGATGAGTGGCGAACGGGTGAGTAACACGTGAGTAACCTGCCCCCTTCTTTGGGATAACGCCCGGAAACGGGTGCTAATACTGGATATTCACTGGCCTTCGCATGGGGGTTGGTGGAAAGGTTTTTCTGGTGGGGGATGGGCTCGCGGCCTATCAGCTTGTTGGTGGGGTGATGGCCTACCAAGGCTTTGACGGGTAGCCGGCCTGAGAGGGTGACCGGTCACATTGGGACTGAGATACGGCCCAGACTCCTACGGGAGGCAGCAGTGGGGAATATTGCACAATGGGCGAAAGCCTGATGCAGCGACGCCGCGTGAG…	GAGTTTGATCCTGGCTCAGGACGAACGCTGGCGGCGTGCTTAACACATGCAAGTCGAACGCTGAAGCCTAGCTTGCTGGGTGGATGAGTGGCGAACGGGTGAGTAACACGTGAGTAACCTGCCCTCTTCTTTGGGATAACGCCCGGAAACGGGTGCTAATACTGGATATTCACTGGCCTTCGCATGGGGGTTGGTGGAAAGGTTTTTTCTGGTGGGGGATGGGCTCGCGGCCTATCAGCTTGTTGGTGGGGTGATGGCCTACCAAGGCTTTGACGGGTAGCCGGCCTGAGAGGGTGACCGGTCACATTGGGACTGAGATACGGCCCAGACTCCTACGGGAGGCAGCAGTGGGGAATATTGCACAATGGGCGAAAGCCTGATGCAGCGACGCCGCGTGAG…	0	0	0	0	0	0	1	0	0	0	0	0	0	0	0	0	0	0	0	0	0	0	1	0	0
Actinomyces_2	G	0	1	22_a_69_26192	99.421	100	N	Actinomyces	rdp|S003404630;silva|JQ459381.1.1397	-	-	-	-	-	Bacteria	Actinobacteria	Actinobacteria	Actinomycetales	Actinomycetaceae	Actinomyces	Actinomyces	-	AGAGTTTGATCCTGGCTCAGGACGAACGCTGGCGGCGTGCTTAACACATGCAAGTCGAACGCTGAAGCCCAGCTTGCTGGGTGGATGAGTGGCGAACGGGTGAGTAACACGTGAGTAACCTGCCCCCTTCTTTGGGATAACGCCCGGAAACGGGTGCTAATACTGGATATTCACTGATCTTCGCATGGGGGTTGGTGGAAAGGTTTTTCTGGTGGGGGATGGGCTCGCGGCCTATCAGCTTGTTGGTGGGGTGATGGCCTACCAAGGCTTTGACGGGTAGCCGGCCTGAGAGGGTGACCGGTCACATTGGGACTGAGATACGGCCCAGACTCCTACGGGAGGCAGCAGTGGGGAATATTGCACAATGGGCGAAAGCCTGATGCAGCGACGCCGCGTGAG…	AGAGTTTGATCATGGCTCAGGACGAACGCTGGCGGCGTGCTTAACACATGCAAGTCGAACGCTGAAGCCCAGCTTGCTGGGTGGATGAGTGGCGAACGGGTGAGTAACACGTGAGTAACCTGCCCCCTTCTTTGGGATAACGCCCGGAAACGGGTGCTAATACTGGATATTCACTGATCTTCGCATGGGGGTTGGTGGAAAGGTTTTTTCTGGTGGGGGATGGGCTCGCGGCCTATCAGCTTGTTGGTGGGGTGATGGCCTACCAAGGCTTTGACGGGTAGCCGGCCTGAGAGGGTGACCGGTCACATTGGGACTGAGATACGGCCCAGACTCCTACGGGAGGCAGCAGTGGGGAATATTGCACAATGGGCGAAAGCCTGATGCAGCGACGCCGCGTGA…	0	0	0	0	0	0	0	0	0	0	0	0	0	0	0	0	0	0	0	0	0	0	0	0	0
Actinomyces_3	G	0	1	11_r_31_18558	99.807	100	N	Actinomyces	silva|CAGY01000009.11.1531	-	-	-	-	-	Bacteria	Actinobacteria	Actinobacteria	Actinomycetales	Actinomycetaceae	Actinomyces	Actinomyces	-	AGAGTTTGATCCTGGCTCAGGACGAACGCTGGCGGCGTGCTTAACACATGCAAGTCGAACGCTGAAGGCCCAGCTTGCTGGGTTGGATGAGTGGCGAACGGGTGAGTAACACGTGAGTAACCTGCCCTCTTCTTTGGGATAACGGTCGGAAACGGCTGCTAATACCGGGTATTCACTGTCCTTCGCATGGGGGGTGGTGGAAAGGTTTTTTCTGGTGGGGGATGGGCTCGCGGCCTATCAGCTTGTTGGTGGGGTGATGGCTTACCAAGGCTTTGACGGGTAACCGGCCTGAGAGGGTGACCGGTCACATTGGGACTGAGATACGGCCCAGACTCCTACGGGAGGCAGCAGTGGGGAATATTGCACAATGGGCGAAAGCCTGATGCAGCGACGCCGCGT…	AGAGTTTGATCCTGGCTCAGGACGAACGCTGGCGGCGTGCTTAACACATGCAAGTCGAACGCTGAAGGCCCAGCTTGCTGGGTTGGATGAGTGGCGAACGGGTGAGTAACACGTGAGTAACCTGCCCCCTTCTTTGGGATAACGGTCGGAAACGGCTGCTAATACCGGGTATTCACTGTCCTTCGCATGGGGGGTGGTGGAAAGGTTTTTTCTGGTGGGGGATGGGCTCGCGGCCTATCAGCTTGTTGGTGGGGTGATGGCTTACCAAGGCTTTGACGGGTAACCGGCCTGAGAGGGTGACCGGTCACATTGGGACTGAGATACGGCCCAGACTCCTACGGGAGGCAGCAGTGGGGAATATTGCACAATGGGCGAAAGCCTGATGCAGCGACGCCGCGT…	0	0	0	0	0	0	0	0	0	0	1	0	0	0	0	0	0	0	0	0	1	0	0	387	0
Actinomyces_odontolyticus_1	S	0	1	11_e_59_18634	99.035	100	N	Actinomyces_odontolyticus	16SMicrobial|NR_114395.1	Actinomyces_odontolyticus	0	Actinomyces_odontolyticus	nt|NR_114395.1	99.035/100.0	Bacteria	Actinobacteria	Actinobacteria	Actinomycetales	Actinomycetaceae	Actinomyces	Actinomyces_odontolyticus	-	AGAGTTTGATCCTGGCTCAGGACGAACGCTGGCGGCGTGCTTAACACATGCAAGTCGAACGCTGAAGCCTAGCTTGCTGGGTGGATGAGTGGCGAACGGGTGAGTAACACGTGAGTAACCTGCCCCCTTCTTTGGGATAACGCCCGGAAACGGGTGCTAATACTGGATATTCACTGATCTTCGCATGGGGGTTGGTGGAAAGGTTTTTTCTGGTGGGGGATGGGCTCGCGGCCTATCAGCTTGTTGGTGGGGTGATGGCCTACCAAGGCTTTGACGGGTAGCCGGCCTGAGAGGGTGACCGGTCACATTGGGACTGAGATACGGCCCAGACTCCTACGGGAGGCAGCAGTGGGGAATATTGCACAATGGGCGAAAGCCTGATGCAGCGACGCCGCGTGA…	AGAGTTTGATCCTGGCTCAGGACGAACGCTGGCGGCGTGCTTAACACATGCAAGTCGAACGCTGAAGCTCAGCTTGCTGGGTGGATGAGTGGCGAACGGGTGAGTAACACGTGAGTAACCTGCCCCCTTCTTTGGGATAACGCCCGGAAACGGGTGCTAATACTGGATATTCACTGATCTTCGCATGGGGGTTGGTGGAAAGGTTTGTTCTGGTGGGGGATGGGCTCGCGGCCTATCAGCTTGTTGGTGGGGTGATGGCCTACCAAGGCTTTGACGGGTAGCCGGCCTGAGAGGGTGACCGGTCACATTGGGACTGAGATACGGCCCAGACTCCTACGGGAGGCAGCAGTGGGGAATATTGCACAATGGGCGAAAGCCTGATGCAGCGACGCCGCGTGA…	0	0	0	0	0	0	0	0	0	0	0	0	80	217	0	0	0	0	0	0	2	0	0	0	0
Actinomyces_odontolyticus_2	S	0	1	22_a_69_6672	99.033	100	N	Actinomyces_odontolyticus	nt|GQ131411.1	-	-	-	-	-	Bacteria	Actinobacteria	Actinobacteria	Actinomycetales	Actinomycetaceae	Actinomyces	Actinomyces_odontolyticus	-	AGAGTTTGATCCTGGCTCAGGACGAACGCTGGCGGCGTGCTTAACACATGCAAGTCGAACGCTGAAGCCCAGCTTGCTGGGTGGATGAGTGGCGAACGGGTGAGTAACACGTGAGTAACCTGCCCTCTTCTTTGGGATAACGCCCGGAAACGGGTGCTAATACTGGATATTCACTGATCTTCGCATGGGGGTTGGTGGAAAGGTTTTTCTGGTGGGGGATGGGCTCGCGGCCTATCAGCTTGTTGGTGGGGTGATGGCCTACCAAGGCTTTGACGGGTAGCCGGCCTGAGAGGGTGACCGGTCACATTGGGACTGAGATACGGCCCAGACTCCTACGGGAGGCAGCAGTGGGGAATATTGCACAATGGGCGAAAGCCTGATGCAGCGACGCCGCGTGAG…	GAGTTTGATCCTGGCTCAGGACGAACGCTGGCGGCGTGCTTAACACATGCAAGTCGAACGCTGAAGCCCAGCTTGCTGGGTGGATGAGTGGCGAACGGGTGAGTAACACGTGAGTAACCTGCCCTCTTCTTTGGGATAACGCCCGGAAACGGGTGCTAATACTGGATATTCACTGGCCTTCGCATGGGGGTTGGTGGAAAGGTTTTTTCTGGTGGGGGATGGGCTCGCGGCCTATCAGCTTGTTGGTGGGGTGATGGCCTACCAAGGCTTTGACGGGTAGCCGGCCTGAGAGGGTGACCGGTCACATTGGGACTGAGATACGGCCCAGACTCCTACGGGAGGCAGCAGTGGGGAATATTGCACAATGGGCGAAAGCCTGATGCAGCGACGCCGCGTGAG…	0	0	0	0	0	0	0	0	0	0	0	0	0	0	0	0	0	0	0	0	0	0	0	0	0
Actinomyces_odontolyticus_3	S	0	2	22_a_67_8438	99.226	100	N	Actinomyces_odontolyticus	nt|GQ131411.1;silva|GQ131411.1.1514	-	-	-	-	-	Bacteria	Actinobacteria	Actinobacteria	Actinomycetales	Actinomycetaceae	Actinomyces	Actinomyces_odontolyticus	-	AGAGTTTGATCCTGGCTCAGGACGAACGCTGGCGGCGTGCTTAACACATGCAAGTCGAACGCTGAAGCCCAGCTTGCTGGGTGGATGAGTGGCGAACGGGTGAGTAACACGTGAGTAACCTGCCCCCTTCTTTGGGATAACGCCCGGAAACGGGTGCTAATACTGGATATTCACTGGCCTTCGCATGGGGGTTGGTGGAAAGGTTTTTCTGGTGGGGGATGGGCTCGCGGCCTATCAGCTTGTTGGTGGGGTGATGGCCTACCAAGGCTTTGACGGGTAGCCGGCCTGAGAGGGTGACCGGTCACATTGGGACTGAGATACGGCCCAGACTCCTACGGGAGGCAGCAGTGGGGAATATTGCACAATGGGCGAAAGCCTGATGCAGCGACGCCGCGTGAG…	GAGTTTGATCCTGGCTCAGGACGAACGCTGGCGGCGTGCTTAACACATGCAAGTCGAACGCTGAAGCCCAGCTTGCTGGGTGGATGAGTGGCGAACGGGTGAGTAACACGTGAGTAACCTGCCCTCTTCTTTGGGATAACGCCCGGAAACGGGTGCTAATACTGGATATTCACTGGCCTTCGCATGGGGGTTGGTGGAAAGGTTTTTTCTGGTGGGGGATGGGCTCGCGGCCTATCAGCTTGTTGGTGGGGTGATGGCCTACCAAGGCTTTGACGGGTAGCCGGCCTGAGAGGGTGACCGGTCACATTGGGACTGAGATACGGCCCAGACTCCTACGGGAGGCAGCAGTGGGGAATATTGCACAATGGGCGAAAGCCTGATGCAGCGACGCCGCGTGAG…	0	0	0	0	0	0	0	0	0	0	0	0	0	0	1	0	0	0	0	0	0	1	0	0	0
Actinomyces_odontolyticus_4	S	0	2	22_u_65_2457	99.42	100	N	Actinomyces_odontolyticus	silva|ACYT02000005.305.1832	-	-	-	-	-	Bacteria	Actinobacteria	Actinobacteria	Actinomycetales	Actinomycetaceae	Actinomyces	Actinomyces_odontolyticus	-	AGAGTTTGATCCTGGCTCAGGACGAACGCTGGCGGCGTGCTTAACACATGCAAGTCGAACGCTGAAGCCCAGCTTGCTGGGTGGATGAGTGGCGAACGGGTGAGTAACACGTGAGTAACCTGCCCCCTTCTTTGGGATAACGCCCGGAAACGGGTGCTAATACTGGATATTCACTGGCCTTCGCATGGGGGTTGGTGGAAAGGTTTTTCTGGTGGGGGATGGGCTCGCGGCCTATCAGCTTGTTGGTGGGGTGATGGCCTACCAAGGCTTTGACGGGTAGCCGGCCTGAGAGGGTGACCGGTCACATTGGGACTGAGATACGGCCCAGACTCCTACGGGAGGCAGCAGTGGGGAATATTGCACAATGGGCGAAAGCCTGATGCAGCGACGCCGCGTGAG…	AGAGTTTGATCCTGGCTCAGGACGAACGCTGGCGGCGTGCTTAACACATGCAAGTCGAACGCTGAAGCCTAGCTTGCTGGGTGGATGAGTGGCGAACGGGTGAGTAACACGTGAGTAACCTGCCCCCTTCTTTGGGATAACGCCCGGAAACGGGTGCTAATACTGGATATTCACTGGTCTTCGCATGGGGGTTGGTGGAAAGGTTTGTTCTGGTGGGGGATGGGCTCGCGGCCTATCAGCTTGTTGGTGGGGTGATGGCCTACCAAGGCTTTGACGGGTAGCCGGCCTGAGAGGGTGACCGGTCACATTGGGACTGAGATACGGCCCAGACTCCTACGGGAGGCAGCAGTGGGGAATATTGCACAATGGGCGAAAGCCTGATGCAGCGACGCCGCGTGA…	0	0	0	0	0	0	0	1	0	0	0	0	0	0	0	0	0	0	0	0	2	0	0	0	133
Afipia_1	G	0	1	11_r_46_1048	99.575	100	N	Afipia	nt|EF371496.1;rdp|S002302578;silva|EF371496.1.1452	-	-	-	-	-	Bacteria	Proteobacteria	Alphaproteobacteria	Rhizobiales	Bradyrhizobiaceae	Afipia	Afipia	-	AGAGTTTGATCCTGGCTCAGAGCGAACGCTGGCGGCAGGCTTAACACATGCAAGTCGAGCGGGCGTAGCAATACGTCAGCGGCAGACGGGTGAGTAACGCGTGGGAACGTACCTTTTGGTTCGGAACAACTGAGGGAAACTTCAGCTAATACCGGATAAGCCCTAACGGGGAAAGATTTATCGCCGAAAGATCGGCCCGCGTCTGATTAGCTAGTTGGTGAGGTAACGGCTCACCAAGGCGACGATCAGTAGCTGGTCTGAGAGGATGATCAGCCACACTGGGACTGAGACACGGCCCAGACTCCTACGGGAGGCAGCAGTGGGGAATATTGGACAATGGGGGCAACCCTGATCCAGCCATGCCGCGTGAGTGATGAAGGCCCTAGGGTTGTAAAGCTC…	AGAGTTTGATCCTGGCTCAGAGCGAACGCTGGCGGCAGGCTTAACACATGCAAGTCGAGCGGGCGTAGCAATACGTCAGCGGCAGACGGGTGAGTAACACGTGGGAACGTACCTTTTGGTTCGGAACAACTGAGGGAAACTTCAGCTAATACCGGATAAGCCCTAACGGGGAAAGATTTATCGCCGAAAGATCGGCCCGCGTCTGATTAGCTAGTTGGTGAGGTAATGGCTCACCAAGGCGACGATCAGTAGCTGGTCTGAGAGGATGATCAGCCACACTGGGACTGAGACACGGCCCAGACTCCTACGGGAGGCAGCAGTGGGGAATATTGGACAATGGGGGCAACCCTGATCCAGCCATGCCGCGTGAGTGATGAAGGCCCTAGGGTTGTAAAGCTC…	0	0	0	0	0	0	0	0	0	0	0	0	0	0	0	0	0	0	0	0	0	0	0	0	0
Afipia_2	G	0	1	22_r_41_405	99.788	100	N	Afipia	nt|EF371496.1;silva|EF371496.1.1452	-	-	-	-	-	Bacteria	Proteobacteria	Alphaproteobacteria	Rhizobiales	Bradyrhizobiaceae	Afipia	Afipia	-	AGAGTTTGATCCTGGCTCAGAGCGAACGCTGGCGGCAGGCTTAACACATGCAAGTCGAGCGGGCGTAGCAATACGTCAGCGGCAGACGGGTGAGTAACGCGTGGGAACGTACCTTTTGGTTCGGAACAACTGAGGGAAACTTCAGCTAATACCGGATAAGCCCTAACGGGGAAAGATTTATCGCCGAAAGATCGGCCCGCGTCTGATTAGCTAGTTGGTGAGGTAATGGCTCACCAAGGCGACGATCAGTAGCTGGTCTGAGAGGATGATCAGCCACACTGGGACTGAGACACGGCCCAGACTCCTACGGGAGGCAGCAGTGGGGAATATTGGACAATGGGGGCAACCCTGATCCAGCCATGCCGCGTGAGTGATGAAGGCCCTAGGGTTGTAAAGCTC…	AGAGTTTGATCCTGGCTCAGAGCGAACGCTGGCGGCAGGCTTAACACATGCAAGTCGAGCGGGCGTAGCAATACGTCAGCGGCAGACGGGTGAGTAACACGTGGGAACGTACCTTTTGGTTCGGAACAACTGAGGGAAACTTCAGCTAATACCGGATAAGCCCTAACGGGGAAAGATTTATCGCCGAAAGATCGGCCCGCGTCTGATTAGCTAGTTGGTGAGGTAATGGCTCACCAAGGCGACGATCAGTAGCTGGTCTGAGAGGATGATCAGCCACACTGGGACTGAGACACGGCCCAGACTCCTACGGGAGGCAGCAGTGGGGAATATTGGACAATGGGGGCAACCCTGATCCAGCCATGCCGCGTGAGTGATGAAGGCCCTAGGGTTGTAAAGCTC…	0	0	0	0	0	0	0	0	0	0	0	0	0	0	0	0	0	0	0	0	0	0	0	0	0
Afipia_broomeae_1	S	0	1	11_l_42_42713	99.143	99.1507	N	Afipia_broomeae	16SMicrobial|NR_029200.1	-	-	-	-	-	Bacteria	Proteobacteria	Alphaproteobacteria	Rhizobiales	Bradyrhizobiaceae	Afipia	Afipia_broomeae	-	AGAGTTTGATCCTGGCTCAGAGCGAACGCTGGCGGCAGGCTTAACACATGCAAGTCGAGCGGGCGTAGCAATACGTCAGCGGCAGACGGGTGAGTAACACGTGGGAACGTACCTTTTGGTTCGGAACAACACAGGGAAACTTGTGCTAATACCGGATAAGCCCTTACGGGGAAAGATTTATCGCCGAAAGATCGGCCCGCGTCTGATTAGCTAGTTGGTGAGGTAATGGCTCACCAAGGCGACGATCAGTAGCTGGTCTGAGAGGATGATCAGCCACACTGGGACTGAGACACGGCCCAGACTCCTACGGGAGGCAGCAGTGGGGAATATTGGACAATGGGCGCAAGCCTGATCCAGCCATGCCGCGTGAGTGATGAAGGCCCTAGGGTTGTAAAGCTC…	TTTGATCCTGGCTCAGAGCGAACGCTGGCGGCAGGCTTAACACATGCAAGTCGAGCGGGCGTAGCAATACGTCAGCGGCAGACGGGTGAGTAACGCGTGGGAACGTACCTTTTGGTTCGGAACAACACAGGGAAACTTGTGCTAATACCGGATAAGCCCTTACGGGGAAAGATTTATCGCCGAAAGATCGGCCCGCGTCTGATTAGCTAGTTGGTGAGGTAACGGCTCACCAAGGCGACGATCAGTAGCTGGTCTGAGAGGATGATCAGCCACATTGGGACTGAGACACGGCCCAAACTCCTACGGGAGGCAGCAGTGGGGAATATTGGACAATGGGCGCAAGCCTGATCCAGCCATGCCGCGTGAGTGATGAAGGCCCTAGGGTTGTAAAGCTCTTTT…	0	0	0	0	0	0	0	0	0	0	0	0	0	0	10	0	0	0	0	0	0	0	0	0	0
Alloprevotella_1	G	0	2	22_a_69_1237	99.43	100	N	Alloprevotella	rdp|S000838442;silva|AM420250.1.1490	-	-	-	-	-	Bacteria	Bacteroidetes	Bacteroidia	Bacteroidales	Prevotellaceae	Alloprevotella	Alloprevotella	-	AGAGTTTGATCCTGGCTCAGGATGAACGCTAGCTACAGGCTTAACACATGCAAGTCGAGGGGCAGCATGGAAGAAGCTTGCTTCTTCTGATGGCGACCGGCGCACGGGTGCGTAACGCGTATCAAACCTGCCTCATACTCGGGGATAGCCTTGCGAAAGTAAGATTAATACCCGATGTTGTTATGTTACCGCATGGTGATATAACCAAAGATTTATCGGTATGAGATGGTGATGCGTCCGATTAGGTAGTAGGCGGGGTAACGGCCCACCTAGCCATCGATCGGTAGGGGTTCTGAGAGGAAGGTCCCCCACACTGGAACTGAGACACGGTCCAGACTCCTACGGGAGGCAGCAGTGAGGAATATTGGTCAATGGACGGAAGTCTGAACCAGCCAAGTA…	AGAGTTTGATCCTGGCTCAGGATGAACGCTAGCTACAGGCTTAACACATGCAAGTCGAGGGGCAGCATGGAAGAAGCTCGCTTCTTCTGATGGCGACCGGCGCACGGGTGCGTAACGCGTATCAAACCTGCCTCATACTCGGGGATAGCCTTGCGAAAGTAAGATTAATACCCGATGTTGTTATGTTACCGCATGGTGATATAACCAAAGATTTATCGGTATGAGATGGTGATGCGTCCGATTAGGTAGTAGGCGGGGTAACGGCCCACCTAGCCTTCGATCGGTAGGGGTTCTGAGAGGAAGGTCCCCCACACTGGAACTGAGACACGGTCCAGACTCCTACGGGAGGCAGCAGTGAGGAATATTGGTCAATGGACGAAAGTCTGAACCAGCCAAGTA…	0	0	426	0	12	0	0	0	0	91	0	0	0	0	0	0	0	0	0	0	0	0	0	1	0
Alloprevotella_2	G	0	5	11_a_51_30	99.43	100	N	Alloprevotella	rdp|S000838442;silva|EF510690.1.1424	-	-	-	-	-	Bacteria	Bacteroidetes	Bacteroidia	Bacteroidales	Prevotellaceae	Alloprevotella	Alloprevotella	-	AGAGTTTGATCCTGGCTCAGGATGAACGCTAGCTACAGGCTTAACACATGCAAGTCGAGGGGCAGCATGGAAGAAGCTTGCTTCTTCTGATGGCGACCGGCGCACGGGTGCGTAACGCGTATCAAACCTGCCTCATACTCGGGGATAGCCTTGCGAAAGTAAGATTAATACCCGATGTTGTTATGTTACCGCATGGTGATATAACCAAAGATTTATCGGTATGAGATGGTGATGCGTCCGATTAGGTAGTAGGCGGGGTAACGGCCCACCTAGCCATCGATCGGTAGGGGTTCTGAGAGGAAGGTCCCCCACACTGGAACTGAGACACGGTCCAGACTCCTACGGGAGGCAGCAGTGAGGAATATTGGTCAATGGACGCAAGTCTGAACCAGCCAAGTA…	AGAGTTTGATCCTGGCTCAGGATGAACGCTAGCTACAGGCTTAACACATGCAAGTCGAGGGGCAGCATGGAAGAAGCTCGCTTCTTCTGATGGCGACCGGCGCACGGGTGCGTAACGCGTATCAAACCTGCCTCATACTCGGGGATAGCCTTGCGAAAGTAAGATTAATACCCGATGTTGTTATGTTACCGCATGGTGATATAACCAAAGATTTATCGGTATGAGATGGTGATGCGTCCGATTAGGTAGTAGGCGGGGTAACGGCCCACCTAGCCTTCGATCGGTAGGGGTTCTGAGAGGAAGGTCCCCCACACTGGAACTGAGACACGGTCCAGACTCCTACGGGAGGCAGCAGTGAGGAATATTGGTCAATGGACGAAAGTCTGAACCAGCCAAGTA…	0	0	1509	0	2727	0	0	0	0	1	0	0	0	0	0	0	0	0	0	0	0	0	0	0	0
Alphaproteobacteria_MS_1	S	2	1	11_r_11_179	100	100	N	Brevundimonas_diminuta;Ochrobactrum_anthropi	nt|CP021995.1;nt|KC488626.1;silva|DQ857897.1.1424	-	-	-	-	-	Bacteria	Proteobacteria	Alphaproteobacteria	Alphaproteobacteria_MS	Alphaproteobacteria_MS	Alphaproteobacteria_MS	Alphaproteobacteria_MS	-	AGAGTTTGATCCTGGCTCAGAGCGAACGCTGGCGGCAGGCCTAACACATGCAAGTCGAACGGACCCTTCGGGGTTAGTGGCGGACGGGTGAGTAACACGTGGGAACGTGCCTTTAGGTTCGGAATAGCTCCTGGAAACGGGTGGTAATGCCGAATGTGCCCTTCGGGGGAAAGATTTATCGCCTTTAGAGCGGCCCGCGTCTGATTAGCTAGTTGGTGAGGTAACGGCTCACCAAGGCGACGATCAGTAGCTGGTCTGAGAGGATGACCAGCCACACTGGGACTGAGACACGGCCCAGACTCCTACGGGAGGCAGCAGTGGGGAATCTTGCGCAATGGGCGAAAGCCTGACGCAGCCATGCCGCGTGAATGATGAAGGTCTTAGGATTGTAAAATTCTT…	AGAGTTTGATCCTGGCTCAGAGCGAACGCTGGCGGCAGGCCTAACACATGCAAGTCGAACGGACCCTTCGGGGTTAGTGGCGGACGGGTGAGTAACACGTGGGAACGTGCCTTTAGGTTCGGAATAGCTCCTGGAAACGGGTGGTAATGCCGAATGTGCCCTTCGGGGGAAAGATTTATCGCCTTTAGAGCGGCCCGCGTCTGATTAGCTAGTTGGTGAGGTAACGGCTCACCAAGGCGACGATCAGTAGCTGGTCTGAGAGGATGACCAGCCACACTGGGACTGAGACACGGCCCAGACTCCTACGGGAGGCAGCAGTGGGGAATCTTGCGCAATGGGCGAAAGCCTGACGCAGCCATGCCGCGTGAATGATGAAGGTCTTAGGATTGTAAAATTCTT…	0	0	0	0	0	0	0	0	0	0	0	0	0	0	0	0	0	0	292	97	119	0	0	0	0
Altererythrobacter_dongtanensis_1	S	0	1	22_a_68_3288	100	100	N	Altererythrobacter_dongtanensis	nt|CP016591.1;silva|CP016591.2980516.2981992	-	-	-	-	-	Bacteria	Proteobacteria	Alphaproteobacteria	Sphingomonadales	Erythrobacteraceae	Altererythrobacter	Altererythrobacter_dongtanensis	-	AGAGTTTGATCCTGGCTCAGAACGAACGCTGGCGGCATGCCTAACACATGCAAGTCGAACGAGACCTTCGGGTCTAGTGGCGCACGGGTGCGTAACGCGTGGGAACCTGCCTTTAGGTTCGGAATAACTCCCCGAAAGGGGTGCTAATACCGGATAATGTCTTCGGACCAAAGATTTATCGCCTTTAGATGGGCCCGCGTAGGATTAGCTAGTTGGTGGGGTAAAGGCCTACCAAGGCGACGATCCTTAGCTGGTCTGAGAGGATGATCAGCCACACTGGGACTGAGACACGGCCCAGACTCCTACGGGAGGCAGCAGTGGGGAATATTGGACAATGGGCGAAAGCCTGATCCAGCAATGCCGCGTGAGTGATGAAGGCCTTAGGGTTGTAAAGCTCTT…	AGAGTTTGATCCTGGCTCAGAACGAACGCTGGCGGCATGCCTAACACATGCAAGTCGAACGAGACCTTCGGGTCTAGTGGCGCACGGGTGCGTAACGCGTGGGAACCTGCCTTTAGGTTCGGAATAACTCCCCGAAAGGGGTGCTAATACCGGATAATGTCTTCGGACCAAAGATTTATCGCCTTTAGATGGGCCCGCGTAGGATTAGCTAGTTGGTGGGGTAAAGGCCTACCAAGGCGACGATCCTTAGCTGGTCTGAGAGGATGATCAGCCACACTGGGACTGAGACACGGCCCAGACTCCTACGGGAGGCAGCAGTGGGGAATATTGGACAATGGGCGAAAGCCTGATCCAGCAATGCCGCGTGAGTGATGAAGGCCTTAGGGTTGTAAAGCTCTT…	0	0	0	0	0	0	0	0	0	4	0	0	0	0	0	0	0	0	0	0	0	0	0	0	0
Amaricoccus_1	G	0	1	22_r_41_1348	99.574	100	N	Amaricoccus	silva|FPLM01004885.14.1457	-	-	-	-	-	Bacteria	Proteobacteria	Alphaproteobacteria	Rhodobacterales	Rhodobacteraceae	Amaricoccus	Amaricoccus	-	AGAGTTTGATCCTGGCTCAGAACGAACGCTGGCGGCAGGCTTAACACATGCAAGTCGAGCGAGGACTTCGGTCCTAGCGGCGGACGGGTGAGTAACGCGTGGGAACGTGCCCTCTTCTTCGGAATAGCCTCGGGAAACTGGGAGTAATGCCGAATAAGCCCCTCGGGGGAAAGATTTATCGGGAGAGGATCGGCCCGCGTTGGATTAGGTAGTTGGTGGGGTAATGGCCTACCAAGCCGACGATCCATAGCTGGTTTGAGAGGATGATCAGCCACACTGGGACTGAGACACGGCCCAGACTCCTACGGGAGGCAGCAGTGGGGAATCTTGGACAATGGGGGAAACCCTGATCCAGCCATGCCGCGTGAGCGATGAAGGCCTTAGGGTTGTAAAGCTCTT…	AGAGTTTGATCCTGGCTCAGAACGAACGCTGGCGGCAGGCTTAACACATGCAAGTCGAGCGAGGACTTCGGTCCTAGCGGCGGACGGGTGAGTAACGCGTGGGAACGTGCCCTCTTCTTCGGAATAGCCTCGGGAAACTGGGAGTAATGCCGAATAAGCCCTACGGGGGAAAGATTTATCGGGAGAGGATCGGCCCGCGTTGGATTAGGTAGTTGGTGGGGTAATGGCCTACCAAGCCGACGATCCATAGCTGGTTTGAGAGGATGATCAGCCACACTGGGACTGAGACACGGCCCAGACTCCTACGGGAGGCAGCAGTGGGGAATCTTGGACAATGGGGGAAACCCTGATCCAGCCATGCCGCGTGAGCGATGAAGGCCTTAGGGTTGTAAAGCTCTT…	0	0	0	0	0	0	0	0	0	0	0	0	0	0	1	0	0	0	0	0	0	0	0	0	0
Anaerococcus_1	G	0	1	11_u_44_537	99.025	99.8054	N	Anaerococcus	nt|GQ129864.1;rdp|S001544373;silva|GQ129864.1.1456	-	-	-	-	-	Bacteria	Firmicutes	Clostridia	Clostridiales	Clostridiales	Anaerococcus	Anaerococcus	-	AGAGTTTGATCCTGGCTCAGGATTAACGCTGGCGGCGTGCATAACACATGCAAGTCGAACGATGAAACTCATTAGAATTCTTCGGAATGACAATGAATGGATTAGTGGCGAACGGGTGAGTAACGCGTGAGTAACCTGCCTTACACAAGGGGATAGCCTCTGGAAACGGAGAATAATACCCTATAAAACTTTAACTTCGCATGAAGAGTAAGTCAAAGTGTTTAGCGGTGTAAGATGGACTTGCGTCTGATTAGCTAGTTGGTGAGATAACAGCTCACCAAGGCAACGATCAGTAGCCGGCTTGAGAGAGTGTACGGCCACATTGGGACTGAGACACGGCCCAGACTCCTACGGGAGGCAGCAGTGGGGAATTTTGCACAATGGGGGCAACCCTGATGC…	GAGTTTGATCATGGCTCAGGATTAACGCTGGCGGCGTGCATAACACATGCAAGTCGAACGATGAAACTCATTAGAATTCTTCGGAATGACAATGAATGGATTAGTGGCGAACGGGTGAGTAACGCGTGAGTAACCTGCCTTACACAAGGGGATAGCCTCTGGAAACGGAGAATAATACCCTATGAAACTTTAACTTCGCATGAAGAGTAAGTCAAAGTGTTTAGCGGTGTAAGATGGACTTGCGTCTGATTAGCTAGTTGGTGAGACAAAAGCTCACCAAGGCAACGATCAGTAGCCGGCTTGAGAGAGTGTACGGCCACATTGGGACTGAGACACGGCCCAGACTCCTACGGGAGGCAGCAGTGGGGAATTTTGCACAATGGGGGCAACCCTGATGCA…	0	0	0	0	0	0	0	0	0	0	0	0	0	0	0	0	0	0	0	0	0	0	0	0	0
Anaerococcus_2	G	0	1	11_r_45_7201	100	100	N	Anaerococcus	rdp|S002761948;silva|FN658842.1.902	-	-	-	-	-	Bacteria	Firmicutes	Clostridia	Clostridiales	Clostridiales	Anaerococcus	Anaerococcus	-	AGAGTTTGATCCTGGCTCAGGATTAACGCTGGCGGCGTGCATAACACATGCAAGTCGAACGATGAAACTTTAATGAACCCTTCGGGGAGAATTAAAGCGGATTAGTGGCGAACGGGTGAGTAACGCGTGAGTAACCTGCCTTACACAAGGGGATAGCCTTTGGAAACGAAGAATAATACCCTATAAAACCATAAAAGCACATGCAATTATGGTCAAAGTATTAGCGGTGTAAGATGGACTTGCGTCTGATTAGCTAGTTGGTGAGATAAAAGCCCACCAAGGCAACGATCAGTAGCCGGCTTGAGAGAGTGTACGGCCACATTGGGACTGAGACACGGCCCAGACTCCTACGGGAGGCAGCAGTGGGGAATTTTGCACAATGGGGGAAACCCTGATGCA…	AGAGTTTGATCCTGGCTCAGGATTAACGCTGGCGGCGTGCATAACACATGCAAGTCGAACGATGAAACTTTAATGAACCCTTCGGGGAGAATTAAAGCGGATTAGTGGCGAACGGGTGAGTAACGCGTGAGTAACCTGCCTTACACAAGGGGATAGCCTTTGGAAACGAAGAATAATACCCTATAAAACCATAAAAGCACATGCAATTATGGTCAAAGTATTAGCGGTGTAAGATGGACTTGCGTCTGATTAGCTAGTTGGTGAGATAAAAGCCCACCAAGGCAACGATCAGTAGCCGGCTTGAGAGAGTGTACGGCCACATTGGGACTGAGACACGGCCCAGACTCCTACGGGAGGCAGCAGTGGGGAATTTTGCACAATGGGGGAAACCCTGATGCA…	0	0	1	0	0	0	0	0	55	0	0	0	0	0	0	0	0	0	0	0	0	31	0	0	0
Anaerococcus_3	G	0	1	11_z_47_2773	100	100	N	Anaerococcus	rdp|S002761986;silva|FN658880.1.900	-	-	-	-	-	Bacteria	Firmicutes	Clostridia	Clostridiales	Clostridiales	Anaerococcus	Anaerococcus	-	AGAGTTTGATCCTGGCTCAGGATTAACGCTGGCGGCGTGCATAACACATGCAAGTCGAACGATGAAACTTTAATGAACCCTTCGGGGAGAATTAAAGCGGATTAGTGGCGAACGGGTGAGTAACGCGTGAGTAACCTGCCTTACACAAGGGGATAGCCTTTGGAAACGAAGAATAATACCCTATAAAACCATAAAAGCACATGCAATTATGGTCAAAGTGATAGCGGTGTAAGATGGACTTGCGTCTGATTAGCTAGTTGGTGAGATAAAAGCCCACCAAGGCAACGATCAGTAGCCGGCTTGAGAGAGTGTACGGCCACATTGGGACTGAGACACGGCCCAGACTCCTACGGGAGGCAGCAGTGGGGAATTTTGCACAATGGGGGAAACCCTGATGCA…	AGAGTTTGATCCTGGCTCAGGATTAACGCTGGCGGCGTGCATAACACATGCAAGTCGAACGATGAAACTTTAATGAACCCTTCGGGGAGAATTAAAGCGGATTAGTGGCGAACGGGTGAGTAACGCGTGAGTAACCTGCCTTACACAAGGGGATAGCCTTTGGAAACGAAGAATAATACCCTATAAAACCATAAAAGCACATGCAATTATGGTCAAAGTGATAGCGGTGTAAGATGGACTTGCGTCTGATTAGCTAGTTGGTGAGATAAAAGCCCACCAAGGCAACGATCAGTAGCCGGCTTGAGAGAGTGTACGGCCACATTGGGACTGAGACACGGCCCAGACTCCTACGGGAGGCAGCAGTGGGGAATTTTGCACAATGGGGGAAACCCTGATGCA…	0	0	0	0	0	0	0	0	0	0	0	0	0	0	0	0	0	0	1	0	0	0	0	0	0
Anaerococcus_4	G	0	1	11_e_29_2646	100	100	N	Anaerococcus	rdp|S002761995;silva|FN658889.1.901	-	-	-	-	-	Bacteria	Firmicutes	Clostridia	Clostridiales	Clostridiales	Anaerococcus	Anaerococcus	-	AGAGTTTGATCCTGGCTCAGGATTAACGCTGGCGGCGTGCATAACACATGCAAGTCGAACGATGAAGATTATTAGACTTCTTCGGAATGAAAATAATTGGATTAGTGGCGGACGGGTGAGTAACGCGTGAGTAACCTGCCTTACACAAGGGGATAGCCGTTGGAAACGACGAATAATACCCTATGAAACTATCACTTCGCATGAAGCGATAGTCAAAGTGTTAGCGGTGTAAGATGGACTTGCGTCTGATTAGCTAGTTGGTGAGAAAAAAGCCCACCAAGGCAACGATCAGTAGCCGGCTTGAGAGAGTGTACGGCCACATTGGGACTGAGACACGGCCCAGACTCCTACGGGAGGCAGCAGTGGGGAATTTTGCACAATGGGGGAAACCCTGATGCA…	AGAGTTTGATCCTGGCTCAGGATTAACGCTGGCGGCGTGCATAACACATGCAAGTCGAACGATGAAGATTATTAGACTTCTTCGGAATGAAAATAATTGGATTAGTGGCGGACGGGTGAGTAACGCGTGAGTAACCTGCCTTACACAAGGGGATAGCCGTTGGAAACGACGAATAATACCCTATGAAACTATCACTTCGCATGAAGCGATAGTCAAAGTGTTAGCGGTGTAAGATGGACTTGCGTCTGATTAGCTAGTTGGTGAGAAAAAAGCCCACCAAGGCAACGATCAGTAGCCGGCTTGAGAGAGTGTACGGCCACATTGGGACTGAGACACGGCCCAGACTCCTACGGGAGGCAGCAGTGGGGAATTTTGCACAATGGGGGAAACCCTGATGCA…	0	0	0	0	0	0	0	0	0	0	0	0	395	0	0	0	0	0	0	0	0	0	0	0	0
Aquabacterium_1	G	0	1	11_b_32_137570	99.038	100	N	Aquabacterium	rdp|S003543694;silva|JF766531.1.1504	-	-	-	-	-	Bacteria	Proteobacteria	Betaproteobacteria	Burkholderiales	Burkholderiales	Aquabacterium	Aquabacterium	-	AGAGTTTGATCCTGGCTCAGATTGAACGCTGGCGGCATGCCTTACACATGCAAGTCGAACGGCAGCGCGGGAGCAATCCTGGCGGCGAGTGGCGAACGGGTGAGTAATATATCGGAACGTGCCCATTAGTGGGGGATAGCCCGGCGAAAGCCGGATTAATACCGCATACGACCTGAGGGTGAAAGCGGGGGATCGCAAGACCTCGCGCTATTGGAGCGGCCGATATCAGATTAGCTAGTTGGTGGGGTAAAGGCCTACCAAGGCAACGATCTGTAGTTGGTCTGAGAGGACGACCAGCCCACTGGGACTGAGACACGGCCCAGACTCCTACGGGAGGCAGCAGTGGGGAATTTTGGACAATGGGCGCAAGCCTGATCCAGCAATGCCGCGTGCAGGAAG…	AGAGTTTGATCCTGGCTCAGATTGAACGCTGGCGGCATGCCTTACACATGCAAGTCGAACGGCAGCGCGGGAGCAATCCTGGCGGCGAGTGGCGAACGGGTGAGTAATATATCGGAACGTGCCCATTAGTGGGGGATAGCCCGGCGAAAGCCGGATTAATACCGCGTACGACCTGAGGGTGAAAGCGGGGGATCGCAAGACCTCGCGCTATTGGAGCGGCCGATATCAGATTAGCTAGTTGGTGGGGTAAAAGCCTACCAAGGCAACGATCTGTAGTTGGTCTGAGAGGACGACCAGCCACACTGGGACTGAGACACGGCCCAGACTCCTACGGGAGGCAGCAGTGGGGAATTTTGGACAATGGGCGCAAGCCTGATCCAGCAATGCCGCGTGCAGGAA…	6	0	0	0	0	0	0	7	46	0	0	0	0	0	0	26	0	8	2	0	0	48	0	0	48
Aquabacterium_2	G	0	1	11_b_03_9201	99.231	100	N	Aquabacterium	rdp|S003643829;silva|KC120627.1.1493	-	-	-	-	-	Bacteria	Proteobacteria	Betaproteobacteria	Burkholderiales	Burkholderiales	Aquabacterium	Aquabacterium	-	AGAGTTTGATCCTGGCTCAGATTGAACGCTGGCGGCATGCCTTACACATGCAAGTCGAACGGCAGCGCGGGAGCAATCCTGGCGGCGAGTGGCGAACGGGTGAGTAATATATCGGAACGTGCCCATTAGTGGGGGATAGCCCGGCGAAAGCCGGATTAATACCGCATACGACCTGAGGGTGAAAGCGGGGGATCGCAAGACCTCGCGCTATTGGAGCGGCCGATATCAGATTAGCTAGTTGGTGGGGTAAAGGCCTACCAAGGCAACGATCTGTAGTTGGTCTGAGAGGACGACCAGCCACACTGGGACTGAGACACGGCCCAGACTCCTACGGGAGGCAGCAGTGGGGAATTTTGGACAATGGGCGCAAGCCTGATCCAGCAATGCCGCGTGCAGGAA…	GAGTTTGATCCTGGCTCAGATTGAACGCTGTGCGGCATGCCTTACACATGCAAGTCGAACGGCAGCGCGGGAGCAATCCTGGCGGCGAGTGGCGAACGGGTGAGTAATATATCGGAACGTGCCCATTAGTGGGGGATAGCCCGGCGAAAGCCGGATTAATACCGCATACGACCTGAGGGTGAAAGCGGGGGATCGCAAGACCTCGCGCTATTGGAGCGGCCGATATCAGATTAGCTAGTTGGTGGGGTAAAAGCCTACCAAGGCAACGATCTGTAGTTGGTCTGAGAGGACGACCAGCCACACTGGGACTGAGACACGGCCCAGACTCCTACGGGAGGCAGCAGTGGGGAATTTTGGACAATGGGCGCAAGCCTGATCCAGCAATGCCGCGTGCAGGAA…	18	0	0	0	0	0	0	18	174	1	0	0	0	1	0	120	0	42	6	0	2	245	0	0	172
Arenimonas_1	G	0	1	22_b_50_5578	99.808	100	N	Arenimonas	rdp|S002976588;silva|HQ121040.1.1510	-	-	-	-	-	Bacteria	Proteobacteria	Gammaproteobacteria	Xanthomonadales	Xanthomonadaceae	Arenimonas	Arenimonas	-	AGAGTTTGATCCTGGCTCAGAGTGAACGCTGGCGGCAGGCCTAACACATGCAAGTCGAGCGGCAGCGCGGGGGCAACCCTGGCGGCGAGCGGCGGACGGGTGAGGAATACATCGGAATCTACCCAGTCGTGGGGGATAACGTAGGGAAACTTACGCTAATACCGCATACGACCTGAGGGTGAAAGCAGGGGACCGCAAGGCCTTGCGCGATTGGATGAGCCGATGTCCGATTAGCTAGTTGGTGAGGTAAAGGCTCACCAAGGCGACGATCGGTAGCTGGTCTGAGAGGATGATCAGCCACACTGGAACTGAGACACGGTCCAGACTCCTACGGGAGGCAGCAGTGGGGAATATTGGACAATGGGCGCAAGCCTGATCCAGCCATGCCGCGTGTGTGAA…	AGAGTTTGATCCTGGCTCAGAGTGAACGCTGGCGGCAGGCCTAACACATGCAAGTCGAGCGGCAGCGCGGGGACAACCCTGGCGGCGAGCGGCGGACGGGTGAGGAATACATCGGAATCTACCCAGTCGTGGGGGATAACGTAGGGAAACTTACGCTAATACCGCATACGACCTGAGGGTGAAAGCAGGGGACCGCAAGGCCTTGCGCGATTGGATGAGCCGATGTCCGATTAGCTAGTTGGTGAGGTAAAGGCTCACCAAGGCGACGATCGGTAGCTGGTCTGAGAGGATGATCAGCCACACTGGAACTGAGACACGGTCCAGACTCCTACGGGAGGCAGCAGTGGGGAATATTGGACAATGGGCGCAAGCCTGATCCAGCCATGCCGCGTGTGTGAA…	0	0	0	0	0	0	0	0	0	0	0	0	1	0	0	0	0	0	0	0	0	0	0	0	0
Arsenicicoccus_bolidensis_1	S	0	1	11_b_33_27391	100	100	N	Arsenicicoccus_bolidensis	silva|AUFG01000083.144.1279	-	-	-	-	-	Bacteria	Actinobacteria	Actinobacteria	Micrococcales	Intrasporangiaceae	Arsenicicoccus	Arsenicicoccus_bolidensis	-	AGAGTTTGATCCTGGCTCAGGACGAACGCTGGCGGCGTGCTTAACACATGCAAGTCGAACGATGATGCCCAGCTTGCTGGGTGGATTAGTGGCGAACGGGTGAGTAACACGTGAGTAACCTGCCCTTCACTCTGGGATAACTCCGGGAAACCGGGGCTAATACTGGATATGACTCCTCCTCGCATGGGGTGGGAGTGGAAAGCTTTTGTGGTGGAGGATGGACTCGCGGCCTATCAGCTTGTTGGTGAGGTAGTGGCTCACCAAGGCGACGACGGGTAGCCGGCCTGAGAGGGCGACCGGCCACACTGGGACTGAGACACGGCCCAGACTCCTACGGGAGGCAGCAGTGGGGAATATTGCACAATGGGCGAAAGCCTGATGCAGCGACGCCGCGTGAGG…	AGAGTTTGATCCTGGCTCAGGACGAACGCTGGCGGCGTGCTTAACACATGCAAGTCGAACGATGATGCCCAGCTTGCTGGGTGGATTAGTGGCGAACGGGTGAGTAACACGTGAGTAACCTGCCCTTCACTCTGGGATAACTCCGGGAAACCGGGGCTAATACTGGATATGACTCCTCCTCGCATGGGGTGGGAGTGGAAAGCTTTTGTGGTGGAGGATGGACTCGCGGCCTATCAGCTTGTTGGTGAGGTAGTGGCTCACCAAGGCGACGACGGGTAGCCGGCCTGAGAGGGCGACCGGCCACACTGGGACTGAGACACGGCCCAGACTCCTACGGGAGGCAGCAGTGGGGAATATTGCACAATGGGCGAAAGCCTGATGCAGCGACGCCGCGTGAGG…	0	0	0	0	19	0	0	0	0	82	0	0	0	0	0	0	0	0	0	0	0	0	0	271	0
Arthrobacter_pascens_1	S	0	1	22_r_41_2154	99.602	100	N	Arthrobacter_pascens	nt|KC934811.1;silva|KC934811.1.1490	-	-	-	-	-	Bacteria	Actinobacteria	Actinobacteria	Micrococcales	Micrococcaceae	Arthrobacter	Arthrobacter_pascens	-	AGAGTTTGATCCTGGCTCAGGATGAACGCTGGCGGCGTGCTTAACACATGCAAGTCGAACGATGATCTCCAGCTTGCTGGGGGGATTAGTGGCGAACGGGTGAGTAACACGTGAGTAACCTGCCCTTAACTCTGGGATAAGCCTGGGAAACTGGGTCTAATACCGGATATGACTCCTCATCGCATGGTGGGGGGTGGAAAGCTTTTGTGGTTTTGGATGGACTCGCGGCCTATCAGCTTGTTGGTGAGGTAATGGCTCACCAAGGCGACGACGGGTAGCCGGCCTGAGAGGGTGACCGGCCACACTGGGACTGAGACACGGCCCAGACTCCTACGGGAGGCAGCAGTGGGGAATATTGCACAATGGGCGGAAGCCTGATGCAGCGACGCCGCGTGAGGG…	AGAGTTTGATCCTGGCTCAGGATGAACGCTGGCGGCGTGCTTAACACATGCAAGTCGAACGATGATCTCCAGCTTGCTGGGGGGATTAGTGGCGAACGGGTGAGTAACACGTGAGTAACCTGCCCTTAACTCTGGGATAAGCCTGGGAAACTGGGTCTAATACCGGATATGACTCCTCATCGCATGGTGGGGGGTGGAAAGCTTTTGTGGTTTTGGATGGACTCGCGGCCTATCAGCTTGTTGGTGAGGTAATGGCTCACCAAGGCGACGACGGGTAGCCGGCCTGAGAGGGTGACCGGCCACACTGGGACTGAGACACGGCCCAGACTCCTACGGGAGGCAGCAGTGGGGAATATTGCACAATGGGCGCAAGCCTGATGCAGCGACGCCGCGTGAGGG…	0	0	0	0	74	0	0	0	0	0	1	0	0	0	0	0	0	0	0	0	0	0	0	0	0
Arthrobacter_subterraneus_1	S	0	1	22_e_20_5421	100	100	N	Arthrobacter_subterraneus	silva|FNDT01000055.90.1617	-	-	-	-	-	Bacteria	Actinobacteria	Actinobacteria	Micrococcales	Micrococcaceae	Arthrobacter	Arthrobacter_subterraneus	-	AGAGTTTGATCCTGGCTCAGGATGAACGCTGGCGGCGTGCTTAACACATGCAAGTCGAACGATGATCTCCAGCTTGCTGGGGGGATTAGTGGCGAACGGGTGAGTAACACGTGAGTAACCTGCCCTTGACTCTGGGATAAGCCTGGGAAACTGGGTCTAATACTGGATACGACCTTCCCACGCATGTGGTGTTGGTGGAAAGCTTTTGTGGTTTTGGATGGACTCGCGGCCTATCAGCTTGTTGGTGGGGTAATGGCCTACCAAGGCGACGACGGGTAGCCGGCCTGAGAGGGTGGACGGCCACACTGGGACTGAGACACGGCCCAGACTCCTACGGGAGGCAGCAGTGGGGAATATTGCACAATGGGCGCAAGCCTGATGCAGCGACGCCGCGTGAGG…	AGAGTTTGATCCTGGCTCAGGATGAACGCTGGCGGCGTGCTTAACACATGCAAGTCGAACGATGATCTCCAGCTTGCTGGGGGGATTAGTGGCGAACGGGTGAGTAACACGTGAGTAACCTGCCCTTGACTCTGGGATAAGCCTGGGAAACTGGGTCTAATACTGGATACGACCTTCCCACGCATGTGGTGTTGGTGGAAAGCTTTTGTGGTTTTGGATGGACTCGCGGCCTATCAGCTTGTTGGTGGGGTAATGGCCTACCAAGGCGACGACGGGTAGCCGGCCTGAGAGGGTGGACGGCCACACTGGGACTGAGACACGGCCCAGACTCCTACGGGAGGCAGCAGTGGGGAATATTGCACAATGGGCGCAAGCCTGATGCAGCGACGCCGCGTGAGG…	0	0	0	0	0	0	0	0	0	0	0	0	0	0	0	0	0	0	0	0	0	0	0	0	0
Atopobium_parvulum_1	S	0	1	11_a_34_2177	99.602	100	N	Atopobium_parvulum	16SMicrobial|NR_113159.1	Atopobium_parvulum	0	Atopobium_parvulum	nt|KF933801.1	99.602/100.0	Bacteria	Actinobacteria	Coriobacteriia	Coriobacteriales	Atopobiaceae	Atopobium	Atopobium_parvulum	-	AGAGTTTGATCCTGGCTCAGGATGAACGCTGGCGGCGCGCCTAACACATGCAAGTCGAACGATTAAAGCACCTTCGGGTGTGTATAAAGTGGCGAACGGCTGAGTAACACGTGGGCAACCTGCCCCTCTCATTGGGATAGCCACGGGAAACCGTGGATAATACCGAATACTTCGAGACCTCCGCATGGAAGACTCGAGAAAGCTCCGGCGGAGAGGGATGGGCCCGCGGCCTGTTAGCTTGTTGGTGGGGTAACGGCCTACCAAGGCAATGATGGGTAGCTGGGTTGAGAGACCGACCAGCCAGATTGGGACTGAGACACGGCCCAGACTCCTACGGGAGGCAGCAGTGGGGAATCTTGCACAATGGGCGAAAGCCTGATGCAGCGACGCCGCGTGCGG…	AGAGTTTGATCCTGGCTCAGGATGAACGCTGGCGGCGCGCCTAACACATGCAAGTCGAACGATTAAAGCACCTTCGGGTGTGTATAAAGTGGCGAACGGCTGAGTAACACGTGGGCAACCTGCCCCTTTCATTGGGATAGCCACGGGAAACCGTGGATAATACCGAATACTTCGAGACTTCCGCATGGAAGACTCGAGAAAGCTCCGGCGGAGAGGGATGGGCCCGCGGCCTGTTAGCTTGTTGGTGGGGTAACGGCCTACCAAGGCAATGATGGGTAGCTGGGTTGAGAGACCGACCAGCCAGATTGGGACTGAGACACGGCCCAGACTCCTACGGGAGGCAGCAGTGGGGAATCTTGCACAATGGGCGAAAGCCTGATGCAGCGACGCCGCGTGCGG…	0	0	352	0	0	617	0	0	0	0	0	0	0	0	465	340	0	0	19	10	0	114	0	0	0
Bacteria_MG_1	G	3	1	11_u_17_22392	100	100	N	Anaerobacter;Clostridium;Renibacterium	rdp|S000813605;rdp|S001072262;rdp|S001127261;silva|AM500734.1.1472	-	-	-	-	-	Bacteria	Bacteria_MG	Bacteria_MG	Bacteria_MG	Bacteria_MG	Bacteria_MG	Bacteria_MG	-	AGAGTTTGATCCTGGCTCAGGACGAACGCTGGCGGCGTGCCTAACACATGCAAGTCGAGCGAGTGGAGTTCTTCGGAACAAAGCTAGCGGCGGACGGGTGAGTAACACGTGGGCAACCTGCCTCATAGAGGGGAATAGCCTCCCGAAAGGGAGATTAATACCGCATAAGATTGTAGCTTCGCATGAAGTAGCAATTAAAGGAGCAATCCGCTATGAGATGGGCCCGCGGCGCATTAGCTAGTTGGTGAGGTAACGGCTCACCAAGGCGACGATGCGTAGCCGACCTGAGAGGGTGATCGGCCACATTGGGACTGAGACACGGCCCAGACTCCTACGGGAGGCAGCAGTGGGGAATATTGCACAATGGGGGAAACCCTGATGCAGCAACGCCGCGTGAGT…	AGAGTTTGATCCTGGCTCAGGACGAACGCTGGCGGCGTGCCTAACACATGCAAGTCGAGCGAGTGGAGTTCTTCGGAACAAAGCTAGCGGCGGACGGGTGAGTAACACGTGGGCAACCTGCCTCATAGAGGGGAATAGCCTCCCGAAAGGGAGATTAATACCGCATAAGATTGTAGCTTCGCATGAAGTAGCAATTAAAGGAGCAATCCGCTATGAGATGGGCCCGCGGCGCATTAGCTAGTTGGTGAGGTAACGGCTCACCAAGGCGACGATGCGTAGCCGACCTGAGAGGGTGATCGGCCACATTGGGACTGAGACACGGCCCAGACTCCTACGGGAGGCAGCAGTGGGGAATATTGCACAATGGGGGAAACCCTGATGCAGCAACGCCGCGTGAGT…	0	0	28	0	0	0	0	0	0	0	0	0	0	1	0	0	0	0	0	0	0	0	0	0	0
Bacteroides_neonati_1	S	0	3	11_e_59_9392	100	100	N	Bacteroides_neonati	nt|HG315678.2;silva|CBVB010000006.254456.255954	-	-	-	-	-	Bacteria	Bacteroidetes	Bacteroidia	Bacteroidales	Bacteroidaceae	Bacteroides	Bacteroides_neonati	-	AGAGTTTGATCCTGGCTCAGGATGAACGCTAGCTACAGGCTTAACACATGCAAGTCGAGGGGTAGCAGGGTAGCAATACCGCTGACGACCGGCGCACGGGTGAGTAACACGTATCCAACCTACCATTCACACGGGGATAGCCTTTCGAAAGAAAGATTAATACCCGATAGTATAGCGATAAGGCATCTTATTGCTATTAAAGAATTTCGGTGTTTGATGGGGATGCGTTCCATTAGATTGTTGGTGAGGTAACGGCTCACCAAGTCTTCGATGGATAGGGGTTCTGAGAGGAAGGTCCCCCACATTGGAACTGAGACACGGTCCAAACTCCTACGGGAGGCAGCAGTGAGGAATATTGGTCAATGGACGAGAGTCTGAACCAGCCAAGTAGCGTGAAGG…	AGAGTTTGATCCTGGCTCAGGATGAACGCTAGCTACAGGCTTAACACATGCAAGTCGAGGGGTAGCAGGGTAGCAATACCGCTGACGACCGGCGCACGGGTGAGTAACACGTATCCAACCTACCATTCACACGGGGATAGCCTTTCGAAAGAAAGATTAATACCCGATAGTATAGCGATAAGGCATCTTATTGCTATTAAAGAATTTCGGTGTTTGATGGGGATGCGTTCCATTAGATTGTTGGTGAGGTAACGGCTCACCAAGTCTTCGATGGATAGGGGTTCTGAGAGGAAGGTCCCCCACATTGGAACTGAGACACGGTCCAAACTCCTACGGGAGGCAGCAGTGAGGAATATTGGTCAATGGACGAGAGTCTGAACCAGCCAAGTAGCGTGAAGG…	0	0	0	0	0	41	0	0	0	0	0	0	1	151	0	0	0	0	0	0	0	0	0	0	2
Beijerinckia_fluminensis_1	S	0	1	11_r_11_3981	99.57	99.5717	N	Beijerinckia_fluminensis	16SMicrobial|NR_116306.1	-	-	-	-	-	Bacteria	Proteobacteria	Alphaproteobacteria	Rhizobiales	Beijerinckiaceae	Beijerinckia	Beijerinckia_fluminensis	-	AGAGTTTGATCCTGGCTCAGAACGAACGCTGGCGGCAGGCTTAACACATGCAAGTCGAGCGCCCCGCAAGGGGAGCGGCAGACGGGTGAGTAACGCGTGGGAACATACCCTTTCCTGCGGAATAGCTCCGGGAAACTGGAATTAATACCGCATACGCCCTACGGGGGAAAGATTTATCGGGGAAGGATTGGCCCGCGTTGGATTAGCTAGTTGGTGGGGTAAAGGCCTACCAAGGCGACGATCCATAGCTGGTCTGAGAGGATGATCAGCCACATTGGGACTGAGACACGGCCCAAACTCCTACGGGAGGCAGCAGTGGGGAATATTGGACAATGGGCGCAAGCCTGATCCAGCCATGCCGCGTGAGTGATGAAGGCCTTAGGGTTGTAAAGCTCTTTC…	AGTTTGATCCTGGCTCAGAACGAACGCTGGCGGCAGGCTTAACACATGCAAGTCGAACGCCCCGCAAGGGGAGTGGCAGACGGGTGAGTAACGCGTGGGAACATACCCTTTCCTGCGGAATAGCTCCGGGAAACTGGAATTAATACCGCATACGCCCTACGGGGGAAAGATTTATCGGGGAAGGATTGGCCCGCGTTGGATTAGCTAGTTGGTGGGGTAAAGGCCTACCAAGGCGACGATCCATAGCTGGTCTGAGAGGATGATCAGCCACATTGGGACTGAGACACGGCCCAAACTCCTACGGGAGGCAGCAGTGGGGAATATTGGACAATGGGCGCAAGCCTGATCCAGCCATGCCGCGTGAGTGATGAAGGCCTTAGGGTTGTAAAGCTCTTTCAC…	0	0	0	0	0	0	0	0	0	0	0	0	0	0	0	0	0	0	35	0	0	0	0	0	0
Bergeyella_1	G	0	2	11_u_16_30901	99.613	100	N	Bergeyella	silva|KM213102.1.986	-	-	-	-	-	Bacteria	Bacteroidetes	Flavobacteriia	Flavobacteriales	Flavobacteriaceae	Bergeyella	Bergeyella	-	AGAGTTTGATCCTGGCTCAGGATGAACGCTAGCGGAAGGCCTAACACATGCAAGTCGAGCGGTATTTGGTAGCTTGCTACTAGAGAGAGCGGCGTACGGGTGCGTAACATGTGTGCAACCTACCCTTATCAAGGGGATAGCCATTCGAAAGGATGATTAATACCCTATAATATATCAGGTGGCATCATTTGATATTGAAAGCTACGGTGGATAAGGATGGGCACGCACAAGATTAGCTAGTTGGTAAGGTAACGGCTTACCAAGGCGATGATCTTTAGGGGTCCTGAGAGGGAGATCCCCCACACTGGGACTGAGACACGGCCCAGACTCCTACGGGAGGCAGCAGTGAGGAATATTGGACAATGGGTGGGAGCCTGATCCAGCCATTCCGCGTGCAGG…	AGAGTTTGATCCTGGCTCAGGATGAACGCTAGCGGAAGGCCTAACACATGCAAGTCGAGCGGTATTTGGTAGCTTGCTACTAGGGAGAGCGGCGTACGGGTGCGTAACATGTGTGCAACCTACCCTTATCAAGGGGATAGCCATTCGAAAGGATGATTAATACCCTATAATATATCAGGTGGCATCATTTGATATTGAAAGCTACGGTGGATAAGGATGGGCACGCACAAGATTAGCTAGTTGGTAAGGTAACGGCTTACCAAGGCGATGATCTTTAGGGGTCCTGAGAGGGAGATCCCCCACACTGGGACTGAGACGCGGCCCAGACTCCTACGGGAGGCAGCAGTGAGGAATATTGGACAATGGGTGGGAGCCTGATCCAGCCATTCCGCGTGCAGG…	0	0	0	0	0	0	0	0	0	141	0	0	0	0	0	0	0	1	0	1	0	0	0	48	0
Bosea_1	G	0	1	11_a_25_358	100	100	N	Bosea	nt|AY972362.1;rdp|S000516265;silva|AY972362.1.848	-	-	-	-	-	Bacteria	Proteobacteria	Alphaproteobacteria	Rhizobiales	Bradyrhizobiaceae	Bosea	Bosea	-	AGAGTTTGATCCTGGCTCAGAGCGAACGCTGGCGGCAGGCTTAACACATGCAAGTCGAACGGGCACTTCGGTGCTAGTGGCAGACGGGTGAGTAACGCGTGGGAACGTGCCTTTCGGTTCGGAATAATCCAGGGAAACTTGGACTAATACCGGATACGCCCTTCGGGGGAAAGATTTATCGCCGAAAGATCGGCCCGCGTCTGATTAGCTAGTTGGTGAGGTAAAGGCTCACCAAGGCGACGATCAGTAGCTGGTCTGAGAGGATGATCAGCCACACTGGGACTGAGACACGGCCCAGACTCCTACGGGAGGCAGCAGTGGGGAATATTGGACAATGGGCGAAAGCCTGATCCAGCCATGCCGCGTGAGTGATGAAGGCCTTAGGGTTGTAAAGCTCTT…	AGAGTTTGATCCTGGCTCAGAGCGAACGCTGGCGGCAGGCTTAACACATGCAAGTCGAACGGGCACTTCGGTGCTAGTGGCAGACGGGTGAGTAACGCGTGGGAACGTGCCTTTCGGTTCGGAATAATCCAGGGAAACTTGGACTAATACCGGATACGCCCTTCGGGGGAAAGATTTATCGCCGAAAGATCGGCCCGCGTCTGATTAGCTAGTTGGTGAGGTAAAGGCTCACCAAGGCGACGATCAGTAGCTGGTCTGAGAGGATGATCAGCCACACTGGGACTGAGACACGGCCCAGACTCCTACGGGAGGCAGCAGTGGGGAATATTGGACAATGGGCGAAAGCCTGATCCAGCCATGCCGCGTGAGTGATGAAGGCCTTAGGGTTGTAAAGCTCTT…	157	0	0	0	0	0	0	0	0	0	0	0	0	0	0	0	0	0	0	0	0	0	0	1	0
Bosea_2	G	0	1	22_a_46_1621	99.788	100	N	Bosea	silva|FPLL01003825.16.1484	-	-	-	-	-	Bacteria	Proteobacteria	Alphaproteobacteria	Rhizobiales	Bradyrhizobiaceae	Bosea	Bosea	-	AGAGTTTGATCCTGGCTCAGAGCGAACGCTGGCGGCAGGCTTAACACATGCAAGTCGAACGGGTACCTTCGGGTGCTAGTGGCAGACGGGTGAGTAACACGTGGGAACGTACCTTTCGGTTCGGAATAATACAGGGAAACTTGTACTAATACCGGATACGCCCTTTGGGGGAAAGATTTATCGCCGAAAGATCGGCCCGCGTCTGATTAGCTAGTTGGTGAGGTAATGGCTCACCAAGGCGACGATCAGTAGCTGGTCTGAGAGGATGATCAGCCACACTGGGACTGAGACACGGCCCAGACTCCTACGGGAGGCAGCAGTGGGGAATATTGGACAATGGGCGAAAGCCTGATCCAGCCATGCCGCGTGTGTGATGAAGGCCTTAGGGTTGTAAAGCAC…	AGAGTTTGATCCTGGCTCAGAGCGAACGCTGGCGGCAGGCTTAACACATGCAAGTCGAACGGGTACCTTCGGGTGCTAGTGGCAGACGGGTGAGTAACACGTGGGAACGTACCTTTTGGTTCGGAATAATACAGGGAAACTTGTACTAATACCGGATACGCCCTTTGGGGGAAAGATTTATCGCCGAAAGATCGGCCCGCGTCTGATTAGCTAGTTGGTGAGGTAATGGCTCACCAAGGCGACGATCAGTAGCTGGTCTGAGAGGATGATCAGCCACACTGGGACTGAGACACGGCCCAGACTCCTACGGGAGGCAGCAGTGGGGAATATTGGACAATGGGCGAAAGCCTGATCCAGCCATGCCGCGTGTGTGATGAAGGCCTTAGGGTTGTAAAGCAC…	0	0	119	0	0	0	0	0	0	0	0	0	0	0	0	0	0	0	0	0	0	1	0	0	0
Bosea_massiliensis_1	S	0	1	22_b_04_8542	99.14	99.1471	N	Bosea_massiliensis	16SMicrobial|NR_025118.1	-	-	-	-	-	Bacteria	Proteobacteria	Alphaproteobacteria	Rhizobiales	Bradyrhizobiaceae	Bosea	Bosea_massiliensis	-	AGAGTTTGATCCTGGCTCAGAGCGAACGCTGGCGGCAGGCTTAACACATGCAAGTCGAACGGGCACTTCGGTGCTAGTGGCAGACGGGTGAGTAACACGTGGGAACGTACCTTTCGGTTCGGAATAATACAGGGAAACTTGTACTAATACCGGATACGCCCTTCGGGGGAAAGATTTATCGCCGATTGATCGGCCCGCGTCTGATTAGCTAGTTGGTGAGGTAATGGCTCACCAAGGCGACGATCAGTAGCTGGTCTGAGAGGATGATCAGCCACACTGGGACTGAGACACGGCCCAGACTCCTACGGGAGGCAGCAGTGGGGAATATTGGACAATGGGCGCAAGCCTGATCCAGCCATGCCGCGTGTGTGATGAAGGCCTTAGGGTTGTAAAGCACTT…	TTTGATCCTGGCTCAGAGCGAACGCTGGCGGCAGGCTTAACACATGCAAGTCGAACGGGCACTTCGGTGCTAGTGGCAGACGGGTGAGTAACACGTGGGAACGTACCTTTCGGTTCGGAATAATACAGGGAAACTTGTACTAATACCGGATACGCCCTTTTGGGGAAAGATTTATCGCCGATTGATCGGCCCGCGTCTGATTAGCTAGTTGGTGAGGTAATGGCTCACCAAGGCGACGATCAGTAGCTGGTCTGAGAGGATGATCAGCCACACTGGGACTGAGACACGGCCCAGACTCCTACGGGAGGCAGCAGTGGGGAATATTGGACAATGGGCGCAAGCCTGATCCAGCCATGCCGCGTGAGTGATGAAGGCCTTAGGGTTGTAAAGCTCTTTTGT…	0	0	1	0	0	0	0	0	0	0	0	0	0	0	0	0	0	0	0	0	0	1	0	0	0
Bosea_MS_1	S	2	1	22_b_06_1434	99.785	99.3603	N	Bosea_eneae;Bosea_vestrisii	16SMicrobial|NR_028798.1;16SMicrobial|NR_028799.1	-	-	-	-	-	Bacteria	Proteobacteria	Alphaproteobacteria	Rhizobiales	Bradyrhizobiaceae	Bosea	Bosea_MS	-	AGAGTTTGATCCTGGCTCAGAGCGAACGCTGGCGGCAGGCTTAACACATGCAAGTCGAACGGGCACTTCGGTGCTAGTGGCAGACGGGTGAGTAACACGTGGGAACGTACCTTTCGGTTCGGAATAATCCAGGGAAACTTGGACTAATACCGGATACGCCCTTCGGGGGAAAGATTTATCGCCGATAGATCGGCCCGCGTCTGATTAGCTAGTTGGTGAGGTAATGGCTCACCAAGGCGACGATCAGTAGCTGGTCTGAGAGGATGATCAGCCACATTGGGACTGAGACACGGCCCAAACTCCTACGGGAGGCAGCAGTGGGGAATATTGGACAATGGGCGCAAGCCTGATCCAGCCATGCCGCGTGAGTGATGAAGGCCTTAGGGTTGTAAAGCTCTT…	GTTTGATCCTGGCTCAGAGCGAACGCTGGCGGCAGGCTTAACACATGCAAGTCGAACGGGCACTTCGGTGCTAGTGGCAGACGGGTGAGTAACACGTGGGAACGTACCTTTCGGTTCGGAATAATCCAGGGAAACTTGGACTAATACCGGATACGCCCTTCGGGGGAAAGATTCATCGCCGATAGATCGGCCCGCGTCTGATTAGCTAGTTGGTGAGGTAATGGCTCACCAAGGCGACGATCAGTAGCTGGTCTGAGAGGATGATCAGCCACATTGGGACTGAGACACGGCCCAAACTCCTACGGGAGGCAGCAGTGGGGAATATTGGACAATGGGCGCAAGCCTGATCCAGCCATGCCGCGTGAGTGATGAAGGCCTTAGGGTTGTAAAGCTCTTTTG…	0	0	0	0	0	0	0	0	0	0	0	0	0	0	0	0	0	0	0	0	0	0	0	0	0
Brachybacterium_1	G	0	4	11_a_34_1949	100	100	N	Brachybacterium	nt|HQ263264.1;rdp|S002235210;silva|HQ263264.1.669	-	-	-	-	-	Bacteria	Actinobacteria	Actinobacteria	Micrococcales	Dermabacteraceae	Brachybacterium	Brachybacterium	-	AGAGTTTGATCCTGGCTCAGGACGAACGCTGGCGGCGTGCTTAACACATGCAAGTCGAACGATGACGGTGGTGCTTGCACCACCTGATTAGTGGCGAACGGGTGAGTAACACGTGAGTAACCTGCCCTTCACTTCGGGATAACCTCGGGAAATCGTGGCTAATACCGGATATGAGCTCCTACCGCATGGTGGGTGTTGGAAAGATTTATCGGTGAAGGATGGACTCGCGGCCTATCAGTTTGTTGGTGAGGTAATGGCTCACCAAGGCGATGACGGGTAGCCGGCCTGAGAGGGCGACCGGCCACACTGGGACTGAGACACGGCCCAGACTCCTACGGGAGGCAGCAGTGGGGAATATTGCACAATGGGCGAAAGCCTGATGCAGCGACGCCGCGTGGG…	AGAGTTTGATCCTGGCTCAGGACGAACGCTGGCGGCGTGCTTAACACATGCAAGTCGAACGATGACGGTGGTGCTTGCACCACCTGATTAGTGGCGAACGGGTGAGTAACACGTGAGTAACCTGCCCTTCACTTCGGGATAACCTCGGGAAATCGTGGCTAATACCGGATATGAGCTCCTACCGCATGGTGGGTGTTGGAAAGATTTATCGGTGAAGGATGGACTCGCGGCCTATCAGTTTGTTGGTGAGGTAATGGCTCACCAAGGCGATGACGGGTAGCCGGCCTGAGAGGGCGACCGGCCACACTGGGACTGAGACACGGCCCAGACTCCTACGGGAGGCAGCAGTGGGGAATATTGCACAATGGGCGAAAGCCTGATGCAGCGACGCCGCGTGGG…	0	1	551	0	0	1492	0	0	0	1666	0	0	0	0	0	0	0	0	0	0	0	0	0	0	0
Brachybacterium_2	G	0	1	11_a_34_9805	99.405	100	N	Brachybacterium	nt|MF370349.1	-	-	-	-	-	Bacteria	Actinobacteria	Actinobacteria	Micrococcales	Dermabacteraceae	Brachybacterium	Brachybacterium	-	AGAGTTTGATCCTGGCTCAGGACGAACGCTGGCGGCGTGCTTAACACATGCAAGTCGAACGATGACGGTGGTGCTTGCACCACCTGATTAGTGGCGAACGGGTGAGTAACACGTGAGTAACCTGCCCCTCACTTCGGGATAACCTCGGGAAATCGTGGCTAATACCGGATATGAACTTCTACCGCATGGTGGTTGTTGGAAAGATTTATCGGTGGGGGATGGACTCGCGGCCTATCAGCTTGTTGGTGAGGTAATGGCTCACCAAGGCGATGACGGGTAGCCGGCCTGAGAGGGCGACCGGCCACACTGGGACTGAGACACGGCCCAGACTCCTACGGGAGGCAGCAGTGGGGAATATTGCACAATGGGCGAAAGCCTGATGCAGCGACGCCGCGTGGG…	GAGTTTGGATCATGGCTCAGGACGAACGCTGGCGGCGTGCTTAACACATGCAAGTCGAACGATGACGGTGGTGCTTGCACTACCTGATTAGTGGCGAACGGGTGAGTAACACGTGAGTAACCTGCCCCTCACTTCGGGATAACCTCGGGAAATCGTGGCTAATACCGGATATGAACTTCTACCGCATGGTGGTTGTTGGAAAGATTTATCGGTGGGGGATGGACTCGCGGCCTATCAGCTTGTTGGTGAGGTAATGGCTCACCAAGGCGATGACGGGTAGCCGGCCTGAGAGGGCGACCGGCCACACTGGGACTGAGACACGGCCCAGACTCCTACGGGAGGCAGCAGTGGGGAATATTGCACAATGGGCGAAAGCCTGATGCAGCGACGCCGCGTGGG…	0	0	577	0	0	281	0	0	0	0	0	0	0	0	0	0	0	0	0	0	0	0	0	0	0
Brachybacterium_3	G	0	1	11_a_55_6686	99.008	100	N	Brachybacterium	rdp|S004441222;silva|KJ454129.1.1488	-	-	-	-	-	Bacteria	Actinobacteria	Actinobacteria	Micrococcales	Dermabacteraceae	Brachybacterium	Brachybacterium	-	AGAGTTTGATCCTGGCTCAGGACGAACGCTGGCGGCGTGCTTAACACATGCAAGTCGAACGATGATGGTGGTGCTTGCACCACCTGATTAGTGGCGAACGGGTGAGTAACACGTGAGTAACCTGCCCCTCACTTCGGGATAACCTCGGGAAATCGTGGCTAATACCGGATATGAACTTCTACCGCATGGTGGTCGTTGGAAAGATTTATCGGTGAGGGATGGACTCGCGGCCTATCAGTTTGTTGGTGAGGTAATGGCTCACCAAGACGATGACGGGTAGCCGGCCTGAGAGGGCGACCGGCCACACTGGGACTGAGACACGGCCCAGACTCCTACGGGAGGCAGCAGTGGGGAATATTGCACAATGGGCGAAAGCCTGATGCAGCGACGCCGCGTGGG…	AGAGTTTGATCCTGGCTCAGGACGAACGCTGGCGGCGTGCTTAACACATGCAAGTCGAACGATGACGGTGGTGCTTGCACTACCTGATTAGTGGCGAACGGGTGAGTAACACGTGAGTAACCTGCCCCTCACTTCGGGATAACCTCGGGAAATCGTGGCTAATACCGGATATGAACTTCTACCGCATGGTGGTTGTTGGAAAGATTCATCGGTGAGGGATGGACTCGCGGCCTATCAGTTTGTTGGTGAGGTAATGGCTCACCAAGACGATGACGGGTAGCCGGCCTGAGAGGGCGACCGGCCACACTGGGACTGAGACACGGCCCAGACTCCTACGGGAGGCAGCAGTGGGGAATATTGCACAATGGGCGAAAGCCTGATGCAGCGACGCCGCGTGAG…	0	0	0	0	0	155	0	0	116	94	0	0	0	0	1	0	0	0	0	0	0	0	0	0	407
Brachybacterium_paraconglomeratum_1	S	0	1	11_a_55_2801	100	100	N	Brachybacterium_paraconglomeratum	silva|AGSO01000038.2881.4380	-	-	-	-	-	Bacteria	Actinobacteria	Actinobacteria	Micrococcales	Dermabacteraceae	Brachybacterium	Brachybacterium_paraconglomeratum	-	AGAGTTTGATCCTGGCTCAGGACGAACGCTGGCGGCGTGCTTAACACATGCAAGTCGAACGATGACGGTGGTGCTTGCACCGCCTGATTAGTGGCGAACGGGTGAGTAACACGTGAGTAACCTGCCCTCCACTTCGGGATAACCTCGGGAAATCGTGGCTAATACCGGATATGAGCACTCATCGCATGGTGGGTGTTGGAAAGATTTATCGGTGGGGGATGGACTCGCGGCCTATCAGTTTGTTGGTGAGGTGATGGCTCACCAAGACGATGACGGGTAGCCGGCCTGAGAGGGCGACCGGCCACACTGGGACTGAGACACGGCCCAGACTCCTACGGGAGGCAGCAGTGGGGAATATTGCACAATGGGCGAAAGCCTGATGCAGCGACGCCGCGTGGG…	AGAGTTTGATCCTGGCTCAGGACGAACGCTGGCGGCGTGCTTAACACATGCAAGTCGAACGATGACGGTGGTGCTTGCACCGCCTGATTAGTGGCGAACGGGTGAGTAACACGTGAGTAACCTGCCCTCCACTTCGGGATAACCTCGGGAAATCGTGGCTAATACCGGATATGAGCACTCATCGCATGGTGGGTGTTGGAAAGATTTATCGGTGGGGGATGGACTCGCGGCCTATCAGTTTGTTGGTGAGGTGATGGCTCACCAAGACGATGACGGGTAGCCGGCCTGAGAGGGCGACCGGCCACACTGGGACTGAGACACGGCCCAGACTCCTACGGGAGGCAGCAGTGGGGAATATTGCACAATGGGCGAAAGCCTGATGCAGCGACGCCGCGTGGG…	0	0	0	0	0	191	0	0	0	109	0	0	0	0	0	0	0	0	0	0	0	0	0	471	0
Bradyrhizobiaceae_MS_1	S	2	1	22_a_67_6581	100	100	N	Afipia_lausannensis;Oligotropha_carboxidovorans	nt|AB099659.1;nt|DQ123622.1;silva|DQ123622.1.1455	-	-	-	-	-	Bacteria	Proteobacteria	Alphaproteobacteria	Rhizobiales	Bradyrhizobiaceae	Bradyrhizobiaceae_MS	Bradyrhizobiaceae_MS	-	AGAGTTTGATCCTGGCTCAGAGCGAACGCTGGCGGCAGGCTTAACACATGCAAGTCGAACGGGCGTAGCAATACGTCAGTGGCAGACGGGTGAGTAACGCGTGGGAACGTACCTTTTGGTTCGGAACAACACAGGGAAACTTGTGCTAATACCGGATAAGCCCTTACGGGGAAAGATTTATCGCCGAAAGATCGGCCCGCGTCTGATTAGCTAGTTGGTGAGGTAACGGCTCACCAAGGCGACGATCAGTAGCTGGTCTGAGAGGATGATCAGCCACATTGGGACTGAGACACGGCCCAAACTCCTACGGGAGGCAGCAGTGGGGAATATTGGACAATGGGCGCAAGCCTGATCCAGCCATGCCGCGTGAGTGATGAAGGCCCTAGGGTTGTAAAGCTC…	AGAGTTTGATCCTGGCTCAGAGCGAACGCTGGCGGCAGGCTTAACACATGCAAGTCGAACGGGCGTAGCAATACGTCAGTGGCAGACGGGTGAGTAACGCGTGGGAACGTACCTTTTGGTTCGGAACAACACAGGGAAACTTGTGCTAATACCGGATAAGCCCTTACGGGGAAAGATTTATCGCCGAAAGATCGGCCCGCGTCTGATTAGCTAGTTGGTGAGGTAACGGCTCACCAAGGCGACGATCAGTAGCTGGTCTGAGAGGATGATCAGCCACATTGGGACTGAGACACGGCCCAAACTCCTACGGGAGGCAGCAGTGGGGAATATTGGACAATGGGCGCAAGCCTGATCCAGCCATGCCGCGTGAGTGATGAAGGCCCTAGGGTTGTAAAGCTC…	0	0	35	0	0	0	0	0	0	0	0	0	0	0	0	0	0	0	0	0	0	0	0	0	0
Bradyrhizobium_diazoefficiens_1	S	0	1	11_u_44_733	99.363	100	N	Bradyrhizobium_diazoefficiens	16SMicrobial|NR_074322.1	Bradyrhizobium_MS	2	Bradyrhizobium_diazoefficiens;Bradyrhizobium_japonicum	nt|AP014685.1;nt|AY904772.1	99.363/100.0	Bacteria	Proteobacteria	Alphaproteobacteria	Rhizobiales	Bradyrhizobiaceae	Bradyrhizobium	Bradyrhizobium_diazoefficiens	-	AGAGTTTGATCCTGGCTCAGAGCGAACGCTGGCGGCAGGCTTAACACATGCAAGTCGAGCGGGCGTAGCAATACGTCAGCGGCAGACGGGTGAGTAACGCGTGGGAACGTACCTTTTGGTTCGGAACAACACAGGGAAACTTGTGCTAATACCGGATAAGCCCTTACGGGGAAAGATTTATCGCCGAAAGATCGGCCCGCGTCTGATTAGCTAGTTGGTAGGGTAACGGCCTACCAAGGCGACGATCAGTAGCTGGTCTGAGAGGATGATCAGCCACATTGGGACTGAGACACGGCCCAAACTCCTACGGGAGGCAGCAGTGGGGAATATTGGACAATGGGCGCAAGCCTGATCCAGCCATGCCACGTGAGTGATGAAGGCCCTAGGGTTGTAAAGCTC…	AGAGTTTGATCCTGGCTCAGAGCGAACGCTGGCGGCAGGCTTAACACATGCAAGTCGAGCGGGCGTAGCAATACGTCAGCGGCAGACGGGTGAGTAACGCGTGGGAACGTACCTTTTGGTTCGGAACAACACAGGGAAACTTGTGCTAATACCGGATAAGCCCTTACGGGGAAAGATTTATCGCCGAAAGATCGGCCCGCGTCTGATTAGCTAGTTGGTAGGGTAACGGCCTACCAAGGCGACGATCAGTAGCTGGTCTGAGAGGATGATCAGCCACATTGGGACTGAGACACGGCCCAAACTCCTACGGGAGGCAGCAGTGGGGAATATTGGACAATGGGGGCAACCCTGATCCAGCCATGCCGCGTGAGTGATGAAGGCCCTAGGGTTGTAAAGCTC…	0	0	0	0	0	0	0	0	0	0	0	0	0	0	0	0	0	0	0	0	0	0	0	0	0
Bradyrhizobium_MS_1	S	7	1	22_b_50_417	100	100	N	Bradyrhizobium_arachidis;Bradyrhizobium_guangdongense;Bradyrhizobium_guangxiense;Bradyrhizobium_japonicum;Bradyrhizobium_liaoningense;Bradyrhizobium_manausense;Bradyrhizobium_stylosanthis	nt|AB698736.1;nt|AY904743.1;nt|CP022219.1;nt|CP030051.1;silva|AB698736.1.1450;silva|ARFJ01000006.237609.239077;silva|FPBQ01000007.143735.145203;silva|LJYG01000047.341906.343400;silva|LVEM01000016.68.1534	-	-	-	-	-	Bacteria	Proteobacteria	Alphaproteobacteria	Rhizobiales	Bradyrhizobiaceae	Bradyrhizobium	Bradyrhizobium_MS	-	AGAGTTTGATCCTGGCTCAGAGCGAACGCTGGCGGCAGGCTTAACACATGCAAGTCGAGCGGGCGTAGCAATACGTCAGCGGCAGACGGGTGAGTAACGCGTGGGAACGTACCTTTTGGTTCGGAACAACACAGGGAAACTTGTGCTAATACCGGATAAGCCCTTACGGGGAAAGATTTATCGCCGAAAGATCGGCCCGCGTCTGATTAGCTAGTTGGTAGGGTAATGGCCTACCAAGGCGACGATCAGTAGCTGGTCTGAGAGGATGATCAGCCACATTGGGACTGAGACACGGCCCAAACTCCTACGGGAGGCAGCAGTGGGGAATATTGGACAATGGGGGCAACCCTGATCCAGCCATGCCGCGTGAGTGATGAAGGCCCTAGGGTTGTAAAGCTC…	AGAGTTTGATCCTGGCTCAGAGCGAACGCTGGCGGCAGGCTTAACACATGCAAGTCGAGCGGGCGTAGCAATACGTCAGCGGCAGACGGGTGAGTAACGCGTGGGAACGTACCTTTTGGTTCGGAACAACACAGGGAAACTTGTGCTAATACCGGATAAGCCCTTACGGGGAAAGATTTATCGCCGAAAGATCGGCCCGCGTCTGATTAGCTAGTTGGTAGGGTAATGGCCTACCAAGGCGACGATCAGTAGCTGGTCTGAGAGGATGATCAGCCACATTGGGACTGAGACACGGCCCAAACTCCTACGGGAGGCAGCAGTGGGGAATATTGGACAATGGGGGCAACCCTGATCCAGCCATGCCGCGTGAGTGATGAAGGCCCTAGGGTTGTAAAGCTC…	0	0	0	0	0	0	0	0	0	0	0	0	1	0	0	0	0	0	0	0	1	0	0	0	0
Brevibacterium_pityocampae_1	S	0	1	11_a_55_4495	99.803	100	N	Brevibacterium_pityocampae	16SMicrobial|NR_116332.1	Brevibacterium_pityocampae	0	Brevibacterium_pityocampae	nt|NR_116332.1;silva|EU484189.1.1402	99.803/100.0	Bacteria	Actinobacteria	Actinobacteria	Micrococcales	Brevibacteriaceae	Brevibacterium	Brevibacterium_pityocampae	-	AGAGTTTGATCCTGGCTCAGGACGAACGCTGGCGGCGTGCTTAACACATGCAAGTCGAACGCTGAAGCCTGCAGCTTGCTGTGGGTGGATGAGTGGCGAACGGGTGAGTAACACGTGAGTAACCTGCCCCTGACTCTGGGATAAGCCCGGGAAACTGGGTCTAATACCGGATATGACCATTCTCCGCATGGAGTGGTGGTGGAAAGTTTTTCGGTTGGGGATGGGCTCGCGGCCTATCAGCTTGTTGGTGGGGTGATGGCCTACCAAGGCGACGACGGGTAGCCGGCCTGAGAGGGCGACCGGCCACACTGGGACTGAGACACGGCCCAGACTCCTACGGGAGGCAGCAGTGGGGAATATTGCACAATGGGGGAAACCCTGATGCAGCGACGCCGCGTG…	AGAGTTTGATCATGGCTCAGGACGAACGCTGGCGGCGTGCTTAACACATGCAAGTCGAACGCTGAAGCCTGCAGCTTGCTGTGGGTGGATGAGTGGCGAACGGGTGAGTAACACGTGAGTAACCTGCCCCTGACTCTGGGATAAGCCCGGGAAACTGGGTCTAATACCGGATATGACCATTCTCCGCATGGAGTGGTGGTGGAAAGTTTTTCGGTTGGGGATGGGCTCGCGGCCTATCAGCTTGTTGGTGGGGTGATGGCCTACCAAGGCGACGACGGGTAGCCGGCCTGAGAGGGCGACCGGCCACACTGGGACTGAGACACGGCCCAGACTCCTACGGGAGGCAGCAGTGGGGAATATTGCACAATGGGGGAAACCCTGATGCAGCGACGCCGCGTG…	0	0	0	0	3	682	0	0	0	369	0	0	0	0	0	0	0	0	0	0	0	0	0	0	0
Brevundimonas_1	G	0	1	11_r_11_2097	100	100	N	Brevundimonas	nt|JX005882.1;rdp|S001555351;silva|EU887672.1.599	-	-	-	-	-	Bacteria	Proteobacteria	Alphaproteobacteria	Caulobacterales	Caulobacteraceae	Brevundimonas	Brevundimonas	-	AGAGTTTGATCCTGGCTCAGAGCGAACGCTGGCGGCAGGCCTAACACATGCAAGTCGAACGGACCCTTCGGGGTTAGTGGCGGACGGGTGAGTAACACGTGGGAACGTGCCTTTAGGTTCGGAATAGCTCCTGGAAACGGGTGGTAATGCCGAATGTGCCCTTCGGGGGAAAGATTTATCGCCTTTAGAGCGGCCCGCGTCTGATTAGCTAGTTGGTGAGGTAATGGCTCACCAAGGCGACGATCAGTAGCTGGTCTGAGAGGATGACCAGCCACATTGGGACTGAGACACGGCCCAAACTCCTACGGGAGGCAGCAGTGGGGAATCTTGCGCAATGGGCGAAAGCCTGACGCAGCCATGCCGCGTGAATGATGAAGGTCTTAGGATTGTAAAATTCTT…	AGAGTTTGATCCTGGCTCAGAGCGAACGCTGGCGGCAGGCCTAACACATGCAAGTCGAACGGACCCTTCGGGGTTAGTGGCGGACGGGTGAGTAACACGTGGGAACGTGCCTTTAGGTTCGGAATAGCTCCTGGAAACGGGTGGTAATGCCGAATGTGCCCTTCGGGGGAAAGATTTATCGCCTTTAGAGCGGCCCGCGTCTGATTAGCTAGTTGGTGAGGTAATGGCTCACCAAGGCGACGATCAGTAGCTGGTCTGAGAGGATGACCAGCCACATTGGGACTGAGACACGGCCCAAACTCCTACGGGAGGCAGCAGTGGGGAATCTTGCGCAATGGGCGAAAGCCTGACGCAGCCATGCCGCGTGAATGATGAAGGTCTTAGGATTGTAAAATTCTT…	0	0	0	0	0	1	0	0	0	137	0	0	0	0	0	0	0	1	534	365	602	0	35	0	0
Brevundimonas_2	G	0	1	22_r_38_1441	100	100	N	Brevundimonas	rdp|S004408037;silva|KM877117.1.1424	-	-	-	-	-	Bacteria	Proteobacteria	Alphaproteobacteria	Caulobacterales	Caulobacteraceae	Brevundimonas	Brevundimonas	-	AGAGTTTGATCCTGGCTCAGAGCGAACGCTGGCGGCAGGCCTAACACATGCAAGTCGAACGGACCCTTCGGGGTTAGTGGCGGACGGGTGAGTAACACGTGGGAACGTGCCTTTAGGTTCGGAATAGCTCCTGGAAACGGGTGGTAATGCCGAATGTGCCCTTCGGGGGAAAGATTTATCGCCTTTAGAGCGGCCCGCGTCTGATTAGCTAGTTGGTGAGGTAAAGGCTCACCAAGGCTACGATCAGTAGCTGGTCTGAGAGGATGACCAGCCACATTGGGACTGAGACACGGCCCAAACTCCTACGGGAGGCAGCAGTGGGGAATCTTGCGCAATGGGCGAAAGCCTGACGCAGCCATGCCGCGTGAATGATGAAGGTCTTAGGATTGTAAAATTCTT…	AGAGTTTGATCCTGGCTCAGAGCGAACGCTGGCGGCAGGCCTAACACATGCAAGTCGAACGGACCCTTCGGGGTTAGTGGCGGACGGGTGAGTAACACGTGGGAACGTGCCTTTAGGTTCGGAATAGCTCCTGGAAACGGGTGGTAATGCCGAATGTGCCCTTCGGGGGAAAGATTTATCGCCTTTAGAGCGGCCCGCGTCTGATTAGCTAGTTGGTGAGGTAAAGGCTCACCAAGGCTACGATCAGTAGCTGGTCTGAGAGGATGACCAGCCACATTGGGACTGAGACACGGCCCAAACTCCTACGGGAGGCAGCAGTGGGGAATCTTGCGCAATGGGCGAAAGCCTGACGCAGCCATGCCGCGTGAATGATGAAGGTCTTAGGATTGTAAAATTCTT…	0	0	0	0	0	0	0	0	0	150	0	0	0	0	0	0	0	0	0	0	0	0	0	0	0
Brevundimonas_intermedia_1	S	0	1	22_r_38_1521	100	100	N	Brevundimonas_intermedia	nt|HF570063.1;silva|HF570063.1.1458	-	-	-	-	-	Bacteria	Proteobacteria	Alphaproteobacteria	Caulobacterales	Caulobacteraceae	Brevundimonas	Brevundimonas_intermedia	-	AGAGTTTGATCCTGGCTCAGAGCGAACGCTGGCGGCAGGCCTAACACATGCAAGTCGAACGAACTCTTCGGAGTTAGTGGCGGACGGGTGAGTAACACGTGGGAACGTGCCTTTTGGTTCGGAATAACTCAGGGAAACTTGTGCTAATACCGAATGTGCCCTTCGGGGGAAAGATTTATCGCCATTAGAGCGGCCCGCGTCTGATTAGCTAGTTGGTGAGGTAAAGGCTCACCAAGGCGACGATCAGTAGCTGGTCTGAGAGGATGATCAGCCACATTGGGACTGAGACACGGCCCAAACTCCTACGGGAGGCAGCAGTGGGGAATCTTGCGCAATGGGCGAAAGCCTGACGCAGCCATGCCGCGTGAATGATGAAGGTCTTAGGATTGTAAAATTCTT…	AGAGTTTGATCCTGGCTCAGAGCGAACGCTGGCGGCAGGCCTAACACATGCAAGTCGAACGAACTCTTCGGAGTTAGTGGCGGACGGGTGAGTAACACGTGGGAACGTGCCTTTTGGTTCGGAATAACTCAGGGAAACTTGTGCTAATACCGAATGTGCCCTTCGGGGGAAAGATTTATCGCCATTAGAGCGGCCCGCGTCTGATTAGCTAGTTGGTGAGGTAAAGGCTCACCAAGGCGACGATCAGTAGCTGGTCTGAGAGGATGATCAGCCACATTGGGACTGAGACACGGCCCAAACTCCTACGGGAGGCAGCAGTGGGGAATCTTGCGCAATGGGCGAAAGCCTGACGCAGCCATGCCGCGTGAATGATGAAGGTCTTAGGATTGTAAAATTCTT…	0	1	0	0	0	0	0	0	0	57	0	0	0	0	0	2	0	0	0	0	0	0	0	0	0
Brevundimonas_mediterranea_1	S	0	1	22_p_23_779	99.36	100	N	Brevundimonas_mediterranea	nt|MF062677.1	-	-	-	-	-	Bacteria	Proteobacteria	Alphaproteobacteria	Caulobacterales	Caulobacteraceae	Brevundimonas	Brevundimonas_mediterranea	-	AGAGTTTGATCCTGGCTCAGAGCGAACGCTGGCGGCAGGCCTAACACATGCAAGTCGAACGAACTCTTCGGAGTTAGTGGCGGACGGGTGAGTAACACGTGGGAACGTGCCTTTTGGTTCGGAATAACTCAGGGAAACTTGTGCTAATACCGAATGTGCCCTTCGGGGGAAAGATTTATCGCCATTAGAGCGGCCCGCGTCTGATTAGCTAGTTGGTGAGGTAATGGCTCACCAAGGCGACGATCAGTAGCTGGTCTGAGAGGATGATCAGCCACATTGGGACTGAGACACGGCCCAAACTCCTACGGGAGGCAGCAGTGGGGAATCTTGCGCAATGGGCGAAAGCCTGACGCAGCCATGCCGCGTGAATGATGAAGGTCTTAGGATTGTAAAATTCTT…	AGAGTTTGATCCTGGCTCAGAGCGAACGCTGGCGGCAGGCCTAACACATGCAAGTCGAACGAACTCTTCGGAGTTAGTGGCGGACGGGTGAGTAACACGTGGGAACGTGCCTTTAGGTTCGGAATAACTCAGGGAAACTTGTGCTAATACCGAATGTGCCCTTCGGGGGAAAGATTTATCGCCTTTAGAGCGGCCCGCGTCTGATTAGCTAGTTGGTGAGGTAAAGGCTCACCAAGGCGACGATCAGTAGCTGGTCTGAGAGGATGATCAGCCACATTGGGACTGAGACACGGCCCAAACTCCTACGGGAGGCAGCAGTGGGGAATCTTGCGCAATGGGCGAAAGCCTGACGCAGCCATGCCGCGTGAATGATGAAGGTCTTAGGATTGTAAAATTCTT…	0	0	0	0	0	0	0	0	0	3	0	0	0	0	0	0	0	0	0	0	0	0	0	0	0
Brevundimonas_MS_1	S	2	5	11_a_26_1207	100	100	N	Brevundimonas_nasdae;Brevundimonas_vesicularis	nt|CP022048.2;nt|MF062565.1;silva|BCWM01000033.3818.5258;silva|MF062565.1.1436	-	-	-	-	-	Bacteria	Proteobacteria	Alphaproteobacteria	Caulobacterales	Caulobacteraceae	Brevundimonas	Brevundimonas_MS	-	AGAGTTTGATCCTGGCTCAGAGCGAACGCTGGCGGCAGGCCTAACACATGCAAGTCGAACGAACTCTTCGGAGTTAGTGGCGGACGGGTGAGTAACACGTGGGAACGTGCCTTTAGGTTCGGAATAACTCAGGGAAACTTGTGCTAATACCGAATGTGCCCTTCGGGGGAAAGATTTATCGCCTTTAGAGCGGCCCGCGTCTGATTAGCTAGTTGGTGAGGTAAAGGCTCACCAAGGCGACGATCAGTAGCTGGTCTGAGAGGATGATCAGCCACATTGGGACTGAGACACGGCCCAAACTCCTACGGGAGGCAGCAGTGGGGAATCTTGCGCAATGGGCGAAAGCCTGACGCAGCCATGCCGCGTGAATGATGAAGGTCTTAGGATTGTAAAATTCTT…	AGAGTTTGATCCTGGCTCAGAGCGAACGCTGGCGGCAGGCCTAACACATGCAAGTCGAACGAACTCTTCGGAGTTAGTGGCGGACGGGTGAGTAACACGTGGGAACGTGCCTTTAGGTTCGGAATAACTCAGGGAAACTTGTGCTAATACCGAATGTGCCCTTCGGGGGAAAGATTTATCGCCTTTAGAGCGGCCCGCGTCTGATTAGCTAGTTGGTGAGGTAAAGGCTCACCAAGGCGACGATCAGTAGCTGGTCTGAGAGGATGATCAGCCACATTGGGACTGAGACACGGCCCAAACTCCTACGGGAGGCAGCAGTGGGGAATCTTGCGCAATGGGCGAAAGCCTGACGCAGCCATGCCGCGTGAATGATGAAGGTCTTAGGATTGTAAAATTCTT…	0	752	140	1	0	1086	1246	1	0	1345	1859	0	65	0	1	1026	0	0	62	0	5	0	0	33	0
Brevundimonas_nasdae_1	S	0	1	11_e_29_907	100	100	N	Brevundimonas_nasdae	nt|AM412000.1;silva|AM412000.1.1424	-	-	-	-	-	Bacteria	Proteobacteria	Alphaproteobacteria	Caulobacterales	Caulobacteraceae	Brevundimonas	Brevundimonas_nasdae	-	AGAGTTTGATCCTGGCTCAGAGCGAACGCTGGCGGCAGGCCTAACACATGCAAGTCGAACGAACTCTTCGGAGTTAGTGGCGGACGGGTGAGTAACACGTGGGAACGTGCCTTTAGGTTCGGAATAACTCAGGGAAACTTGTGCTAATACCGAATGTGCCCTTCGGGGGAAAGATTTATCGCCTTTAGAGCGGCCCGCGTCTGATTAGCTAGTTGGTGAGGTAATGGCTCACCAAGGCGACGATCAGTAGCTGGTCTGAGAGGATGATCAGCCACATTGGGACTGAGACACGGCCCAAACTCCTACGGGAGGCAGCAGTGGGGAATCTTGCGCAATGGGCGAAAGCCTGACGCAGCCATGCCGCGTGAATGATGAAGGTCTTAGGATTGTAAAATTCTT…	AGAGTTTGATCCTGGCTCAGAGCGAACGCTGGCGGCAGGCCTAACACATGCAAGTCGAACGAACTCTTCGGAGTTAGTGGCGGACGGGTGAGTAACACGTGGGAACGTGCCTTTAGGTTCGGAATAACTCAGGGAAACTTGTGCTAATACCGAATGTGCCCTTCGGGGGAAAGATTTATCGCCTTTAGAGCGGCCCGCGTCTGATTAGCTAGTTGGTGAGGTAATGGCTCACCAAGGCGACGATCAGTAGCTGGTCTGAGAGGATGATCAGCCACATTGGGACTGAGACACGGCCCAAACTCCTACGGGAGGCAGCAGTGGGGAATCTTGCGCAATGGGCGAAAGCCTGACGCAGCCATGCCGCGTGAATGATGAAGGTCTTAGGATTGTAAAATTCTT…	0	8	0	0	0	20	18	0	0	24	21	0	568	1	0	13	0	0	0	0	0	0	0	0	0
Brevundimonas_nasdae_2	S	0	1	11_l_43_3422	100	100	N	Brevundimonas_nasdae	nt|KC178596.1;silva|KC178596.1.1425	-	-	-	-	-	Bacteria	Proteobacteria	Alphaproteobacteria	Caulobacterales	Caulobacteraceae	Brevundimonas	Brevundimonas_nasdae	-	AGAGTTTGATCCTGGCTCAGAGCGAACGCTGGCGGCAGGCCTAACACATGCAAGTCGAACGAACTCTTCGGAGTTAGTGGCGGACGGGTGAGTAACACGTGGGAACGTGCCTTTAGGTTCGGAATAACTCAGGGAAACTTGTGCTAATACCGAATGTGCCCTTCGGGGGAAAGATTTATCGCCTTTAGAGCGGCCCGCGTCTGATTAGCTAGTTGGTGAGGTAAAAGCTCACCAAGGCGACGATCAGTAGCTGGTCTGAGAGGATGATCAGCCACATTGGGACTGAGACACGGCCCAAACTCCTACGGGAGGCAGCAGTGGGGAATCTTGCGCAATGGGCGAAAGCCTGACGCAGCCATGCCGCGTGAATGATGAAGGTCTTAGGATTGTAAAATTCTT…	AGAGTTTGATCCTGGCTCAGAGCGAACGCTGGCGGCAGGCCTAACACATGCAAGTCGAACGAACTCTTCGGAGTTAGTGGCGGACGGGTGAGTAACACGTGGGAACGTGCCTTTAGGTTCGGAATAACTCAGGGAAACTTGTGCTAATACCGAATGTGCCCTTCGGGGGAAAGATTTATCGCCTTTAGAGCGGCCCGCGTCTGATTAGCTAGTTGGTGAGGTAAAAGCTCACCAAGGCGACGATCAGTAGCTGGTCTGAGAGGATGATCAGCCACATTGGGACTGAGACACGGCCCAAACTCCTACGGGAGGCAGCAGTGGGGAATCTTGCGCAATGGGCGAAAGCCTGACGCAGCCATGCCGCGTGAATGATGAAGGTCTTAGGATTGTAAAATTCTT…	0	2	0	0	0	1	0	0	0	4	2	0	1	0	0	319	0	0	0	0	0	0	0	0	0
Brevundimonas_vesicularis_1	S	0	1	11_b_33_342	100	100	N	Brevundimonas_vesicularis	nt|KC494336.1;silva|KC494336.1.1423	-	-	-	-	-	Bacteria	Proteobacteria	Alphaproteobacteria	Caulobacterales	Caulobacteraceae	Brevundimonas	Brevundimonas_vesicularis	-	AGAGTTTGATCCTGGCTCAGAGCGAACGCTGGCGGCAGGCCTAACACATGCAAGTCGAACGAACCTTTCGGGGTTAGTGGCGGACGGGTGAGTAACACGTGGGAACGTGCCTTTAGGTTCGGAATAACTCAGGGAAACTTGTGCTAATACCGAATGTGCCCTTCGGGGGAAAGATTTATCGCCTTTAGAGCGGCCCGCGTCTGATTAGCTAGTTGGTTGAGGTAATGGCTCACCAAGGCGACGATCAGTAGCTGGTCTGAGAGGATGATCAGCCACATTGGGACTGAGACACGGCCCAAACTCCTACGGGAGGCAGCAGTGGGGAATCTTGCGCAATGGGCGAAAGCCTGACGCAGCCATGCCGCGTGAATGATGAAGGTCTTAGGATTGTAAAATTCT…	AGAGTTTGATCCTGGCTCAGAGCGAACGCTGGCGGCAGGCCTAACACATGCAAGTCGAACGAACCTTTCGGGGTTAGTGGCGGACGGGTGAGTAACACGTGGGAACGTGCCTTTAGGTTCGGAATAACTCAGGGAAACTTGTGCTAATACCGAATGTGCCCTTCGGGGGAAAGATTTATCGCCTTTAGAGCGGCCCGCGTCTGATTAGCTAGTTGGTTGAGGTAATGGCTCACCAAGGCGACGATCAGTAGCTGGTCTGAGAGGATGATCAGCCACATTGGGACTGAGACACGGCCCAAACTCCTACGGGAGGCAGCAGTGGGGAATCTTGCGCAATGGGCGAAAGCCTGACGCAGCCATGCCGCGTGAATGATGAAGGTCTTAGGATTGTAAAATTCT…	0	0	0	0	0	0	0	0	0	1208	0	0	0	0	0	0	0	0	0	0	1	0	0	0	0
Caulobacter_1	G	0	1	11_l_42_2997	100	100	N	Caulobacter	rdp|S000852892	-	-	-	-	-	Bacteria	Proteobacteria	Alphaproteobacteria	Caulobacterales	Caulobacteraceae	Caulobacter	Caulobacter	-	AGAGTTTGATCCTGGCTCAGAGCGAACGCTGGCGGCAGGCCTAACACATGCAAGTCGAACGGACCCTTCGGGGTTAGTGGCGGACGGGTGAGTAACACGTGGGAACGTGCCCTTTGGTACGGAACAACTCAGGGAAACTTGAGCTAATACCGTATGTGCCCTTCGGGGGAAAGATTTATCGCCATTGGAGCGGCCCGCGTCTGATTAGCTAGTTGGTGAGGTAAAGGCTCACCAAGGCTACGATCAGTAGCTGGTCTGAGAGGATGATCAGCCACACTGGGACTGAGACACGGCCCAGACTCCTACGGGAGGCAGCAGTGGGGAATCTTGCGCAATGGGCGAAAGCCTGACGCAGCCATGCCGCGTGAATGATGAAGGTCTTAGGATTGTAAAATTCTT…	AGAGTTTGATCCTGGCTCAGAGCGAACGCTGGCGGCAGGCCTAACACATGCAAGTCGAACGGACCCTTCGGGGTTAGTGGCGGACGGGTGAGTAACACGTGGGAACGTGCCCTTTGGTACGGAACAACTCAGGGAAACTTGAGCTAATACCGTATGTGCCCTTCGGGGGAAAGATTTATCGCCATTGGAGCGGCCCGCGTCTGATTAGCTAGTTGGTGAGGTAAAGGCTCACCAAGGCTACGATCAGTAGCTGGTCTGAGAGGATGATCAGCCACACTGGGACTGAGACACGGCCCAGACTCCTACGGGAGGCAGCAGTGGGGAATCTTGCGCAATGGGCGAAAGCCTGACGCAGCCATGCCGCGTGAATGATGAAGGTCTTAGGATTGTAAAATTCTT…	0	0	0	0	0	0	0	0	0	0	0	0	0	0	280	0	0	0	0	0	0	0	0	0	0
Chloroplast_1	C	0	1	22_a_46_1985	99.789	100	N	Chloroplast	silva|HQ121113.1.1453	-	-	-	-	-	Bacteria	Cyanobacteria	Chloroplast	Chloroplast	Chloroplast	Chloroplast	Chloroplast	-	AGAGTTTGATCCTGGCTCAGGATGAACGCTGGCGGTATGCTTTACACATGCAAGTCGTACGAGAGTTTTTAACTCAAGTGGCGGACGGGTGAGTAACACGTAAGAATTTGCCTTTAGGAGGGGGATAACAACTGGAAACGGTTGCTAATACCCCATATGCTTTCGAGTCAAACGGATTTTCCGCCTAAAGAGAAGCTTGCGGCTGATTAGCTTGTTGGTGAGGTAATGGCTCACCAAGGCGACGATCAGTATCTGGTTTGAGAGGATGATCAGACACACTGGAACTGAGACACGGTCCAGACTCCTACGGGAGGCAGCAGTGGGGAATTTTCCGCAATGGGCGAAAGCCTGACGGAGCAATACCGCGTGAGGGATGACGGCCTATGGGTTGTAAACCTC…	AGAGTTTGATCCTGGCTCAGGATGAACGCTGGCGGTATGCTTTACACATGCAAGTCGTACGAGAGTTTTTAACTCAAGTGGCGGACGGGTGAGTAACACGTAAGAATTTGCCTTTAGGAGGGGGATAACAACTGGAAACGGTTGCTAATACCCCATATGCTTTCGAGTAAAACGGATTTTCCGCCTAAAGAGAAGCTTGCGGCTGATTAGCTTGTTGGTGAGGTAATGGCTCACCAAGGCGACGATCAGTATCTGGTTTGAGAGGATGATCAGACACACTGGAACTGAGACACGGTCCAGACTCCTACGGGAGGCAGCAGTGGGGAATTTTCCGCAATGGGCGAAAGCCTGACGGAGCAATACCGCGTGAGGGATGACGGCCTATGGGTTGTAAACCTC…	0	0	0	0	0	0	0	0	0	0	0	0	0	0	0	0	0	0	0	0	0	0	0	0	0
Chloroplast_2	C	0	1	22_a_46_1245	99.37	100	N	Chloroplast	silva|KF037554.1.1448	-	-	-	-	-	Bacteria	Cyanobacteria	Chloroplast	Chloroplast	Chloroplast	Chloroplast	Chloroplast	-	AGAGTTTGATCCTGGCTCAGGATGAACGCTGGCGGTATGCCTTACACATGCAAGTCGTACGAGAGTTTTTAACTCAAGTGGCGGACGGGTGAGTAACACGTAAGAATTTGCCTTTAGGAGGGGGATAACAACTGGAAACGGTTGCTAATACCCCATATGCTTTCGAGTGAAATGGATTTATCCGCCTAAAGAGAAGCTTGCGGCTGATTAGCTTGTTGGTGAGGTAATGGCTCACCAAGGCGACGATCAGTATCTGGTTTGAGAGGACGACCAGACACACTGGAACTGAGACACGGTCCAGACTCCTACGGGAGGCAGCAGTGGGGAATTTTCCGCAATGGGCGAAAGCCTGACGGAGCAATACCGCGTGAGGGATGACTGCCTATGGGTTGTAAACCT…	AGAGTTTGATCCTGGCTCAGGATGAACGCTGGCGGTATGCCTTACACATGCAAGTCGTACGAGAGTTTTTAACTCAAGTGGCGGACGGGTGAGTAACACGTAAGAATTTGCCTTTAGGAGGGGGATAACAACTGGAAACGGTTGCTAATACCCCATATGCTTTAGAGTGAAATGGATTT-TCCGCCTAAAGAGAAGCTTGCGGCTGATTAGCTTGTTGGTGAGGTAATGGCTCACCAAGGCGACGATCAGTATCTGGTTTGAGAGGACGATCAGACACACTGGAACTGAGACACGGTCCAGACTCCTACGGGAGGCAGCAGTGGGGAATTTTCCGCAATGGGCGAAAGCCTGACGGAGCAATACCGCGTGAGGGATGACTGCCTATGGGTTGTAAACCT…	0	0	0	0	0	0	0	0	0	0	0	1	0	0	0	0	0	0	0	0	0	0	0	0	0
Chloroplast_3	C	0	1	22_a_68_19633	99.366	100	N	Chloroplast	silva|LWRW02000015.10131746.10133215	-	-	-	-	-	Bacteria	Cyanobacteria	Chloroplast	Chloroplast	Chloroplast	Chloroplast	Chloroplast	-	AGAGTTTGATCCTGGCTCAGGATGAACGCTGGCGGCATGCTTAACACATGCAAGTCGAATGGGAAGTGGTGTTTCCAGTGGCGAACGGGTGAGTAACGTGTAAGAACCTGCCCTTGGGAGGGGAACAATAACTGGAAACAGTTGCTAATACCCCGTAGTCTGAGGAGCAAAAGGAGAAATCCGCTCAAGGAGGGGCTCGCGTCTGATTAGCTAGTTGGTGAGGCAATAGCTTACCAAGGCGATGATCAGTAGCTGGTCCGAGAGGATGATCAGCCACACTAGGACTGAGACACAACCCAGACTCCTACGGGAGGCAGCAGTGGGGAATTTTCCGCAATGGGCGAAAGCCTGACGGAGCAATGCCGCGTGGAGGTGGAAGGCCTACGGGTCGTCAACTTC…	AGAGTTCGATCCTGGCTCAGGATGAACGCTGGCGGCATGCTTAACACATGCAAGTCGAATGGGAAGTGGTGTTTCCAGTGGCGAACGGGTGAGTAACGTGTAAGAACCTGCCCTTGGGAGGGGAACAATAACTGGAAACAGTTGCTAATACCCCGTAGTCTGAGGAGCAAAAGGAGAAATCCGCTCAAGGAGGGGCTCGCGTCTGATTAGCTAGTTGGTGAGGCAATAGCTTACCAAGGCGATGATCAGTAGCTGGTCCGAGAGGATGATCAGCCACACTGGGACTGAGACACAACCCAGACTCCTACGGGAGGCAGCAGTGGGGAATTTTCCGCAATGGGCGAAAGCCTGACGGAGCAATGCCGCGTGGAGGTGGAAGGCCTACGGGTCGTCAACTTC…	0	0	0	0	0	0	0	0	0	0	0	0	0	0	0	0	0	0	0	0	0	0	0	0	0
Chryseobacterium_1	G	0	1	11_r_46_1149	99.42	100	N	Chryseobacterium	rdp|S004133022;silva|HG818168.1.527	-	-	-	-	-	Bacteria	Bacteroidetes	Flavobacteriia	Flavobacteriales	Flavobacteriaceae	Chryseobacterium	Chryseobacterium	-	AGAGTTTGATCCTGGCTCAGGATGAACGCTAGCGGGAGGCCTAACACATGCAAGCCGAGCGGTATTTGTTCTTCGGAACAGAGAGAGCGGCGTACGGGTGCGGAACACGTGTGCAACCTGCCTTTATCAGGGAGATAGCCTTTCGAAAGGAAGATTAATATCCCATAATATTTAGACTGGCATCAGAATAAATTGAAAGCTCCGGCGGATAGAGATGGGCACGCGCAAGATTAGATAGTTGGCGGGGTAACGGCCCACCAAGTCAATGATCTTTAGGGGGCCTGAGAGGGTGATCCCCCACACTGGTACTGAGACACGGACCAGACTCCTACGGGAGGCAGCAGTGAGGAATATTGGACAATGGGTGAGAGCCTGATCCAGCCATCCCGCGTGAAGGAC…	AGAGTTTGATCCTGGCTCAGGATGAACGCTAGCGGGAGGCCTAACACATGCAAGCCGAGCGGTATTTGTTCTTCGGAACAGAGAGTGCGGCGTACGGGTGCGGAACACGTGTGCAACCTGCCTTTATCAGGGAGATAGCCTTTCGAAAGGAAGATTAATATCCCATAATATTTAGACTGGCATCAGAATAAATTGAAAGCTCCGGCGGATAGAGATGGGGCACGCGCAAGATTAGATAGTTGGCGGGGTAACGGCCCACCAAGTCAATGATCTTTAGGGGGCCTGAGAGGGTGATCCCCCACACTGGTACTGAGACACGGACCAGACTCCTACCGGGAGGCAGCAGTGAGGAATATTGGACAATGGGTGAGAGCCTGATCCAGCCATCCCGCGTGAAGG…	0	0	0	0	0	0	0	0	0	0	0	0	0	0	0	0	0	0	0	0	0	0	0	0	0
Chryseobacterium_montanum_1	S	0	1	22_a_46_2664	99.806	100	N	Chryseobacterium_montanum	16SMicrobial|NR_152042.1	Chryseobacterium_MS	2	Chryseobacterium_anthropi;Chryseobacterium_montanum	nt|JQ684227.1;nt|NR_152042.1;silva|JQ684227.1.1479;silva|KX082815.1.1478	99.806/100.0	Bacteria	Bacteroidetes	Flavobacteriia	Flavobacteriales	Flavobacteriaceae	Chryseobacterium	Chryseobacterium_montanum	-	AGAGTTTGATCCTGGCTCAGGATGAACGCTAGCGGGAGGCCTAACACATGCAAGCCGAGCGGTATGGATAGCTTGCTATCCAGAGAGCGGCGCACGGGTGCGTAACACGTGTGCAACCTACCTTTATCTGGGGGATAGCCTTTCGAAAGGAAGATTAATACCCCATAATATAATTGATGGCATCATTGATTATTGAAAACTCCGGTGGATAGAGATGGGCACGCGCAAGATTAGATAGTTGGTGAGGTAACGGCTCACCAAGTCAATGATCTTTAGGGGTCCTGAGAGGGAGATCCCCCACACTGGTACTGAGACACGGACCAGACTCCTACGGGAGGCAGCAGTGAGGAATATTGGACAATGGGTGAGAGCCTGATCCAGCCATCCCGCGTGAAGGAT…	AGAGTTTGATCCTGGCTCAGGATGAACGCTAGCGGGAGGCCTAACACATGCAAGCCGAGCGGTATGGATAGCTTGCTATCCAGAGAGCGGCGCACGGGTGCGTAACACGTGTGCAACCTACCTTTATCTGGGGGATAGCCTTTCGAAAGGAAGATTAATACCCCATAATATAATTGATGGCATCATTGATTATTGAAAACTCCGGTGGATAGAGATGGGCACGCGCAAGATTAGATAGTTGGTGAGGTAACGGCTCACCAAGTCAATGATCTTTAGGGGTCCTGAGAGGGAGATCCCCCACACTGGTACTGAGACACGGACCAGACTCCTACGGGAGGCAGCAGTGAGGAATATTGGACAATGGGTGAAAGCCTGATCCAGCCATCCCGCGTGAAGGAT…	0	0	0	0	0	0	0	0	0	0	0	0	0	0	0	0	0	0	0	0	0	0	0	0	0
Cloacibacterium_1	G	0	3	11_a_51_30397	100	100	N	Cloacibacterium	rdp|S000374619;silva|AY672523.1.1481	-	-	-	-	-	Bacteria	Bacteroidetes	Flavobacteriia	Flavobacteriales	Flavobacteriaceae	Cloacibacterium	Cloacibacterium	-	AGAGTTTGATCCTGGCTCAGGATGAACGCTAGCGGGAGGCCTAACACATGCAAGCCGAGCGGTATTGTTTCTTCGGAAATGAGAGAGCGGCGTACGGGTGCGGAACACGTGTGCAACCTGCCTTTATCTGGGGGATAGCCTTTCGAAAGGAAGATTAATACTCCATAATATATTGAACGGCATCGTTTAATATTGAAAGCTCCGGCGGATAGAGATGGGCACGCGCAAGATTAGCTAGTTGGTGAGGTAACGGCTCACCAAGGCGATGATCTTTAGGGGGCCTGAGAGGGTGATCCCCCACACTGGTACTGAGACACGGACCAGACTCCTACGGGAGGCAGCAGTGAGGAATATTGGTCAATGGGTGCAAGCCTGAACCAGCCATCCCGCGTGAAGGAC…	AGAGTTTGATCCTGGCTCAGGATGAACGCTAGCGGGAGGCCTAACACATGCAAGCCGAGCGGTATTGTTTCTTCGGAAATGAGAGAGCGGCGTACGGGTGCGGAACACGTGTGCAACCTGCCTTTATCTGGGGGATAGCCTTTCGAAAGGAAGATTAATACTCCATAATATATTGAACGGCATCGTTTAATATTGAAAGCTCCGGCGGATAGAGATGGGCACGCGCAAGATTAGCTAGTTGGTGAGGTAACGGCTCACCAAGGCGATGATCTTTAGGGGGCCTGAGAGGGTGATCCCCCACACTGGTACTGAGACACGGACCAGACTCCTACGGGAGGCAGCAGTGAGGAATATTGGTCAATGGGTGCAAGCCTGAACCAGCCATCCCGCGTGAAGGAC…	0	0	63	1	123	0	0	1	0	1	0	0	0	256	0	0	0	1	0	1	0	0	0	0	0
Cloacibacterium_normanense_1	S	0	8	11_a_51_9936	100	100	N	Cloacibacterium_normanense	nt|CP034157.1;silva|FNJE01000003.48.1567	-	-	-	-	-	Bacteria	Bacteroidetes	Flavobacteriia	Flavobacteriales	Flavobacteriaceae	Cloacibacterium	Cloacibacterium_normanense	-	AGAGTTTGATCCTGGCTCAGGATGAACGCTAGCGGGAGGCCTAACACATGCAAGCCGAGCGGTATTGTTTCTTCGGAAATGAGAGAGCGGCGTACGGGTGCGGAACACGTGTGCAACCTGCCTTTATCTGGGGGATAGCCTTTCGAAAGGAAGATTAATACTCCATAACATATTGATTGGCATCAATTAATATTGAAAGCTCCGGCGGATAGAGATGGGCACGCGCAAGATTAGCTAGTTGGTGAGGTAACGGCTCACCAAGGCGATGATCTTTAGGGGGCCTGAGAGGGTGATCCCCCACACTGGTACTGAGACACGGACCAGACTCCTACGGGAGGCAGCAGTGAGGAATATTGGTCAATGGGTGCAAGCCTGAACCAGCCATCCCGCGTGAAGGAC…	AGAGTTTGATCCTGGCTCAGGATGAACGCTAGCGGGAGGCCTAACACATGCAAGCCGAGCGGTATTGTTTCTTCGGAAATGAGAGAGCGGCGTACGGGTGCGGAACACGTGTGCAACCTGCCTTTATCTGGGGGATAGCCTTTCGAAAGGAAGATTAATACTCCATAACATATTGATTGGCATCAATTAATATTGAAAGCTCCGGCGGATAGAGATGGGCACGCGCAAGATTAGCTAGTTGGTGAGGTAACGGCTCACCAAGGCGATGATCTTTAGGGGGCCTGAGAGGGTGATCCCCCACACTGGTACTGAGACACGGACCAGACTCCTACGGGAGGCAGCAGTGAGGAATATTGGTCAATGGGTGCAAGCCTGAACCAGCCATCCCGCGTGAAGGAC…	0	0	0	0	308	386	0	0	0	0	0	1	0	227	0	0	0	0	0	1	0	0	1	0	1
Clostridiales_MG_1	G	2	1	11_z_60_465	99.806	100	N	Lachnospiracea;Ruminococcus	nt|GU229479.1;rdp|S000779869;silva|GU229479.1.543	-	-	-	-	-	Bacteria	Firmicutes	Clostridia	Clostridiales	Clostridiales_MG	Clostridiales_MG	Clostridiales_MG	-	AGAGTTTGATCCTGGCTCAGGATGAACGCTGGCGGCGTGCTTAACACATGCAAGTCGAGCGAAGCACTTTTGCGGATTTCTTCGGATTGAAGCAATTGTGACTGAGCGGCGGACGGGTGAGTAACGCGTGGGTAACCTGCCTCATACAGGGGGATAACAGTTGGAAACGGCTGCTAATACCGCATAAGCGCACAGTACCGCATGGTACCGTGTGAAAAACTCCGGTGGTATGAGATGGACCCGCGTCTGATTAGGTAGTTGGTGGGGTAACGGCCTACCAAGCCGACGATCAGTAGCCGACCTGAGAGGGTGACCGGCCACATTGGGACTGAGACACGGCCCAAACTCCTACGGGAGGCAGCAGTGGGGAATATTGCACAATGGGGGAAACCCTGATGC…	AGAGTTTGATCCTGGCTCAGGATGAACGCTGGCGGCGTGCTTAACACGTGCAAGTCGAGCGAAGCACTTTTGCGGATTTCTTCGGATTGAAGCAATTGTGACTGAGCGGCGGACGGGTGAGTAACGCGTGGGTAACCTGCCTCATACAGGGGGATAACAGTTGGAAACGGCTGCTAATACCGCATAAGCGCACAGTACCGCATGGTACCGTGTGAAAAACTCCGGTGGTATGAGATGGACCCGCGTCTGATTAGGTAGTTGGTGGGGTAACGGCCTACCAAGCCGACGATCAGTAGCCGACCTGAGAGGGTGACCGGCCACATTGGGACTGAGACACGGCCCAAACTCCTACGGGAGGCAGCAGTGGGGAATATTGCACAATGGGGGAAACCCTGATGC…	0	0	19	0	0	0	0	0	0	10	0	0	0	0	0	0	0	0	0	0	0	0	0	0	0
Comamonadaceae_MS_1	S	3	33	11_a_34_73128	100	100	N	Acidovorax_ebreus;Diaphorobacter_nitroreducens;Diaphorobacter_polyhydroxybutyrativorans	nt|AB076855.1;nt|CP001392.1;nt|CP016278.1;silva|AB076855.1.1522	-	-	-	-	-	Bacteria	Proteobacteria	Betaproteobacteria	Burkholderiales	Comamonadaceae	Comamonadaceae_MS	Comamonadaceae_MS	-	AGAGTTTGATCCTGGCTCAGATTGAACGCTGGCGGCATGCCTTACACATGCAAGTCGAACGGTAACAGGTCTTCGGATGCTGACGAGTGGCGAACGGGTGAGTAATACATCGGAACGTGCCCGATCGTGGGGGATAACGAGGCGAAAGCTTTGCTAATACCGCATACGATCTACGGATGAAAGCGGGGGATCTTCGGACCTCGCGCGGACGGAGCGGCCGATGGCAGATTAGGTAGTTGGTGGGATAAAAGCTTACCAAGCCGACGATCTGTAGCTGGTCTGAGAGGATGATCAGCCACACTGGGACTGAGACACGGCCCAGACTCCTACGGGAGGCAGCAGTGGGGAATTTTGGACAATGGGCGAAAGCCTGATCCAGCCATGCCGCGTGCAGGATGA…	AGAGTTTGATCCTGGCTCAGATTGAACGCTGGCGGCATGCCTTACACATGCAAGTCGAACGGTAACAGGTCTTCGGATGCTGACGAGTGGCGAACGGGTGAGTAATACATCGGAACGTGCCCGATCGTGGGGGATAACGAGGCGAAAGCTTTGCTAATACCGCATACGATCTACGGATGAAAGCGGGGGATCTTCGGACCTCGCGCGGACGGAGCGGCCGATGGCAGATTAGGTAGTTGGTGGGATAAAAGCTTACCAAGCCGACGATCTGTAGCTGGTCTGAGAGGATGATCAGCCACACTGGGACTGAGACACGGCCCAGACTCCTACGGGAGGCAGCAGTGGGGAATTTTGGACAATGGGCGAAAGCCTGATCCAGCCATGCCGCGTGCAGGATGA…	2	0	2	3	752	1153	1	0	2	1	0	1	0	426	0	1	0	4	2	1	1	1	0	0	4
Comamonas_1	G	0	1	22_a_46_11531	99.614	100	N	Comamonas	rdp|S001067134;silva|EU468035.1.1387	-	-	-	-	-	Bacteria	Proteobacteria	Betaproteobacteria	Burkholderiales	Comamonadaceae	Comamonas	Comamonas	-	AGAGTTTGATCCTGGCTCAGATTGAACGCTGGCGGCATGCCTTACACATGCAAGTCGAACGGTAACAGGTCTTCGGATGCTGACGAGTGGCGAACGGGTGAGTAATACATCGGAACGTGCCTAGTAGTGGGGGATAACTACTCGAAAGAGTAGCTAATACCGCATGAGATCTACGGATGAAAGCAGGGGATCGCAAGACCTTGTGCTACTAGAGCGGCTGATGGCAGATTAGGTAGTTGGTGGGATAAAAGCTTACCAAGCCGACGATCTGTAGCTGGTCTGAGAGGACGATCAGCCACACTGGAACTGAGACACGGTCCAGACTCCTACGGGAGGCAGCAGTGGGGAATTTTGGACAATGGGCGAAAGCCTGATCCAGCAATGCCGCGTGCAGGATGA…	AGAGTTTGATCCTGGCTCAGATTGAACGCTGGCGGTATGCCTTACACAAGCAAGTCGAACGGTAACAGGTCTTCGGATGCTGACGAGTGGCGAACGGGTGAGTAATACATCGGAACGTGCCTAGTAGTGGGGGATAACTACTCGAAAGAGTAGCTAATACCGCATGAGATCTACGGATGAAAGCAGGGGATCGCAAGACCTTGTGCTACTAGAGCGGCTGATGGCAGATTAGGTAGTTGGTGGGATAAAAGCTTACCAAGCCGACGATCTGTAGCTGGTCTGAGAGGACGATCAGCCACACTGGAACTGAGACACGGTCCAGACTCCTACGGGAGGCAGCAGTGGGGAATTTTGGACAATGGGCGAAAGCCTGATCCAGCAATGCCGCGTGCAGGATGA…	0	0	0	0	0	0	0	0	0	0	0	0	0	0	0	0	0	0	0	0	1	0	0	0	0
Comamonas_2	G	0	1	22_b_50_2411	99.035	100	N	Comamonas	silva|HQ888824.1.800	-	-	-	-	-	Bacteria	Proteobacteria	Betaproteobacteria	Burkholderiales	Comamonadaceae	Comamonas	Comamonas	-	AGAGTTTGATCCTGGCTCAGATTGAACGCTGGCGGCATGCCTTACACATGCAAGTCGAACGGTAACGCGGGGCAACCTGGCGACGAGTGGCGAACGGGTGAGTAATGCATCGGAACGTGCCCGGTAGTGGGGGATAGCTCGGCGAAAGCCGGATTAATACCGCATACGACCTACGGGTGAAAGCGGGGGATCGCAAGACCTCGCGCTATTGGAGCGGCCGATGTCAGATTAGGTTGTTGGTGAGGTAAAGGCTCACCAAGCCGACGATCTGTAGCTGGTCTGAGAGGACGACCAGCCACACTGGGACTGAGACACGGCCCAGACTCCTACGGGAGGCAGCAGTGGGGAATTTTGGACAATGGGGGCAACCCTGATCCAGCCATGCCGCGTGCGGGAAGA…	AGAGTTTGATCATGGCTCAGATTGAACGCTGGCGGCATGCCTTACACATGCAAGTCGAACGGTAACGCGGGGCAACCTGGCGACGAGTGGCGAACGGGTGAGTAATGCATCGGAACGTGCCCAGTAGTGGGGGATAGCTCGGCGAAAGCCGGATTAATACCGCATACGACCTACGGGTGAAAGCGGGGGACCGCAAGGCCTCGCGCTATTGGAGCGGCCGATGTCAGATTAGGTTGTTGGTGAGGTAAAGGCTCACCAAGCCGACGATCTGTAGCTGGTCTGAGAGGACGACCAGCCACACTGGGACTGAGACACGGCCCAGACTCCTACGGGAGGCAGCAGTGGGGAATTTTGGACAATGGGGGCAACCCTGATCCAGCCATGCCGCGTGCGGGAAGA…	0	0	0	0	0	0	0	0	0	0	0	0	0	0	0	0	0	0	0	1	0	0	0	0	0
Comamonas_testosteroni_1	S	0	37	11_b_03_132	100	100	N	Comamonas_testosteroni	16SMicrobial|NR_029161.2	Comamonas_MS	2	Comamonas_testosteroni;Comamonas_thiooxydans	nt|AF345907.1;nt|AM937260.1;nt|CP001220.2;silva|AAUJ02000001.4128837.4130362;silva|AF345907.1.520;silva|BBVD01000034.301.1813	100.0/100.0;100.0/99.6139;99.035/100.0;99.614/100.0;99.807/100.0	Bacteria	Proteobacteria	Betaproteobacteria	Burkholderiales	Comamonadaceae	Comamonas	Comamonas_testosteroni	-	AGAGTTTGATCCTGGCTCAGATTGAACGCTGGCGGCATGCTTTACACATGCAAGTCGAACGGTAACAGGTCTTCGGATGCTGACGAGTGGCGAACGGGTGAGTAATACATCGGAACGTGCCTAGTAGTGGGGGATAACTACTCGAAAGAGTAGCTAATACCGCATGAGATCTACGGATGAAAGCAGGGGACCTTCGGGCCTTGTGCTACTAGAGCGGCTGATGGCAGATTAGGTAGTTGGTGGGGTAAAGGCTTACCAAGCCTGCGATCTGTAGCTGGTCTGAGAGGACGACCAGCCACACTGGGACTGAGACACGGCCCAGACTCCTACGGGAGGCAGCAGTGGGGAATTTTGGACAATGGGCGAAAGCCTGATCCAGCAATGCCGCGTGCAGGATGA…	AGAGTTTGATCCTGGCTCAGATTGAACGCTGGCGGCATGCTTTACACATGCAAGTCGAACGGTAACAGGTCTTCGGATGCTGACGAGTGGCGAACGGGTGAGTAATACATCGGAACGTGCCTAGTAGTGGGGGATAACTACTCGAAAGAGTAGCTAATACCGCATGAGATCTACGGATGAAAGCAGGGGACCTTCGGGCCTTGTGCTACTAGAGCGGCTGATGGCAGATTAGGTAGTTGGTGGGGTAAAGGCTTACCAAGCCTGCGATCTGTAGCTGGTCTGAGAGGACGACCAGCCACACTGGGACTGAGACACGGCCCAGACTCCTACGGGAGGCAGCAGTGGGGAATTTTGGACAATGGGCGAAAGCCTGATCCAGCAATGCCGCGTGCAGGATGA…	2	1	0	3	1	0	0	15187	1	2	0	0	0	1	0	0	0	0	237	191	706	65	0	0	5
Comamonas_testosteroni_2	S	0	1	11_b_03_11045	99.807	100	Y	Comamonas_testosteroni	nt|MK534002.1	-	-	-	-	-	Bacteria	Proteobacteria	Betaproteobacteria	Burkholderiales	Comamonadaceae	Comamonas	Comamonas_testosteroni	-	AGAGTTTGATCCTGGCTCAGATTGAACGCTGGCGGCATGCTTTACACATGCAAGTCGAACGGTAACAGGTCTTCGGATGCTGACGAGTGGCGAACGGGTGAGTAATACATCGGAACGTGCCTAGTAGTGGGGGATAACTACTCGAAAGAGTAGCTAATACCGCATGAGATCTACGGATGAAAGCAGGGGACCTTCGGGCCTTGTGCTACTAGAGCGGCTGATGGCAGATTAGGTAGTTGGTGGGGTAAAGGCTTACCAAGCCTGCGATCTGTAGCTGGTCTGAGAGGACGACCAGCCACACTGGGACTGAGACACGGCCCAGACTCCTACGGGAGGCAGCAGTGGGGAATTTTGGACAATGGGCGAAAGCCTGATCCAGCAATGCCGCGTGCAGGATGA…	AGAGTTTGATCCTTGGCTCAGATTGAACGCTGGCGGCATGCTTTACACATGCAAGTCGAACGGTAACAGGTCTTCGGATGCTGACGAGTGGCGAACGGGTGAGTAATACATCGGAACGTGCCTAGTAGTGGGGGATAACTACTCGAAAGAGTAGCTAATACCGCATGAGATCTACGGATGAAAGCAGGGGACCTTCGGGCCTTGTGCTACTAGAGCGGCTGATGGCAGATTAGGTAGTTGGTGGGGTAAAGGCTTACCAAGCCTGCGATCTGTAGCTGGTCTGAGAGGACGACCAGCCACACTGGGACTGAGACACGGCCCAGACTCCTACGGGAGGCAGCAGTGGGGAATTTTGGACAATGGGCGAAAGCCTGATCCAGCAATGCCGCGTGCAGGATG…	0	0	0	0	0	0	0	258	0	0	0	0	0	0	0	0	0	0	3	5	9	0	0	0	0
Corynebacterium_1	G	0	2	11_r_45_5768	99.6	99.8004	N	Corynebacterium	rdp|S000731745;silva|DQ532190.1.1470	-	-	-	-	-	Bacteria	Actinobacteria	Actinobacteria	Corynebacteriales	Corynebacteriaceae	Corynebacterium	Corynebacterium	-	AGAGTTTGATCCTGGCTCAGGATGAACGCTGGCGGCGTGCTTAACACATGCAAGTCGAACGGAAAGGCCCAAGCTTGCTTGGGTGCTCGAGTGGCGAACGGGTGAGTAACACGTGGGTGATCTGCCCTGCACTTCGGGATAAGCCTGGGAAACTGGGTCTAATACCGGATAGGACGATGGTTTGGATGCCATTGTGGAAAGTTTTTCGGTGTGGGATGAGCTCGCGGCCTATCAGCTTGTTGGTGGGGTAATGGCCTACCAAGGCGTCGACGGGTAGCCGGCCTGAGAGGGTGTACGGCCACATTGGGACTGAGATACGGCCCAGACTCCTACGGGAGGCAGCAGTGGGGAATATTGCACAATGGGCGCAAGCCTGATGCAGCGACGCCGCGTGGGGGA…	GAGTTTGATCATGGCTCAGGATGAACGCTGGCGGCGTGCTTAACACATGCAAGTCGAACGGAAAGGCCCAAGCTTGCTTGGGTACTCGAGTGGCGAACGGGTGAGTAACACGTGGGTGATCTGCCCTGCACTTCGGGATAAGCCTGGGAAACTGGGTCTAATACCGGATAGGACGATGGTTTGGATGCCATTGTGGAAAGTTTTTCGGTGTGGGATGAGCTCGCGGCCTATCAGCTTGTTGGTGGGGTAATGGCCTACCAAGGCGTCGACGGGTAGCCGGCCTGAGAGGGTGTACGGCCACATTGGGACTGAGATACGGCCCAGACTCCTACGGGAGGCAGCAGTGGGGAATATTGCACAATGGGCGCAAGCCTGATGCAGCGACGCCGCGTGGGGGAT…	0	0	249	0	0	1	0	1	0	0	0	0	249	14	0	0	0	0	31	0	0	0	0	0	0
Corynebacterium_2	G	0	1	11_b_33_33084	99.006	100	N	Corynebacterium	rdp|S001026081;silva|EU536290.1.1381	-	-	-	-	-	Bacteria	Actinobacteria	Actinobacteria	Corynebacteriales	Corynebacteriaceae	Corynebacterium	Corynebacterium	-	AGAGTTTGATCCTGGCTCAGGATGAACGCTGGCGGCGTGCTTAACACATGCAAGTCGAACGGAAAGGCTCCTGCTTGCAGGGGTACTCGAGTGGCGAACGGGTGAGTAACACGTGGGTGATCTGCCCTGCACTTCGGGATAAGCCTGGGAAACTGGGTCTAATACCGGATAGGACGATGGTTTGGATGCCATTGTGGAAAGTTTTTCGGTGTGGGATGAGCTCGCGGCCTATCAGCTTGTTGGTGGGGTAATGGCCTACCAAGGCGTCGACGGGTAGCCGGCCTGAGAGGGTGTACGGCCACATTGGGACTGAGATACGGCCCAGACTCCTACGGGAGGCAGCAGTGGGGAATATTGCACAATGGGCGCAAGCCTGATGCAGCGACGCCGCGTGGGGGA…	AGAGTTTGATCCTGGCTCAGGATGAACGCTGGCGGCGTGCTTAACACATGCAAGTCGAACGGAAAGGCCTCTGCTTGCAGGGGTACTCGAGTGGCGAACGGGTGAGTAACACGTGGGTGATCTGCCCTGCACTTCGGGATAAGCCTGGGAAACTGGGTCTAATACCGGATAGGACAATGGTTTGGATGCCGTTGTGGAAAGTTTTTCGGTGTGGGATGAGCTCGCGGCCTATCAGCTTGTTGGTGGGGTAATGGCCTACCAAGGCGTCGACGGGTAGCCGGCCTGAGAGGGTGTACGGCCACATTGGGACTGAGATACGGCCCAGACTCCTACGGGAGGCAGCAGTGGGGAATATTGCACAATGGGCGCAAGCCTGATGCACCGACGCCGCGTGGGGGA…	0	0	0	0	0	0	0	0	0	12	0	0	0	1	0	0	0	0	0	12	0	0	0	0	0
Corynebacterium_3	G	0	1	11_r_11_8634	99.598	100	N	Corynebacterium	rdp|S002762018;silva|FN658912.1.893	-	-	-	-	-	Bacteria	Actinobacteria	Actinobacteria	Corynebacteriales	Corynebacteriaceae	Corynebacterium	Corynebacterium	-	AGAGTTTGATCCTGGCTCAGGATGAACGCTGGCGGCGTGCTTAACACATGCAAGTCGAACGGAAAGGCCAGTGCTTGCGCTGGTACTCGAGTGGCGAACGGGTGAGTAACACGTGGGTGATCTGCCCTGCACTTCGGGATAAGCTTGGGAAACTGGGTCTAATACCGGATAGGACCATTGGTTGGTGCCTTTGGTGGAAAGTTTTTTCGGTGTGGGATGAGCTCGCGGCCTATCAGCTTGTTGGTGGGGTAATGGCCTACCAAGGCGTCGACGGGTAGCCGGCCTGAGAGGGTGTACGGCCACATTGGGACTGAGATACGGCCCAGACTCCTACGGGAGGCAGCAGTGGGGAATATTGCACAATGGGCGCAAGCCTGATGCAGCGACGCCGCGTGGGGG…	AGAGTTTGATCCTGGCTCAGGATGAACGCTGGCGGCGTGCTTAACACATGCAAGTCGAACGGAAAGGCCAGTGCTTGCGCTGGTACTCGAGTGGCGAACGGGTGAGTAACACGTGGGTGATCTGCCCTACACTTCGGGATAAGCTTGGGAAACTGGGTCTAATACCGGATAGGACCATTGGTTGGTGCCTTTGGTGGAAAGTTTTTTCGGTGTGGGATGAGCTCGCGGCCTATCAGCTTGTTGGTGGGGTAATGGCCTACCAAGGCGTCGACGGGTAGCCGGCCTGAGAGGGTGTACGGCCACATTGGGACTGAGATACGGCCCAGACTCCTACGGGAGGCAGCAGTGGGGAATATTGCACAATGGGCGCAAGCCTGATGCAGCGACGCCGCGTGGGGG…	0	0	0	0	0	0	0	9	0	0	0	0	0	0	0	0	0	0	126	0	0	0	0	0	0
Corynebacterium_4	G	0	1	11_z_60_2247	99.206	100	N	Corynebacterium	rdp|S002896457;silva|JN199283.1.774	-	-	-	-	-	Bacteria	Actinobacteria	Actinobacteria	Corynebacteriales	Corynebacteriaceae	Corynebacterium	Corynebacterium	-	AGAGTTTGATCCTGGCTCAGGATGAACGCTGGCGGCGTGCTTAACACATGCAAGTCGAACGGAAAGGCCCAAGCTTGCTTGGGTACTCGAGTGGCGAACGGGTGAGTAACACGTGGGTGATCTGCCCTGCACTTCGGGATAAGCCTGGGAAACTGGGTCTAATACCGGATAGGACGATGGTTTGGATGCCATTGTGGAAAGTTTTTTCGGTGTGGGATGAGCTCGCGGCCTATCAGCTTGTTGGTGGGGTAATGGCCTACCAAGGCGTCGACGGGTAGCCGGCCTGAGAGGGTGTACGGCCACATTGGGACTGAGATACGGCCCAGACTCCTACGGGAGGCAGCAGTGGGGAATATTGCACAATGGGCGCAAGCCTGATGCAGCGACGCCGCGTGGGGG…	AGAGTTTGATCCTGGCTCAGGATGAACGCTGGCGGCGTGCTTAACACATGCAAGTCGAACGGAAAGGCCCAAGCTTGCTTGGGTACTCGAGTGGCGAACGGGTGAGTAACACGTGGGTGATCTGCCCTGCACTTCGGGATAAGCCTGGGAAACTGGGTCTAATACCGGATAGGACGATGGTTTGGATGCCATTGTGGAAAGTTTTTTCGGTGTGGGATGAGCTCGCGGCCTATCAGCTTGTTGGTGGGGTAATGGCCTACCAAGGCGTCGACGGGTAGCCGGCCTGAGAGGGTGTACGGCCACATTGGGACTGAGATACGGCCCAGACTCCTACGGGAGGCAGCAGTGGGGAATATTGCACAATGGGCGCAAGCCTGATGCAGCGACGCCGCGTGGGGG…	0	0	168	0	0	0	0	7	39	0	0	0	0	481	0	131	0	0	0	2	0	0	0	0	0
Corynebacterium_5	G	0	1	11_a_26_9397	99.598	99.7992	N	Corynebacterium	rdp|S003640591;silva|KC002392.1.1314	-	-	-	-	-	Bacteria	Actinobacteria	Actinobacteria	Corynebacteriales	Corynebacteriaceae	Corynebacterium	Corynebacterium	-	AGAGTTTGATCCTGGCTCAGGATGAACGCTGGCGGCGTGCTTAACACATGCAAGTCGAACGGAAAGGCCGGAGCTTGCTTCGGTACTCGAGTGGCGAACGGGTGAGTAACACGTGGGTGATCTGCCCTGCACTTCGGGATAAGCTTGGGAAACTGGGTCTAATACCGGATAGGACCATTGGTTGGTGCCTTTGGTGGAAAGTTTTTTCGGTGTGGGATGAGCTCGCGGCCTATCAGCTTGTTGGTGGGGTAATGGCCTACCAAGGCGGCGACGGGTAGCCGGCCTGAGAGGGTGTACGGCCACATTGGGACTGAGATACGGCCCAGACTCCTACGGGAGGCAGCAGTGGGGAATATTGCACAATGGGCGCAAGCCTGATGCAGCGACGCCGCGTGGGGG…	GAGTTTGATCATGGCTCAGGATGAACGCTGGCGGCGCGCTTAACACATGCAAGTCGAACGGAAAGGCCGGAGCTTGCTTCGGTACTCGAGTGGCGAACGGGTGAGTAACACGTGGGTGATCTGCCCTGCACTTCGGGATAAGCTTGGGAAACTGGGTCTAATACCGGATAGGACCATTGGTTGGTGCCTTTGGTGGAAAGTTTTTTCGGTGTGGGATGAGCTCGCGGCCTATCAGCTTGTTGGTGGGGTAATGGCCTACCAAGGCGGCGACGGGTAGCCGGCCTGAGAGGGTGTACGGCCACATTGGGACTGAGATACGGCCCAGACTCCTACGGGAGGCAGCAGTGGGGAATATTGCACAATGGGCGCAAGCCTGATGCAGCGACGCCGCGTGGGGGA…	0	146	0	0	0	0	0	0	0	0	0	0	0	0	0	0	0	0	33	0	0	0	0	0	0
Corynebacterium_6	G	0	2	11_e_59_1017	99.602	100	N	Corynebacterium	silva|LTNW01000069.9.1536	-	-	-	-	-	Bacteria	Actinobacteria	Actinobacteria	Corynebacteriales	Corynebacteriaceae	Corynebacterium	Corynebacterium	-	AGAGTTTGATCCTGGCTCAGGATGAACGCTGGCGGCGTGCTTAACACATGCAAGTCGAACGGAAAGGCCTCTGCTTGCAGAGGTGCTCGAGTGGCGAACGGGTGAGTAACACGTGGGTGATCTGCCCTGCACTTCGGGATAAGCCTGGGAAACTGGGTCTAATACCGGATAGGACGATGGTTTGGATGCCATTGTGGAAAGTTTTTTCGGTGTGGGATGAGCTCGCGGCCTATCAGCTTGTTGGTGGGGTAATGGCCTACCAAGGCGTCGACGGGTAGCCGGCCTGAGAGGGTGTACGGCCACATTGGGACTGAGATACGGCCCAGACTCCTACGGGAGGCAGCAGTGGGGAATATTGCACAATGGGCGCAAGCCTGATGCAGCGACGCCGCGTGGGGG…	AGAGTTTGATCCTGGCTCAGGATGAACGCTGGCGGCGTGCTTAACACATGCAAGTCGAACGGAAAGGCCTCTGCTTGCAGGGGTACTCGAGTGGCGAACGGGTGAGTAACACGTGGGTGATCTGCCCTGCACTTCGGGATAAGCCTGGGAAACTGGGTCTAATACCGGATAGGACGATGGTTTGGATGCCATTGTGGAAAGTTTTTTCGGTGTGGGATGAGCTCGCGGCCTATCAGCTTGTTGGTGGGGTAATGGCCTACCAAGGCGTCGACGGGTAGCCGGCCTGAGAGGGTGTACGGCCACATTGGGACTGAGATACGGCCCAGACTCCTACGGGAGGCAGCAGTGGGGAATATTGCACAATGGGCGCAAGCCTGATGCAGCGACGCCGCGTGGGGG…	0	0	10	0	0	757	0	0	145	0	540	0	0	1311	0	3	0	0	0	3	0	0	0	0	0
Corynebacterium_7	G	0	1	11_b_33_2189	99.602	100	N	Corynebacterium	silva|LWOH01000013.45.1574	-	-	-	-	-	Bacteria	Actinobacteria	Actinobacteria	Corynebacteriales	Corynebacteriaceae	Corynebacterium	Corynebacterium	-	AGAGTTTGATCCTGGCTCAGGATGAACGCTGGCGGCGTGCTTAACACATGCAAGTCGAACGGAAAGGCTCCTGCTTGCAGGGGTACTCGAGTGGCGAACGGGTGAGTAACACGTGGGTGATCTGCCCTGCACTTCGGGATAAGCCTGGGAAACTGGGTCTAATACCGGATAGGACGATGGTTTGGATGCCATTGTGGAAAGTTTTTCGGTGTGGGATGAGCTCGCGGCCTATCAGCTTGTTGGTGGGGTAATGGCCTACCAAGGCGTCGACGGGTAGCCGGCCTGAGAGGGTGTACGGCCACATTGGGACTGAGATACGGCCCAGACTCCTACGGGAGGCAGCAGTGGGGAATATTGCACAATGGGCGCAAGCCTGATGCAGCGACGCCGCGTGGGGGA…	AGAGTTTGATCCTGGCTCAGGATGAACGCTGGCGGCGTGCTTAACACATGCAAGTCGAACGGAAAGGCTCCTGCTTGCAGGGGTACTCGAGTGGCGAACGGGTGAGTAACACGTGGGTGATCTGCCCTGCACTTCGGGATAAGCCTGGGAAACTGGGTCTAATACCGGATAGGACGATGGTTTGGATGCCATTGTGGAAAGTTTTTTCGGTGTGGGATGAGCTCGCGGCCTATCAGCTTGTTGGTGGGGTAATGGCCTACCAAGGCGTCGACGGGTAGCCGGCCTGAGAGGGTGTACGGCCACATTGGGACTGAGATACGGCCCAGACTCCTACGGGAGGCAGCAGTGGGGAATATTGCACAATGGGCGCAAGCCTGATGCAGCGACGCCGCGTGGGGG…	0	0	0	0	0	0	0	0	0	543	0	0	0	0	0	411	0	0	0	0	0	0	0	0	0
Corynebacterium_accolens_1	S	0	1	11_r_13_104966	99.801	100	N	Corynebacterium_accolens	silva|AEED01000159.89.1059	-	-	-	-	-	Bacteria	Actinobacteria	Actinobacteria	Corynebacteriales	Corynebacteriaceae	Corynebacterium	Corynebacterium_accolens	-	AGAGTTTGATCCTGGCTCAGGACGAACGCTGGCGGCGTGCTTAACACATGCAAGTCGAACGGAAAGGCCCTGCTTGCAGGGTACTCGAGTGGCGAACGGGTGAGTAACACGTGGGTGATCTGCCCTGCACTTCGGGATAAGCTTGGGAAACTGGGTCTAATACCGGATAGGACCGCACTTTAGTGTGTGTGGTGGAAAGTTTTTTCGGTGTAGGATGAGCTCGCGGCCTATCAGCTTGTTGGTGGGGTAATGGCCTACCAAGGCGGCGACGGGTAGCCGGCCTGAGAGGGTGTACGGCCACATTGGGACTGAGATACGGCCCAGACTCCTACGGGAGGCAGCAGTGGGGAATATTGCACAATGGGCGCAAGCCTGATGCAGCGACGCCGCGTGGGGGAT…	AGAGTTTGATCCTGGCTCAGGACGAACGCTGGCGGCGTGCTTAACACATGCAAGTCGAACGGAAAGGCCCTGCTTGCAGGGTACTCGAGTGGCGAACGGGTGAGTAACACGTGGGTGATCTGCCCTGCACTTCGGGATAAGCTTGGGAAACTGGGTCTAATACCGGATAGGACCGCACTTTAGTGTGTGTGGTGGAAAGTTTTTTCGGTGTAGGATGAGCTCGCGGCCTATCAGCTTGTTGGTGGGGTAATGGCCTACCAAGGCGGCGACGGGTAGCCGGCCTGAGAGGGTGTACGGCCACATTGGGACTGAGATACGGCCCAGACTCCTACGGGAGGCAGCAGTGGGGAATATTGCACAATGGGCGCAAGCCTGATGCAGCGACGCCGCGTGGGGGAT…	0	0	0	0	0	0	0	0	0	0	0	0	0	0	0	0	0	0	0	13	0	0	0	0	0
Corynebacterium_aurimucosum_1	S	0	1	11_r_54_1319	99.801	100	N	Corynebacterium_aurimucosum	16SMicrobial|NR_115262.1	Corynebacterium_aurimucosum	0	Corynebacterium_aurimucosum	nt|NR_115262.1	99.801/100.0	Bacteria	Actinobacteria	Actinobacteria	Corynebacteriales	Corynebacteriaceae	Corynebacterium	Corynebacterium_aurimucosum	-	AGAGTTTGATCCTGGCTCAGGACGAACGCTGGCGGCGTGCTTAACACATGCAAGTCGAACGGAAAGGCCAGTGCTTGCACTGGTACTCGAGTGGCGAACGGGTGAGTAACACGTGGGTGATCTGCCTTGCACTCTGGGATAAGCTTGGGAAACTGGGTCTAATACCGGATATGAACTGCCTTTAGTGTGGTGGTTGGAAAGTTTTTTCGGTGCAAGATGAGCTCGCGGCCTATCAGCTTGTTGGTGGGGTAATGGCCTACCAAGGCGTCGACGGGTAGCCGGCCTGAGAGGGTGTACGGCCACATTGGGACTGAGATACGGCCCAGACTCCTACGGGAGGCAGCAGTGGGGAATATTGCACAATGGGCGGAAGCCTGATGCAGCGACGCCGCGTGGGGG…	AGAGTTTGATCCTGGCTCAGGACGAACGCTGGCGGCGTGCTTAACACATGCAAGTCGAACGGAAAGGCCAGTGCTTGCACTGGTACTCGAGTGGCGAACGGGTGAGTAACACGTGGGTGATCTGCCTTGCACTCTGGGATAAGCTTGGGAAACTGGGTCTAATACCGGATATGAACTGCCTTTAGTGTGGTGGTTGGAAAGTTTTTTCGGTGCAAGATGAGCTCGCGGCCTATCAGCTTGTTGGTGGGGTAATGGCCTACCAAGGCGTCGACGGGTAGCCGGCCTGAGAGGGTGTACGGCCACATTGGGACTGAGATACGGCCCAGACTCCTACGGGAGGCAGCAGTGGGGAATATTGCACAATGGGCGGAAGCCTGATGCAGCGACGCCGCGTGGGGG…	0	0	0	0	0	0	0	0	0	0	0	0	0	0	0	0	0	0	0	0	0	0	0	0	0
Corynebacterium_aurimucosum_2	S	0	1	11_b_33_36999	100	100	N	Corynebacterium_aurimucosum	silva|JUZU01000117.222.1718	-	-	-	-	-	Bacteria	Actinobacteria	Actinobacteria	Corynebacteriales	Corynebacteriaceae	Corynebacterium	Corynebacterium_aurimucosum	-	AGAGTTTGATCCTGGCTCAGGACGAACGCTGGCGGCGTGCTTAACACATGCAAGTCGAACGGAAAGGCCCTGCTTGCAGGGTACTCGAGTGGCGAACGGGTGAGTAACACGTGGGTGATCTGCCCTGCACTTCGGGATAAGCCTGGGAAACTGGGTCTAATACCGGATAGGAGCCATTTTTAGTGTGATGGTTGGAAAGTTTTTTCGGTGTAGGATGAGCTCGCGGCCTATCAGCTTGTTGGTGGGGTAATGGCCTACCAAGGCGGCGACGGGTAGCCGGCCTGAGAGGGTGGACGGCCACATTGGGACTGAGATACGGCCCAGACTCCTACGGGAGGCAGCAGTGGGGAATATTGCACAATGGGCGCAAGCCTGATGCAGCGACGCCGCGTGGGGGAT…	AGAGTTTGATCCTGGCTCAGGACGAACGCTGGCGGCGTGCTTAACACATGCAAGTCGAACGGAAAGGCCCTGCTTGCAGGGTACTCGAGTGGCGAACGGGTGAGTAACACGTGGGTGATCTGCCCTGCACTTCGGGATAAGCCTGGGAAACTGGGTCTAATACCGGATAGGAGCCATTTTTAGTGTGATGGTTGGAAAGTTTTTTCGGTGTAGGATGAGCTCGCGGCCTATCAGCTTGTTGGTGGGGTAATGGCCTACCAAGGCGGCGACGGGTAGCCGGCCTGAGAGGGTGGACGGCCACATTGGGACTGAGATACGGCCCAGACTCCTACGGGAGGCAGCAGTGGGGAATATTGCACAATGGGCGCAAGCCTGATGCAGCGACGCCGCGTGGGGGAT…	0	0	1	7	0	7	0	0	0	208	1	0	3	113	0	231	0	0	0	0	0	32	0	0	0
Corynebacterium_fastidiosum_1	S	0	1	11_a_55_2711	100	100	N	Corynebacterium_fastidiosum	nt|AJ439347.1;silva|AJ439347.1.1513	-	-	-	-	-	Bacteria	Actinobacteria	Actinobacteria	Corynebacteriales	Corynebacteriaceae	Corynebacterium	Corynebacterium_fastidiosum	-	AGAGTTTGATCCTGGCTCAGGACGAACGCTGGCGGCGTGCTTAACACATGCAAGTCGAACGGAAAGGCCCTGCTTGCAGGGTACTCGAGTGGCGAACGGGTGAGTAACACGTGGGTGATCTGCCCTGCACTTCGGGATAAGCTTGGGAAACTGGGTCTAATACCGGATAGGAACCATCTTTAGTGTGGTGGTTGGAAAGTTTTTTCGGTGTAGGATGAGCTCGCGGCCTATCAGCTTGTTGGTGGGGTAATGGCCTACCAAGGCGGCGACGGGTAGCCGGCCTGAGAGGGTGTACGGCCACATTGGGACTGAGATACGGCCCAGACTCCTACGGGAGGCAGCAGTGGGGAATATTGCACAATGGGCGCAAGCCTGATGCAGCGACGCCGCGTGGGGGAT…	AGAGTTTGATCCTGGCTCAGGACGAACGCTGGCGGCGTGCTTAACACATGCAAGTCGAACGGAAAGGCCCTGCTTGCAGGGTACTCGAGTGGCGAACGGGTGAGTAACACGTGGGTGATCTGCCCTGCACTTCGGGATAAGCTTGGGAAACTGGGTCTAATACCGGATAGGAACCATCTTTAGTGTGGTGGTTGGAAAGTTTTTTCGGTGTAGGATGAGCTCGCGGCCTATCAGCTTGTTGGTGGGGTAATGGCCTACCAAGGCGGCGACGGGTAGCCGGCCTGAGAGGGTGTACGGCCACATTGGGACTGAGATACGGCCCAGACTCCTACGGGAGGCAGCAGTGGGGAATATTGCACAATGGGCGCAAGCCTGATGCAGCGACGCCGCGTGGGGGAT…	0	79	0	0	0	574	0	0	0	38	0	0	0	0	0	24	0	0	0	18	0	0	0	0	0
Corynebacterium_jeddahense_1	S	0	1	11_z_60_14258	99.801	100	N	Corynebacterium_jeddahense	16SMicrobial|NR_144695.2	Corynebacterium_jeddahense	0	Corynebacterium_jeddahense	nt|HG726038.1;silva|CBYN010000177.386.1880	99.801/100.0	Bacteria	Actinobacteria	Actinobacteria	Corynebacteriales	Corynebacteriaceae	Corynebacterium	Corynebacterium_jeddahense	-	AGAGTTTGATCCTGGCTCAGGATGAACGCTGGCGGCGTGCTTAACACATGCAAGTCGAACGGAAAGGCCAGTGCTTGCACTGGTACTCGAGTGGCGAACGGGTGAGTAACACGTGGGTGATCTGCCCTGCACTTCGGGATAAGCTTGGGAAACTGGGTCTAATACCGGATAGGACCGCATTTTGGATGGTGTGGTGGAAAGTTTTTTCGGTGTGGGATGAGCTCGCGGCCTATCAGCTTGTTGGTGGGGTAATGGCCTACCAAGGCGTCGACGGGTAGCCGGCCTGAGAGGGTGTACGGCCACATTGGGACTGAGATACGGCCCAGACTCCTACGGGAGGCAGCAGTGGGGAATATTGCACAATGGGCGCAAGCCTGATGCAGCGACGCCGCGTGGGGG…	AGAGTTTTGATCCTGGCTCAGGATGAACGCTGGCGGCGTGCTTAACACATGCAAGTCGAACGGAAAGGCCAGTGCTTGCACTGGTACTCGAGTGGCGAACGGGTGAGTAACACGTGGGTGATCTGCCCTGCACTTCGGGATAAGCTTGGGAAACTGGGTCTAATACCGGATAGGACCGCATTTTGGATGGTGTGGTGGAAAGTTTTTTCGGTGTGGGATGAGCTCGCGGCCTATCAGCTTGTTGGTGGGGTAATGGCCTACCAAGGCGTCGACGGGTAGCCGGCCTGAGAGGGTGTACGGCCACATTGGGACTGAGATACGGCCCAGACTCCTACGGGAGGCAGCAGTGGGGAATATTGCACAATGGGCGCAAGCCTGATGCAGCGACGCCGCGTGGGG…	0	213	0	0	0	0	0	0	0	0	0	0	0	0	0	0	0	0	0	0	0	0	0	0	0
Corynebacterium_jeddahense_2	S	0	1	11_a_26_3958	99.004	100	N	Corynebacterium_jeddahense	silva|CBYN010000177.386.1880	-	-	-	-	-	Bacteria	Actinobacteria	Actinobacteria	Corynebacteriales	Corynebacteriaceae	Corynebacterium	Corynebacterium_jeddahense	-	AGAGTTTGATCCTGGCTCAGGATGAACGCTGGCGGCGTGCTTAACACATGCAAGTCGAACGGAAAGGCTCCTGCTTGCAGGGGTACTCGAGTGGCGAACGGGTGAGTAACACGTGGGTGATCTGCCCTGCACTTCGGGATAAGCTTGGGAAACTGGGTCTAATACCGGATAGGACCGCATTTTGGATGGTGTGGTGGAAAGTTTTTTCGGTGTGGGATGAGCTCGCGGCCTATCAGCTTGTTGGTGGGGTAATGGCCTACCAAGGCGTCGACGGGTAGCCGGCCTGAGAGGGTGTACGGCCACATTGGGACTGAGATACGGCCCAGACTCCTACGGGAGGCAGCAGTGGGGAATATTGCACAATGGGCGCAAGCCTGATGCAGCGACGCCGCGTGGGGG…	AGAGTTTGATCCTGGCTCAGGATGAACGCTGGCGGCGTGCTTAACACATGCAAGTCGAACGGAAAGGCCAGTGCTTGCACTGGTACTCGAGTGGCGAACGGGTGAGTAACACGTGGGTGATCTGCCCTGCACTTCGGGATAAGCTTGGGAAACTGGGTCTAATACCGGATAGGACCGCATTTTGGATGGTGTGGTGGAAAGTTTTTTCGGTGTGGGATGAGCTCGCGGCCTATCAGCTTGTTGGTGGGGTAATGGCCTACCAAGGCGTCGACGGGTAGCCGGCCTGAGAGGGTGTACGGCCACATTGGGACTGAGATACGGCCCAGACTCCTACGGGAGGCAGCAGTGGGGAATATTGCACAATGGGCGCAAGCCTGATGCAGCGACGCCGCGTGGGGG…	0	195	0	0	0	0	0	0	0	3	0	0	0	0	0	0	2	0	0	0	0	0	0	0	0
Corynebacterium_jeikeium_1	S	0	2	11_a_26_7324	100	99.4012	N	Corynebacterium_jeikeium	nt|CP022054.2	-	-	-	-	-	Bacteria	Actinobacteria	Actinobacteria	Corynebacteriales	Corynebacteriaceae	Corynebacterium	Corynebacterium_jeikeium	-	AGAGTTTGATCCTGGCTCAGGACGAACGCTGGCGGCGTGCTTAACACATGCAAGTCGAACGGTAAGGCTCCAGCTTGCTGGGGTACACGAGTGGCGAACGGGTGAGTAACACGTGGGTGACCTGCCCTGCACTTCGGGATAAGCCTGGGAAACTGGGTCTAATACCGGATAGGACCGCACCGTGAGGGTGTGGTGGAAAGTTTTTTCGGTGTGGGATGGGCCCGCGGCCTATCAGCTTGTTGGTGGGGTAATGGCCTACCAAGGCGGCGACGGGTAGCCGGCCTGAGAGGGTGGACGGCCACATTGGGACTGAGACACGGCCCAGACTCCTACGGGAGGCAGCAGTGGGGAATATTGCACAATGGGCGGAAGCCTGATGCAGCGACGCCGCGTGGGGGA…	GTTTGATCCTGGCTCAGGACGAACGCTGGCGGCGTGCTTAACACATGCAAGTCGAACGGTAAGGCTCCAGCTTGCTGGGGTACACGAGTGGCGAACGGGTGAGTAACACGTGGGTGACCTGCCCTGCACTTCGGGATAAGCCTGGGAAACTGGGTCTAATACCGGATAGGACCGCACCGTGAGGGTGTGGTGGAAAGTTTTTTCGGTGTGGGATGGGCCCGCGGCCTATCAGCTTGTTGGTGGGGTAATGGCCTACCAAGGCGGCGACGGGTAGCCGGCCTGAGAGGGTGGACGGCCACATTGGGACTGAGACACGGCCCAGACTCCTACGGGAGGCAGCAGTGGGGAATATTGCACAATGGGCGGAAGCCTGATGCAGCGACGCCGCGTGGGGGATGA…	0	103	1	0	0	0	0	0	0	0	0	0	0	0	137	0	0	0	1	0	0	0	0	1	0
Corynebacterium_jeikeium_2	S	0	1	11_b_33_22211	99.801	100	N	Corynebacterium_jeikeium	silva|JUSD01000041.3814.5313	-	-	-	-	-	Bacteria	Actinobacteria	Actinobacteria	Corynebacteriales	Corynebacteriaceae	Corynebacterium	Corynebacterium_jeikeium	-	AGAGTTTGATCCTGGCTCAGGACGAACGCTGGCGGCGTGCTTAACACATGCAAGTCGAACGGTAAGGCTCCAGCTTGCTGGGGTACACGAGTGGCGAACGGGTGAGTAACACGTGGGTGACCTGCCCTGCACTTCGGGATAAGCCTGGGAAACTGGGTCTAATACCGGATAGGACCATGGTGTGGATGCTGTGGTGGAAAGTTTTTTCGGTGTGGGATGGGCCCGCGGCCTATCAGCTTGTTGGTGGGGTAATGGCCTACCAAGGCGGCGACGGGTAGCCGGCCTGAGAGGGTGGACGGCCACATTGGGACTGAGACACGGCCCAGACTCCTACGGGAGGCAGCAGTGGGGAATATTGCACAATGGGCGGAAGCCTGATGCAGCGACGCCGCGTGGGGG…	AGGGTTTGATCCTGGCTCAGGACGAACGCTGGCGGCGTGCTTAACACATGCAAGTCGAACGGTAAGGCTCCAGCTTGCTGGGGTACACGAGTGGCGAACGGGTGAGTAACACGTGGGTGACCTGCCCTGCACTTCGGGATAAGCCTGGGAAACTGGGTCTAATACCGGATAGGACCATGGTGTGGATGCTGTGGTGGAAAGTTTTTTCGGTGTGGGATGGGCCCGCGGCCTATCAGCTTGTTGGTGGGGTAATGGCCTACCAAGGCGGCGACGGGTAGCCGGCCTGAGAGGGTGGACGGCCACATTGGGACTGAGACACGGCCCAGACTCCTACGGGAGGCAGCAGTGGGGAATATTGCACAATGGGCGGAAGCCTGATGCAGCGACGCCGCGTGGGGG…	0	0	0	0	0	1	0	0	0	234	0	0	1365	0	0	0	0	0	0	0	0	0	0	0	0
Corynebacterium_jeikeium_3	S	0	2	11_b_33_2701	100	100	N	Corynebacterium_jeikeium	silva|JVVY01000068.479.1974	-	-	-	-	-	Bacteria	Actinobacteria	Actinobacteria	Corynebacteriales	Corynebacteriaceae	Corynebacterium	Corynebacterium_jeikeium	-	AGAGTTTGATCCTGGCTCAGGACGAACGCTGGCGGCGTGCTTAACACATGCAAGTCGAACGGAAAGGCCTTTTCGGAGGTACTCGAGTGGCGAACGGGTGAGTAACACGTGGGTGATCTGCCCTGCACTCTGGGATAAGCCTGGGAAACTGGGTCTAATACCGGATAGGACCGCACTTTAGTGTGTGTGGTGGAAAGTTTTTTCGGTGTAGGATGAGCCCGCGGCCTATCAGCTTGTTGGTGGGGTAATGGCCTACCAAGGCGGCGACGGGTAGCCGGACTGAGAGGTTGGTCGGCCACATTGGGACTGAGATACGGCCCAGACTCCTACGGGAGGCAGCAGTGGGGAATATTGCACAATGGGCGCAAGCCTGATGCAGCGACGCCGCGTGGGGGATGA…	AGAGTTTGATCCTGGCTCAGGACGAACGCTGGCGGCGTGCTTAACACATGCAAGTCGAACGGAAAGGCCTTTTCGGAGGTACTCGAGTGGCGAACGGGTGAGTAACACGTGGGTGATCTGCCCTGCACTCTGGGATAAGCCTGGGAAACTGGGTCTAATACCGGATAGGACCGCACTTTAGTGTGTGTGGTGGAAAGTTTTTTCGGTGTAGGATGAGCCCGCGGCCTATCAGCTTGTTGGTGGGGTAATGGCCTACCAAGGCGGCGACGGGTAGCCGGACTGAGAGGTTGGTCGGCCACATTGGGACTGAGATACGGCCCAGACTCCTACGGGAGGCAGCAGTGGGGAATATTGCACAATGGGCGCAAGCCTGATGCAGCGACGCCGCGTGGGGGATGA…	0	0	0	0	0	0	0	0	0	126	0	0	0	0	0	0	0	0	0	0	4	0	0	873	0
Corynebacterium_pseudodiphtheriticum_1	S	0	1	22_a_69_10615	100	100	N	Corynebacterium_pseudodiphtheriticum	16SMicrobial|NR_042137.1	Corynebacterium_pseudodiphtheriticum	0	Corynebacterium_pseudodiphtheriticum	nt|NR_042137.1;silva|AJ439343.1.1503	100.0/100.0	Bacteria	Actinobacteria	Actinobacteria	Corynebacteriales	Corynebacteriaceae	Corynebacterium	Corynebacterium_pseudodiphtheriticum	-	AGAGTTTGATCCTGGCTCAGGACGAACGCTGGCGGCGTGCTTAACACATGCAAGTCGAACGGAAAGGCCTCTTCGGAGGTACTCGAGTGGCGAACGGGTGAGTAACACGTGGGTGATCTGCCCTGCACTCTGGGATAAGCCTGGGAAACTGGGTCTAATACCGGATAGGACCATGCTTTAGTGTGTGTGGTGGAAAGTTTTTTCGGTGTAGGATGAGCCCGCGGCCTATCAGCTTGTTGGTGGGGTAATGGCCTACCAAGGCGGCGACGGGTAGCCGGACTGAGAGGTTGGTCGGCCACATTGGGACTGAGATACGGCCCAGACTCCTACGGGAGGCAGCAGTGGGGAATATTGCACAATGGGCGCAAGCCTGATGCAGCGACGCCGCGTGGGGGATGA…	AGAGTTTGATCCTGGCTCAGGACGAACGCTGGCGGCGTGCTTAACACATGCAAGTCGAACGGAAAGGCCTCTTCGGAGGTACTCGAGTGGCGAACGGGTGAGTAACACGTGGGTGATCTGCCCTGCACTCTGGGATAAGCCTGGGAAACTGGGTCTAATACCGGATAGGACCATGCTTTAGTGTGTGTGGTGGAAAGTTTTTTCGGTGTAGGATGAGCCCGCGGCCTATCAGCTTGTTGGTGGGGTAATGGCCTACCAAGGCGGCGACGGGTAGCCGGACTGAGAGGTTGGTCGGCCACATTGGGACTGAGATACGGCCCAGACTCCTACGGGAGGCAGCAGTGGGGAATATTGCACAATGGGCGCAAGCCTGATGCAGCGACGCCGCGTGGGGGATGA…	0	0	0	0	0	0	0	0	0	0	0	0	0	0	0	0	0	0	0	0	0	0	0	0	0
Corynebacterium_segmentosum_1	S	0	2	11_a_26_3526	100	100	N	Corynebacterium_segmentosum	nt|LR134408.1	-	-	-	-	-	Bacteria	Actinobacteria	Actinobacteria	Corynebacteriales	Corynebacteriaceae	Corynebacterium	Corynebacterium_segmentosum	-	AGAGTTTGATCCTGGCTCAGGACGAACGCTGGCGGCGTGCTTAACACATGCAAGTCGAACGGAAAGGCCCTGCTTGCAGGGTACTCGAGTGGCGAACGGGTGAGTAACACGTGGGTGATCTGCCCTGCACTTCGGGATAAGCTTGGGAAACTGGGTCTAATACCGGATAGGAGCCATCTTTAGTGTGGTGGTTGGAAAGTTTTTTCGGTGTAGGATGAGCTCGCGGCCTATCAGCTTGTTGGTGGGGTAATGGCCTACCAAGGCGGCGACGGGTAGCCGGCCTGAGAGGGTGTACGGCCACATTGGGACTGAGATACGGCCCAGACTCCTACGGGAGGCAGCAGTGGGGAATATTGCACAATGGGCGCAAGCCTGATGCAGCGACGCCGCGTGGGGGAT…	AGAGTTTGATCCTGGCTCAGGACGAACGCTGGCGGCGTGCTTAACACATGCAAGTCGAACGGAAAGGCCCTGCTTGCAGGGTACTCGAGTGGCGAACGGGTGAGTAACACGTGGGTGATCTGCCCTGCACTTCGGGATAAGCTTGGGAAACTGGGTCTAATACCGGATAGGAGCCATCTTTAGTGTGGTGGTTGGAAAGTTTTTTCGGTGTAGGATGAGCTCGCGGCCTATCAGCTTGTTGGTGGGGTAATGGCCTACCAAGGCGGCGACGGGTAGCCGGCCTGAGAGGGTGTACGGCCACATTGGGACTGAGATACGGCCCAGACTCCTACGGGAGGCAGCAGTGGGGAATATTGCACAATGGGCGCAAGCCTGATGCAGCGACGCCGCGTGGGGGAT…	0	798	0	0	371	620	0	0	1	14	0	0	0	0	0	441	0	0	0	0	4	0	0	0	0
Corynebacterium_tuberculostearicum_1	S	0	14	11_a_34_7789	100	100	N	Corynebacterium_tuberculostearicum	16SMicrobial|NR_028975.1	Corynebacterium_MS	3	Corynebacterium_aurimucosum;Corynebacterium_pseudogenitalium;Corynebacterium_tuberculostearicum	nt|AJ438042.1;silva|ABYQ02000004.752.2257;silva|AJ438042.1.1512;silva|JUOH01000109.30.1527	100.0/100.0;100.0/99.8004;99.8/100.0;99.801/100.0	Bacteria	Actinobacteria	Actinobacteria	Corynebacteriales	Corynebacteriaceae	Corynebacterium	Corynebacterium_tuberculostearicum	-	AGAGTTTGATCCTGGCTCAGGACGAACGCTGGCGGCGTGCTTAACACATGCAAGTCGAACGGAAAGGCCCTGCTTGCAGGGTACTCGAGTGGCGAACGGGTGAGTAACACGTGGGTGATCTGCCCTGCACTTCGGGATAAGCCTGGGAAACTGGGTCTAATACCGGATAGGAGCCATTTTTAGTGTGATGGTTGGAAAGTTTTTTCGGTGTAGGATGAGCTCGCGGCCTATCAGCTTGTTGGTGGGGTAATGGCCTACCAAGGCGGCGACGGGTAGCCGGCCTGAGAGGGTGGACGGCCACATTGGGACTGAGATACGGCCCAGACTCCTACGGGAGGCAGCAGTGGGGAATATTGCACAATGGGCGCAAGCCTGATGCAGCGACGCCGCGTGGGGGAT…	AGAGTTTGATCCTGGCTCAGGACGAACGCTGGCGGCGTGCTTAACACATGCAAGTCGAACGGAAAGGCCCTGCTTGCAGGGTACTCGAGTGGCGAACGGGTGAGTAACACGTGGGTGATCTGCCCTGCACTTCGGGATAAGCCTGGGAAACTGGGTCTAATACCGGATAGGAGCCATTTTTAGTGTGATGGTTGGAAAGTTTTTTCGGTGTAGGATGAGCTCGCGGCCTATCAGCTTGTTGGTGGGGTAATGGCCTACCAAGGCGGCGACGGGTAGCCGGCCTGAGAGGGTGGACGGCCACATTGGGACTGAGATACGGCCCAGACTCCTACGGGAGGCAGCAGTGGGGAATATTGCACAATGGGCGCAAGCCTGATGCAGCGACGCCGCGTGGGGGAT…	0	0	1633	3793	28	558	240	0	0	404	379	0	663	19	106	491	629	303	0	0	1	2131	0	0	0
Corynebacterium_ureicelerivorans_1	S	0	2	11_a_25_20924	99.802	100	N	Corynebacterium_ureicelerivorans	nt|CP009215.1	-	-	-	-	-	Bacteria	Actinobacteria	Actinobacteria	Corynebacteriales	Corynebacteriaceae	Corynebacterium	Corynebacterium_ureicelerivorans	-	AGAGTTTGATCCTGGCTCAGGATGAACGCTGGCGGCGTGCTTAACACATGCAAGTCGAACGGAAAGGCCCAAGCTTGCTTGGGTACTCGAGTGGCGAACGGGTGAGTAACACGTGGGTGATCTGCCCTGCACTTCGGGATAAGCCTGGGAAACTGGGTCTAATACCGGATAGGACCACTTCTTGGATGTTGTGGTGGAAAGTTTTTTCGGTGTGGGATGAGCTCGCGGCCTATCAGCTTGTTGGTGGGGTAATGGCCTACCAAGGCGTCGACGGGTAGCCGGCCTGAGAGGGTGTACGGCCACATTGGGACTGAGATACGGCCCAGACTCCTACGGGAGGCAGCAGTGGGGAATATTGCACAATGGGCGCAAGCCTGATGCAGCGACGCCGCGTGGGGG…	AGAGTTTGATCCTGGCTCAGGATGAACGCTGGCGGCGTGCTTAACACATGCAAGTCGAACGGAAAGGCCCAAGCTTGCTTGGGTACTCGAGTGGCGAACGGGTGAGTAACACGTGGGTGATCTGCCCTGCACTTCGGGATAAGCCTGGGAAACTGGGTCTAATACTGGATAGGACCACTTCTTGGATGTTGTGGTGGAAAGTTTTTTCGGTGTGGGATGAGCTCGCGGCCTATCAGCTTGTTGGTGGGGTAATGGCCTACCAAGGCGTCGACGGGTAGCCGGCCTGAGAGGGTGTACGGCCACATTGGGACTGAGATACGGCCCAGACTCCTACGGGAGGCAGCAGTGGGGAATATTGCACAATGGGCGCAAGCCTGATGCAGCGACGCCGCGTGGGGG…	373	0	120	0	0	244	0	0	90	36	0	0	3	0	72	151	0	0	32	14	0	91	0	275	0
Corynebacterium_xerosis_1	S	0	3	11_a_26_43931	99.002	100	N	Corynebacterium_xerosis	nt|CP032788.1	-	-	-	-	-	Bacteria	Actinobacteria	Actinobacteria	Corynebacteriales	Corynebacteriaceae	Corynebacterium	Corynebacterium_xerosis	-	AGAGTTTGATCCTGGCTCAGGACGAACGCTGGCGGCGTGCTTAACACATGCAAGTCGAACGGTAAGGCTCCAGCTTGCTGGGGTACACGAGTGGCGAACGGGTGAGTAACACGTGGGTGACCTGCCCTGCACTTCGGGATAAGCCTGGGAAACTGGGTCTAATACCGGATAGGACCGCACCGTGAGGGTGTGGTGGAAAGTTTTTTCGGTGTGGGATGGGCCCGCGGCCTATCAGCTTGTTGGTGGGGTAATGGCCTACCAAGGCGGCGACGGGTAGCCGGCCTGAGAGGGTGGACGGCCACAGTGGGACTGAGACACGGCCCAGACTCCTACGGGAGGCAGCAGTGGGGAATATTGCACAATGGGCGGAAGCCTGATGCAGCGACGCCGCGTGGGGGA…	AGAGTTTGATCCTGGCTCAGGACGAACGCTGGCGGCGTGCTTAACACATGCAAGTCGAACGGTAAGGCCCCAGCTTGCTGGGGTACACGAGTGGCGAACGGGTGAGTAACACGTGGGTGACCTGCCCCGCACTTCGGGATAAGCCTGGGAAACTGGGTCTAATACCGGATAGGACCGCACCGTGAGGGTGTGGTGGAAAG-TTTTTCGGTGTGGGATGGGCCCGCGGCCTATCAGCTTGTTGGTGGGGTAATGGCCTACCAAGGCGGCGACGGGTAGCCGGCCTGAGAGGGTGGACGGCCACATTGGGACTGAGACACGGCCCAGACTCCTACGGGAGGCAGCAGTGGGGAATATTGCACAATGGGCGGAAGCCTGATGCAGCGACGCCGCGTGGGGGA…	0	29	0	0	0	0	0	0	0	1	0	0	0	0	35	0	0	0	0	0	0	0	0	516	0
Corynebacterium_xerosis_2	S	0	1	11_a_51_5666	100	100	N	Corynebacterium_xerosis	nt|CP032788.1;silva|BCRD01000014.31.1529	-	-	-	-	-	Bacteria	Actinobacteria	Actinobacteria	Corynebacteriales	Corynebacteriaceae	Corynebacterium	Corynebacterium_xerosis	-	AGAGTTTGATCCTGGCTCAGGACGAACGCTGGCGGCGTGCTTAACACATGCAAGTCGAACGGTAAGGCCCCAGCTTGCTGGGGTACACGAGTGGCGAACGGGTGAGTAACACGTGGGTGACCTGCCCCGCACTTCGGGATAAGCCTGGGAAACTGGGTCTAATACCGGATAGGACCGCACCGTGAGGGTGTGGTGGAAAGTTTTTCGGTGTGGGATGGGCCCGCGGCCTATCAGCTTGTTGGTGGGGTAATGGCCTACCAAGGCGGCGACGGGTAGCCGGCCTGAGAGGGTGGACGGCCACATTGGGACTGAGACACGGCCCAGACTCCTACGGGAGGCAGCAGTGGGGAATATTGCACAATGGGCGGAAGCCTGATGCAGCGACGCCGCGTGGGGGAT…	AGAGTTTGATCCTGGCTCAGGACGAACGCTGGCGGCGTGCTTAACACATGCAAGTCGAACGGTAAGGCCCCAGCTTGCTGGGGTACACGAGTGGCGAACGGGTGAGTAACACGTGGGTGACCTGCCCCGCACTTCGGGATAAGCCTGGGAAACTGGGTCTAATACCGGATAGGACCGCACCGTGAGGGTGTGGTGGAAAGTTTTTCGGTGTGGGATGGGCCCGCGGCCTATCAGCTTGTTGGTGGGGTAATGGCCTACCAAGGCGGCGACGGGTAGCCGGCCTGAGAGGGTGGACGGCCACATTGGGACTGAGACACGGCCCAGACTCCTACGGGAGGCAGCAGTGGGGAATATTGCACAATGGGCGGAAGCCTGATGCAGCGACGCCGCGTGGGGGAT…	0	0	0	0	227	0	0	0	0	372	0	0	0	0	0	0	0	1	0	0	0	0	1044	0	0
Curvibacter_1	G	0	2	11_b_33_29654	99.416	100	N	Curvibacter	nt|KC337211.1;rdp|S003654961;silva|KC337211.1.1444	-	-	-	-	-	Bacteria	Proteobacteria	Betaproteobacteria	Burkholderiales	Comamonadaceae	Curvibacter	Curvibacter	-	AGAGTTTGATCCTGGCTCAGATTGAACGCTGGCGGCATGCCTTACACATGCAAGTCGAACGGTAACAGGTTAAGCTGACGAGTGGCGAACGGGTGAGTAAAGTATCGGAACGTACCCAGTCGTGGGGGATAACGTAGCGAAAGTTACGCTAATACCGCATGAGATCCATGGATGAAAGCGGGGGATCGCAAGACCTCGCGCGATTGGAGCGGCCGATATTAGATTAGGTAGTTGGTGGGGTAAAGGCCCACCAAGCCGACGATCTGTAGCTGGTCTGAGAGGACGACCAGCCACACTGGGACTGAGACACGGCCCAGACTCCTACGGGAGGCAGCAGTGGGGAATTTTGGACAATGGGCGCAAGCCTGATCCAGCCATGCCGCGTGCAGGATGAAGGCC…	AGAGTTTTGATCATGGCTCAGATTGAACGCTGGCGGCATGCCTTACACATGCAAGTCGAACGGTAACAGGTTAAGCTGACGAGTGGCGAACGGGTGAGTAAAGTATCGGAACGTACCCAGTCGTGGGGGATAACGTAGCGAAAGTTACGCTAATACCGCATGAGATCCATGGATGAAAGCGGGGGATCGCAAGACCTCGCGCGATTGGAGCGGCCGATATCAGATTAGGTAGTTGGTGGGGTAAAGGCCCACCAAGCCGACGATCTGTAGCTGGTCTGAGAGGACGACCAGCCACACTGGGACTGAGACACGGCCCAGACTCCTACGGGAGGCAGCAGTGGGGAATTTTGGACAATGGGCGCAAGCCTGATCCAGCCATGCCGCGTGCAGGATGAAGGC…	0	0	0	0	0	0	0	0	0	83	0	0	0	0	0	0	0	1	0	0	0	0	0	2	0
Curvibacter_2	G	0	1	11_a_51_5898	99.805	100	N	Curvibacter	nt|KP967473.1;rdp|S001791099;silva|GU129935.1.773	-	-	-	-	-	Bacteria	Proteobacteria	Betaproteobacteria	Burkholderiales	Comamonadaceae	Curvibacter	Curvibacter	-	AGAGTTTGATCCTGGCTCAGATTGAACGCTGGCGGCATGCCTTACACATGCAAGTCGAACGGTAACAGGTTAAGCTGACGAGTGGCGAACGGGTGAGTAAAGTATCGGAACGTGCCCAGTCGTGGGGGATAACGTAGCGAAAGTTACGCTAATACCGCATGAGATCCATGGATGAAAGCGGGGGATCGCAAGACCTCGCGCGATTGGAGCGGCCGATATCAGATTAGGTAGTTGGTGGGGTAAAGGCCCACCAAGCCGACGATCTGTAGCTGGTCTGAGAGGACGACCAGCCACACTGGGACTGAGACACGGCCCAGACTCCTACGGGAGGCAGCAGTGGGGAATTTTGGACAATGGGCGCAAGCCTGATCCAGCCATGCCGCGTGCAGGATGAAGGCC…	AGAGTTTGATCCTGGCTCAGATTGAACGCTGGCGGCATGCCTTACACATGCAAGTCGAACGGTAACAGGTTAAGCTGACGAGTGGCGAACGGGTGAGTAAAGTATCGGAACGTGCCCAGTCGTGGGGGATAACGTAGCGAAAGTTACGCTAATACCGCATGAGATCCATGGATGAAAGCGGGGGATCGCAAGACCTCGCGCGATTGGAGCGGCCGATATCAGATTAGGTAGTTGGTGGGGTAAAGGCCCACCAAGCCGACGATCTGTAGCCGGTCTGAGAGGACGACCAGCCACACTGGGACTGAGACACGGCCCAGACTCCTACGGGAGGCAGCAGTGGGGAATTTTGGACAATGGGCGCAAGCCTGATCCAGCCATGCCGCGTGCAGGATGAAGGCC…	0	0	0	0	145	215	0	0	121	1	0	0	0	224	0	0	0	280	8	0	0	0	0	1449	0
Curvibacter_3	G	0	1	11_a_51_102758	100	100	N	Curvibacter	rdp|S000139587;silva|AF509578.1.1492	-	-	-	-	-	Bacteria	Proteobacteria	Betaproteobacteria	Burkholderiales	Comamonadaceae	Curvibacter	Curvibacter	-	AGAGTTTGATCCTGGCTCAGATTGAACGCTGGCGGCATGCCTTACACATGCAAGTCGAACGGCAGCACGGGAGCAATCCTGGTGGCGAGTGGCGAACGGGTGAGTAAAGTATCGGAACGTGCCCAGTCGTGGGGGATAACGTAGCGAAAGCTACGCTAATACCGCATACGATCTATGGATGAAAGCGGGGGATCGCAAGACCTCGCGCGATTGGAGCGGCCGATATCAGATTAGGTAGTTGGTGGGGTAAAGGCCTACCAAGCCGACGATCTGTAGCTGGTCTGAGAGGACGACCAGCCACACTGGGACTGAGACACGGCCCAGACTCCTACGGGAGGCAGCAGTGGGGAATTTTGGACAATGGGCGCAAGCCTGATCCAGCAATGCCGCGTGCAGGAT…	AGAGTTTGATCCTGGCTCAGATTGAACGCTGGCGGCATGCCTTACACATGCAAGTCGAACGGCAGCACGGGAGCAATCCTGGTGGCGAGTGGCGAACGGGTGAGTAAAGTATCGGAACGTGCCCAGTCGTGGGGGATAACGTAGCGAAAGCTACGCTAATACCGCATACGATCTATGGATGAAAGCGGGGGATCGCAAGACCTCGCGCGATTGGAGCGGCCGATATCAGATTAGGTAGTTGGTGGGGTAAAGGCCTACCAAGCCGACGATCTGTAGCTGGTCTGAGAGGACGACCAGCCACACTGGGACTGAGACACGGCCCAGACTCCTACGGGAGGCAGCAGTGGGGAATTTTGGACAATGGGCGCAAGCCTGATCCAGCAATGCCGCGTGCAGGAT…	0	0	0	0	52	0	0	0	7	1	0	0	0	1	0	113	0	0	0	0	0	57	73	0	0
Curvibacter_4	G	0	1	22_r_29_6181	99.423	100	N	Curvibacter	silva|KF514984.1.800	-	-	-	-	-	Bacteria	Proteobacteria	Betaproteobacteria	Burkholderiales	Comamonadaceae	Curvibacter	Curvibacter	-	AGAGTTTGATCCTGGCTCAGATTGAACGCTGGCGGCATGCCTTACACATGCAAGTCGAACGGCAGCACGGGAGCAATCCTGGTGGCGAGTGGCGAACGGGTGAGTAATGTATCGGAACGTGCCCAGTCGTGGGGGATAACGCAGCGAAAGCTGTGCTAATACCGCATACGATCTATGGATGAAAGCGGGGGATCGCAAGACCTCGCGCGATTGGAGCGGCCGATATCAGATTAGGTAGTTGGTGAGGTAAAGGCTCACCAAGCCGACGATCTGTAGCTGGTCTGAGAGGACGACCAGCCACACTGGGACTGAGACACGGCCCAGACTCCTACGGGAGGCAGCAGTGGGGAATTTTGGACAATGGGCGCAAGCCTGATCCAGCAATGCCGCGTGCAGGAC…	AGAGTTTGATCCTGGCTCAGATTGAACGCTGGCGGCATGCCTTACACATGCAAGTCGAACGGCAGCACGGGAGCAATCCTGGTGGCGAGTGGCGAACGGGTGAGTAATGTATCGGAACGTGCCCAGTCGTGGGGGATAACGCAGCGAAAGCTGTGCTAATACCGCATACGATCTATGGATGAAAGCGGGGGATCGCAAGACCTCGCGCGATTGGAGCGGCCGATATCAGATTAGGTAGTTGGTGGGGTAAAGGCCCACCAAGCCGACGATCTGTAGCTGGTCTGAGAGGACGACCAGCCACACTGGGACTGAGACACGGCCCAGACTCCTACGGGAGGCAGCAGTGGGGAATTTTGGACAATGGGCGCAAGCCTGATCCAGCAATGCCGCGTGCAGGAC…	0	0	0	0	0	0	0	0	0	0	0	0	0	0	0	0	0	0	0	0	0	0	0	0	0
Cutibacterium_acnes_1	S	0	8	11_a_25_107863	100	99.6032	N	Cutibacterium_acnes	16SMicrobial|NR_040847.1	-	-	-	-	-	Bacteria	Actinobacteria	Actinobacteria	Propionibacteriales	Propionibacteriaceae	Cutibacterium	Cutibacterium_acnes	-	AGAGTTTGATCCTGGCTCAGGACGAACGCTGGCGGCGTGCTTAACACATGCAAGTCGAACGGAAAGGCCCTGCTTTTGTGGGGTGCTCGAGTGGCGAACGGGTGAGTAACACGTGAGTAACCTGCCCTTGACTTTGGGATAACTTCAGGAAACTGGGGCTAATACCGGATAGGAGCTCCTGCTGCATGGTGGGGGTTGGAAAGTTTCGGCGGTTGGGGATGGACTCGCGGCTTATCAGCTTGTTGGTGGGGTAGTGGCTTACCAAGGCTTTGACGGGTAGCCGGCCTGAGAGGGTGACCGGCCACATTGGGACTGAGATACGGCCCAGACTCCTACGGGAGGCAGCAGTGGGGAATATTGCACAATGGGCGGAAGCCTGATGCAGCAACGCCGCGTGCG…	AGAGTTTGATCCTGGCTCAGGACGAACGCTGGCGGCGTGCTTAACACATGCAAGTCGAACGGAAAGGCCCTGCTTTTGTGGGGTGCTCGAGTGGCGAACGGGTGAGTAACACGTGAGTAACCTGCCCTTGACTTTGGGATAACTTCAGGAAACTGGGGCTAATACCGGATAGGAGCTCCTGCTGCATGGTGGGGGTTGGAAAGTTTCGGCGGTTGGGGATGGACTCGCGGCTTATCAGCTTGTTGGTGGGGTAGTGGCTTACCAAGGCTTTGACGGGTAGCCGGCCTGAGAGGGTGACCGGCCACATTGGGACTGAGATACGGCCCAGACTCCTACGGGAGGCAGCAGTGGGGAATATTGCACAATGGGCGGAAGCCTGATGCAGCAACGCCGCGTGCG…	38	0	321	2355	19	286	434	0	339	139	0	0	1001	117	1	194	0	0	16	14	0	1144	1	0	0
Cutibacterium_granulosum_1	S	0	1	11_l_42_4958	100	99.6008	N	Cutibacterium_granulosum	16SMicrobial|NR_113367.1	Cutibacterium_granulosum	0	Cutibacterium_granulosum	silva|AB638444.1.1485	100.0/99.6008	Bacteria	Actinobacteria	Actinobacteria	Propionibacteriales	Propionibacteriaceae	Cutibacterium	Cutibacterium_granulosum	-	AGAGTTTGATCCTGGCTCAGGACGAACGCTGGCGGCGTGCTTAACACATGCAAGTCGTACGGTAAGGCCCTTTCGGGGGTACACGAGTGGCGAACGGGTGAGTAACACGTGAGTAACCTGCCCACAACTTTGGGATAACGCTAGGAAACTGGTGCTAATACTGGATATGTGCTCCTGCTGCATGGTGGGGGTTGGAAAGCTCCGGCGGTTGTGGATGGACTCGCGGCCTATCAGCTTGTTGGTGGGGTAGTGGCCTACCAAGGCGGCGACGGGTAGCCGGCCTGAGAGGGTGACCGGCCACATTGGGACTGAGATACGGCCCAGACTCCTACGGGAGGCAGCAGTGGGGAATATTGCACAATGGGCGCAAGCCTGATGCAGCAACGCCGCGTGCGGGAT…	AGAGTTTGATCCTGGCTCAGGACGAACGCTGGCGGCGTGCTTAACACATGCAAGTCGTACGGTAAGGCCCTTTCGGGGGTACACGAGTGGCGAACGGGTGAGTAACACGTGAGTAACCTGCCCACAACTTTGGGATAACGCTAGGAAACTGGTGCTAATACTGGATATGTGCTCCTGCTGCATGGTGGGGGTTGGAAAGCTCCGGCGGTTGTGGATGGACTCGCGGCCTATCAGCTTGTTGGTGGGGTAGTGGCCTACCAAGGCGGCGACGGGTAGCCGGCCTGAGAGGGTGACCGGCCACATTGGGACTGAGATACGGCCCAGACTCCTACGGGAGGCAGCAGTGGGGAATATTGCACAATGGGCGCAAGCCTGATGCAGCAACGCCGCGTGCGGGAT…	0	0	0	0	0	0	0	0	0	0	0	0	0	0	207	677	0	0	16	0	0	4677	0	0	0
Dermacoccaceae_MG_1	G	2	1	11_b_33_6563	100	100	N	Dermacoccus;Yimella	nt|EU330343.1;rdp|S000980616;silva|EU330343.1.1487	-	-	-	-	-	Bacteria	Actinobacteria	Actinobacteria	Micrococcales	Dermacoccaceae	Dermacoccaceae_MG	Dermacoccaceae_MG	-	AGAGTTTGATCCTGGCTCAGGACGAACGCTGGCGGCGTGCTTAACACATGCAAGTCGAACGATGAAGCTCCAGCTTGCTGGGGTGGATTAGTGGCGAACGGGTGAGTAACACGTGAGTAACCTGCCCTTCACTCTGGGATAAGCCTTGGAAACGAGGTCTAATACTGGATATTCATACATGGTCGCATGGTTGTGTGTGGAAAGATTTTTTGGTGGGGGATGGACTCGCGGCCTATCAGCTTGTTGGTGAGGTAGTGGCTCACCAAGGCTTTGACGGGTAGCCGGCCTGAGAGGGTGACCGGCCACACTGGGACTGAGACACGGCCCAGACTCCTACGGGAGGCAGCAGTGGGGAATATTGCACAATGGGCGAAAGCCTGATGCAGCGACGCCGCGTGA…	AGAGTTTGATCCTGGCTCAGGACGAACGCTGGCGGCGTGCTTAACACATGCAAGTCGAACGATGAAGCTCCAGCTTGCTGGGGTGGATTAGTGGCGAACGGGTGAGTAACACGTGAGTAACCTGCCCTTCACTCTGGGATAAGCCTTGGAAACGAGGTCTAATACTGGATATTCATACATGGTCGCATGGTTGTGTGTGGAAAGATTTTTTGGTGGGGGATGGACTCGCGGCCTATCAGCTTGTTGGTGAGGTAGTGGCTCACCAAGGCTTTGACGGGTAGCCGGCCTGAGAGGGTGACCGGCCACACTGGGACTGAGACACGGCCCAGACTCCTACGGGAGGCAGCAGTGGGGAATATTGCACAATGGGCGAAAGCCTGATGCAGCGACGCCGCGTGA…	0	0	0	0	0	0	0	0	0	360	0	0	0	0	0	133	0	0	0	0	0	0	0	0	305
Devosia_1	G	0	1	11_e_29_1545	99.358	100	N	Devosia	rdp|S001253706;silva|FJ535114.1.1446	-	-	-	-	-	Bacteria	Proteobacteria	Alphaproteobacteria	Rhizobiales	Hyphomicrobiaceae	Devosia	Devosia	-	AGAGTTTGATCCTGGCTCAGAACGAACGCTGGCGGCAGGCTTAACACATGCAAGTCGAACGCCCCGCAAGGGGAGTGGCAGACGGGTGAGTAACGCGTGGGAATCTACCCAGATCTACGGAACAACAGTTGGAAACGACTGCTAATACCGTATACGCCCTACGGGGGAAAGATTTATCGGATTTGGATGAGCCCGCGTAAGATTAGCTAGTTGGTGAGGTAATGGCTCACCAAGGCGACGATCTTTAGCTGGTCTGAGAGGATGATCAGCCACACTGGGACTGAGACACGGCCCAGACTCCTACGGGAGGCAGCAGTGGGGAATATTGGACAATGGGCGCAAGCCTGATCCAGCCATGCCGCGTGAGTGATGAAGGCCTTAGGGTTGTAAAGCTCTTTC…	AGAGTTTGATCCTGGCTCAGAACGAACGCTGGCGGCAGGCTTAACACATGCAAGTCGAACGCCCCGCAAGGGGAGTGGCAGACGGGTGAGTAACGCGTGGGAATCTACCCAATTCTACGGAACAACAGTTGGAAACGACTGCTAATACCGTATACGCCCTACGGGGGAAAGATTTATCGGAATTGGATGAGCCCGCGTAAGATTAGCTAGTTGGTGAGGTAATGGCTCACCAAGGCGACGATCTTTAGCTGGTCTGAGAGGATGATCAGCCACACTGGGACTGAGACACGGCCCAGACTCCTACGGGAGGCAGCAGTGGGGAATATTGGACAATGGGCGCAAGCCTGATCCAGCCATGCCGCGTGAGTGATGAAGGCCTTAGGGTTGTAAAGCTCTTTC…	0	0	0	0	0	0	0	0	0	4	0	0	293	0	0	0	0	0	0	0	0	0	0	0	0
Devosia_2	G	0	1	11_l_48_1067	99.786	100	N	Devosia	silva|FPLS01002487.14.1474	-	-	-	-	-	Bacteria	Proteobacteria	Alphaproteobacteria	Rhizobiales	Hyphomicrobiaceae	Devosia	Devosia	-	AGAGTTTGATCCTGGCTCAGAACGAACGCTGGCGGCAGGCTTAACACATGCAAGTCGAACGCCCCGCAAGGGGAGTGGCAGACGGGTGAGTAACGCGTGGGAATCTACCTAGTTCTACGGAACAACACAGGGAAACTTGTGCTAATACCGTATACGCCCTAAGGGGGAAAGATTTATTGGAATTAGATGAGCCCGCGTAAGATTAGCTAGTTGGTGGGGTAATGGCCTACCAAGGCGACGATCTTTAGCTGGTCTGAGAGGATGATCAGCCACACTGGGACTGAGACACGGCCCAGACTCCTACGGGAGGCAGCAGTGGGGAATATTGGACAATGGGCGCAAGCCTGATCCAGCCATGCCGCGTGAGTGATGAAGGCCTTAGGGTTGTAAAGCTCTTTC…	AGAGTTTGATCCTGGCTCAGAACGAACGCTGGCGGCAGGCTTAACACATGCAAGTCGAACGCCCCGCAAGGGGAGTGGCAGACGGGTGAGTAACGCGTGGGAATCTACCTAGTTCTACGGAACAACACAGGGAAACTTGTGCTAATACCGTATACGCCCTAAGGGGGAAAGATTTATCGGAATTAGATGAGCCCGCGTAAGATTAGCTAGTTGGTGGGGTAATGGCCTACCAAGGCGACGATCTTTAGCTGGTCTGAGAGGATGATCAGCCACACTGGGACTGAGACACGGCCCAGACTCCTACGGGAGGCAGCAGTGGGGAATATTGGACAATGGGCGCAAGCCTGATCCAGCCATGCCGCGTGAGTGATGAAGGCCTTAGGGTTGTAAAGCTCTTTC…	0	0	0	0	0	0	0	0	0	21	0	0	0	0	0	0	1690	0	1	0	0	0	0	0	0
Devosia_3	G	0	1	11_a_55_997	100	100	N	Devosia	silva|FPLS01019220.9.1470	-	-	-	-	-	Bacteria	Proteobacteria	Alphaproteobacteria	Rhizobiales	Hyphomicrobiaceae	Devosia	Devosia	-	AGAGTTTGATCCTGGCTCAGAACGAACGCTGGCGGCAGGCTTAACACATGCAAGTCGAACGCCCCGCAAGGGGAGTGGCAGACGGGTGAGTAACGCGTGGGAATCTACCCAGATCTTCGGAACAACTGAGGGAAACTTCAGCTAATACCGGATACGCCCTACGGGGGAAAGATTTATCGGATCTGGATGAGCCCGCGTTGGATTAGCTAGTTGGTGGGGTAATGGCCTACCAAGGCGACGATCCATAGCTGGTCTGAGAGGATGATCAGCCACACTGGGACTGAGACACGGCCCAGACTCCTACGGGAGGCAGCAGTGGGGAATATTGGACAATGGGCGAAAGCCTGATCCAGCCATGCCGCGTGAGTGATGAAGGCCTTAGGGTTGTAAAGCTCTTTC…	AGAGTTTGATCCTGGCTCAGAACGAACGCTGGCGGCAGGCTTAACACATGCAAGTCGAACGCCCCGCAAGGGGAGTGGCAGACGGGTGAGTAACGCGTGGGAATCTACCCAGATCTTCGGAACAACTGAGGGAAACTTCAGCTAATACCGGATACGCCCTACGGGGGAAAGATTTATCGGATCTGGATGAGCCCGCGTTGGATTAGCTAGTTGGTGGGGTAATGGCCTACCAAGGCGACGATCCATAGCTGGTCTGAGAGGATGATCAGCCACACTGGGACTGAGACACGGCCCAGACTCCTACGGGAGGCAGCAGTGGGGAATATTGGACAATGGGCGAAAGCCTGATCCAGCCATGCCGCGTGAGTGATGAAGGCCTTAGGGTTGTAAAGCTCTTTC…	0	0	0	0	0	718	0	0	0	0	0	0	0	0	0	0	0	0	0	0	0	0	0	0	0
Dietzia_schimae_1	S	0	2	11_a_25_6085	100	100	N	Dietzia_schimae	16SMicrobial|NR_044482.1	Dietzia_MS	3	-;Dietzia_alimentaria;Dietzia_maris;Dietzia_schimae	-;nt|KF923451.1;nt|NR_044482.1;silva|EU375845.1.1515;silva|KF923451.1.1483;silva|MDCG01000376.10669.12194	-;100.0/100.0	Bacteria	Actinobacteria	Actinobacteria	Corynebacteriales	Dietziaceae	Dietzia	Dietzia_schimae	-	AGAGTTTGATCCTGGCTCAGGACGAACGCTGGCGGCGTGCTTAACACATGCAAGTCGAACGGTAAGGCCCCTTCGGGGGTACACGAGTGGCGAACGGGTGAGTAACACGTGGGTAATCTGCCCTGCACTTCGGGATAAGCCTGGGAAACTGGGTCTAATACCGGATATGAACTCCTGCCGCATGGTGGGGGTTGGAAAGTTTTTCGGTGCAGGATGAGCCCGCGGCCTATCAGCTTGTTGGTGGGGTAATGGCCTACCAAGGCGACGACGGGTAGCCGGCCTGAGAGGGTGATCGGCCACACTGGGACTGAGACACGGCCCAGACTCCTACGGGAGGCAGCAGTGGGGAATATTGCACAATGGGCGAAAGCCTGATGCAGCGACGCCGCGTGGGGGATG…	AGAGTTTGATCCTGGCTCAGGACGAACGCTGGCGGCGTGCTTAACACATGCAAGTCGAACGGTAAGGCCCCTTCGGGGGTACACGAGTGGCGAACGGGTGAGTAACACGTGGGTAATCTGCCCTGCACTTCGGGATAAGCCTGGGAAACTGGGTCTAATACCGGATATGAACTCCTGCCGCATGGTGGGGGTTGGAAAGTTTTTCGGTGCAGGATGAGCCCGCGGCCTATCAGCTTGTTGGTGGGGTAATGGCCTACCAAGGCGACGACGGGTAGCCGGCCTGAGAGGGTGATCGGCCACACTGGGACTGAGACACGGCCCAGACTCCTACGGGAGGCAGCAGTGGGGAATATTGCACAATGGGCGAAAGCCTGATGCAGCGACGCCGCGTGGGGGATG…	79	0	0	903	103	0	0	0	0	577	0	0	0	85	0	0	0	0	0	0	0	1	0	0	0
Enterobacter_cancerogenus_1	S	0	1	22_b_62_755	99.618	100	N	Enterobacter_cancerogenus	nt|KT462692.1	-	-	-	-	-	Bacteria	Proteobacteria	Gammaproteobacteria	Enterobacterales	Enterobacteriaceae	Enterobacter	Enterobacter_cancerogenus	-	AGAGTTTGATCCTGGCTCAGATTGAACGCTGGCGGCAGGCCTAACACATGCAAGTCGAACGGTAGCACAGAGAGCTTGCTCTCGGGTGACGAGTGGCGGACGGGTGAGTAATGTCTGGGAAACTGCCCGATGGAGGGGGATAACTACTGGAAACGGTAGCTAATACCGCATAACGTCTTCGGACCAAAGTGGGGGACCTTCGGGCCTCACACCATCGGATGTGCCCAGATGGGATTAGCTAGTAGGTGGGGTAATGGCTCACCTAGGCGACGATCCCTAGCTGGTCTGAGAGGATGACCAGCCACACTGGAACTGAGACACGGTCCAGACTCCTACGGGAGGCAGCAGTGGGGAATATTGCACAATGGGCGCAAGCCTGATGCAGCCATGCCGCGTGTA…	AGAGTTTGATCATGGCTCAGATTGAACGCTGGCGGCAGGCCTAACACATGCAAGTCGAACGGTAGCACAGAGAGCTTGCTCTCGGGTGACGAGTGGCGGACGGGTGAGTAATGTCTGGGAAACTGCCCGATGGAGGGGGATAACTACTGGAAACGGTAGCTAATACCGCATAACGTCTTCGGACCAAAGTGGGGGACCTTCGGGCCTCACACCATCGGATGTGCCCAGATGGGATTAGCTAGTAGGTGGGGTAATGGCTCACCTAGGCGACGATCCCTAGCTGGTCTGAGAGGATGACCAGCCACACTGGAACTGAGACACGGTCCAGACTCCTACGGGAGGCAGCAGTGGGGAATATTGCACAATGGGCGCAAGCCTGATGCAGCCATGCCGCGTGTA…	0	0	0	0	1	0	0	0	29	0	0	0	0	0	0	0	0	0	0	0	0	0	0	0	0
Erwiniaceae_MG_1	G	2	1	11_e_29_7961	99.62	100	N	Erwinia;Pantoea	nt|LC050302.1;rdp|S004597327;silva|LC050302.1.1502	-	-	-	-	-	Bacteria	Proteobacteria	Gammaproteobacteria	Enterobacterales	Erwiniaceae	Erwiniaceae_MG	Erwiniaceae_MG	-	AGAGTTTGATCCTGGCTCAGATTGAACGCTGGCGGCAGGCCTAACACATGCAAGTCGAACGGTAGCACAGAGGAGCTTGCTCCTCGGGTGACGAGTGGCGGACGGGTGAGTAATGTCTGGGGATCTGCCCGATGGAGGGGGATAACCACTGGAAACGGTGGCTAATACCGCATAACGTCGCAAGACCAAAGTGGGGGACCTTCGGGCCTCACACCATCGGATGAACCCAGATGGGATTAGCTAGTAGGTGGGGTAACGGCTCACCTAGGCGACGATCCCTAGCTGGTCTGAGAGGATGACCAGCCACACTGGAACTGAGACACGGTCCAGACTCCTACGGGAGGCAGCAGTGGGGAATATTGCACAATGGGCGCAAGCCTGATGCAGCCATGCCGCGTG…	AGAGTTTGATCCTGGCTCAGATTGAACGCTGGCGGCAGGCCTAACACATGCAAGTCGAACGGTAGCACAGAAGAGCTTGCTCTTCGGGTGACGAGTGGCGGACGGGTGAGTAATGTCTGGGGATCTGCCCGATGGAGGGGGATAACCACTGGAAACGGTGGCTAATACCGCATAACGTCGCAAGACCAAAGTGGGGGACCTTCGGGCCTCACACCATCGGATGAACCCAGATGGGATTAGCTAGTAGGTGGGGTAACGGCTCACCTAGGCGACGATCCCTAGCTGGTCTGAGAGGATGACCAGCCACACTGGAACTGAGACACGGTCCAGACTCCTACGGGAGGCAGCAGTGGGGAATATTGCACAATGGGCGCAAGCCTGATGCAGCCATGCCGCGTG…	0	0	0	0	0	0	0	0	0	0	0	0	881	0	0	0	0	0	4	1	0	0	0	2	0
Erythrobacter_1	G	0	3	11_a_25_40539	99.205	100	Y	Erythrobacter	rdp|S003668898	-	-	-	-	-	Bacteria	Proteobacteria	Alphaproteobacteria	Sphingomonadales	Erythrobacteraceae	Erythrobacter	Erythrobacter	-	AGAGTTTGATCCTGGCTCAGAGTGAACGCTGGCGGTAGGCCTAACACATGCAAGTCGAACGGCAGCACAGTAAGAGCTTGCTCTTATGGGTGGCGAGTGGCGGACGGGTGAGGAATACATCGGAATCTACTCTGTCGTGGGGGATAACGTAGGGAAACTTACGCTAATACCGCATACGACCTACGGGTGAAAGCAGGGGATCTTCGGACCTTGCGCGATTGAATGAGCCGATGTCGGATTAGCTAGTTGGCGGGGTAAAGGCCCACCAAGGCGACGATCCGTAGCTGGTCTGAGAGGATGATCAGCCACACTGGGACTGAGACACGGCCCAGACTCCTACGGGAGGCAGCAGTAGGGAATATTGGACAATGGGCGAAAGCCTGATCCAGCAATGCCGCG…	AGAGTTTGATCCTGGCTCAGAGTGAACGCTGGCGGTAGGCCTAACACATGCAAGTCGAACGGCAGCACAGTAAGAGCTTGCTCTTATGGGTGGCGAGTGGCGGACGGGTGAGGAATACATCGGAATCTACTCTTTCGTGGGGGATAACGTAGGGAAACTTACGCTAATACCGCATACGACCTACGGGTGAAAGCAGGGGATCTTCGGACCTTGCGCGATTGAATGAGCCGATGTCGGATTAGCTAGTTGGCGGGGTAAAGGCCCACCAAGGCGACGATCCGTAGCTGGTCTGAGAGGATGATCAGCCACACTGGGACTGAGACACGGCCCAGACTCCTACGGGAGGCAGCAGTGGGGAATATTGGACAATGGGCGAAAGCCTGATCCAGCAATGCCGCG…	59	0	0	0	0	0	0	14	1	1	0	0	0	1	0	0	0	0	0	0	1	0	0	0	0
Erythrobacteraceae_MG_1	G	2	1	11_b_33_6657	100	100	N	Altererythrobacter;Qipengyuania	rdp|S003425480;silva|JQ769975.1.1450	-	-	-	-	-	Bacteria	Proteobacteria	Alphaproteobacteria	Sphingomonadales	Erythrobacteraceae	Erythrobacteraceae_MG	Erythrobacteraceae_MG	-	AGAGTTTGATCCTGGCTCAGAACGAACGCTGGCGGCATGCCTAACACATGCAAGTCGAACGAGACCTTCGGGTCTAGTGGCGCACGGGTGCGTAACGCGTGGGAACCTGCCCTTAGGTTCGGAATAACTCAGAGAAATTTGAGCTAATACCGGATAATGTCTTCGGACCAAAGATTTATCGCCTTTGGATGGGCCCGCGTAGGATTAGCTTGTTGGTGGGGTAATGGCCTACCAAGGCGACGATCCTTAGCTGGTCTGAGAGGATGATCAGCCACACTGGGACTGAGACACGGCCCAGACTCCTACGGGAGGCAGCAGTGGGGAATATTGGACAATGGGCGAAAGCCTGATCCAGCAATGCCGCGTGAGTGATGAAGGCCTTAGGGTTGTAAAGCTCTT…	AGAGTTTGATCCTGGCTCAGAACGAACGCTGGCGGCATGCCTAACACATGCAAGTCGAACGAGACCTTCGGGTCTAGTGGCGCACGGGTGCGTAACGCGTGGGAACCTGCCCTTAGGTTCGGAATAACTCAGAGAAATTTGAGCTAATACCGGATAATGTCTTCGGACCAAAGATTTATCGCCTTTGGATGGGCCCGCGTAGGATTAGCTTGTTGGTGGGGTAATGGCCTACCAAGGCGACGATCCTTAGCTGGTCTGAGAGGATGATCAGCCACACTGGGACTGAGACACGGCCCAGACTCCTACGGGAGGCAGCAGTGGGGAATATTGGACAATGGGCGAAAGCCTGATCCAGCAATGCCGCGTGAGTGATGAAGGCCTTAGGGTTGTAAAGCTCTT…	0	0	40	0	0	0	0	0	0	338	0	0	0	0	1	0	0	0	0	0	0	0	0	0	0
Flavobacterium_1	G	0	1	11_b_01_890	99.027	100	N	Flavobacterium	rdp|S000340500;silva|AF270946.1.514	-	-	-	-	-	Bacteria	Bacteroidetes	Flavobacteriia	Flavobacteriales	Flavobacteriaceae	Flavobacterium	Flavobacterium	-	AGAGTTTGATCCTGGCTCAGGATGAACGCTAGCGGCAGGCTTAACACATGCAAGTCGAGGGGTATAAGTCTTCGGATTTAGAGACCGGCGCACGGGTGCGTAACGCGTATGCAATCTACCTTTTACAGAGGGATAGCCCAGAGAAATTTGGATTAATACCTCATAGTATTATAGAATGGCATCATTTTATAATTAAAGTCACAACGGTAAAAGATGAGCATGCGTCCCATTAGCTAGTTGGTAAGGTAACGGCTTACCAAGGCTACGATGGGTAGGGGTCCTGAGAGGGAGATCCCCCACACTGGTACTGAGACACGGACCAGACTCCTACGGGAGGCAGCAGTGAGGAATATTGGACAATGGGCGCAAGCCTGATCCAGCCATGCCGCGTGCAGGATG…	AGAGTTTGATCATGGCTCAGGATGAACGCTAGCGGCAGGCTTAACACATGCAAGTCGAGGGGTAGAAGTCTTCGGGCTTTGAGACCGGCGCACGGGTGCGTAACGCGTATGCAATCTACCTTTTACAGAGGGATAGCCCAGAGAAATTTGGATTAATACCTCATAGTATTATAGAATGGCATCATTTTATAATTAAAGTCACAACGGTAAAAGATGAGCATGCGTCCCATTAGCTAGTTGGTAAGGTAACGGCTTACCAAGGCTACGATGGGTAGGGGTCCTGAGAGGGAGATCCCCCACACTGGTACTGAGACACGGACCAGACTCCTACGGGAGGCAGCAGTGAGGAATATTGGACAATGGGCGCAAGCCTGATCCAGCCATGCCGCGTGCAGGATG…	0	0	0	0	0	0	500	0	0	0	0	0	0	0	0	0	0	0	0	0	0	0	0	0	0
Flavobacterium_2	G	0	1	11_r_52_14430	100	100	N	Flavobacterium	rdp|S001252937;silva|FJ529995.1.1477	-	-	-	-	-	Bacteria	Bacteroidetes	Flavobacteriia	Flavobacteriales	Flavobacteriaceae	Flavobacterium	Flavobacterium	-	AGAGTTTGATCCTGGCTCAGGATGAACGCTAGCGGCAGGCCTAACACATGCAAGTCGAGGGGTAGAAGGAGCTTGCTCCTTTGAGACCGGCGCACGGGTGCGTAACGCGTATGCAATCTACCTTGTACAGGGGAATAGCCCAGAGAAATTTGGATTAATGCCCCATAGTATATAACCTTCGCATGTTGGTTATATTAAAGTTCCAACGGTACAAGATGAGCATGCGTCCCATTAGTTAGTTGGTAAGGTAACGGCTTACCAAGACGATGATGGGTAGGGGTCCTGAGAGGGAGATCCCCCACACTGGTACTGAGACACGGACCAGACTCCTACGGGAGGCAGCAGTGAGGAATATTGGTCAATGGTCGCAAGACTGAACCAGCCATGCCGCGTGCAGGA…	AGAGTTTGATCCTGGCTCAGGATGAACGCTAGCGGCAGGCCTAACACATGCAAGTCGAGGGGTAGAAGGAGCTTGCTCCTTTGAGACCGGCGCACGGGTGCGTAACGCGTATGCAATCTACCTTGTACAGGGGAATAGCCCAGAGAAATTTGGATTAATGCCCCATAGTATATAACCTTCGCATGTTGGTTATATTAAAGTTCCAACGGTACAAGATGAGCATGCGTCCCATTAGTTAGTTGGTAAGGTAACGGCTTACCAAGACGATGATGGGTAGGGGTCCTGAGAGGGAGATCCCCCACACTGGTACTGAGACACGGACCAGACTCCTACGGGAGGCAGCAGTGAGGAATATTGGTCAATGGTCGCAAGACTGAACCAGCCATGCCGCGTGCAGGA…	0	0	0	0	0	0	0	0	0	0	0	0	0	0	0	0	0	0	0	0	0	0	0	0	0
Flavobacterium_cucumis_1	S	0	1	11_u_50_18407	99.805	100	N	Flavobacterium_cucumis	nt|KF228165.1	-	-	-	-	-	Bacteria	Bacteroidetes	Flavobacteriia	Flavobacteriales	Flavobacteriaceae	Flavobacterium	Flavobacterium_cucumis	-	AGAGTTTGATCCTGGCTCAGGATGAACGCTAGCGGCAGGCCTAACACATGCAAGTCGAGGGGTAGAACACTTCGGTGTTTGAGACCGGCGCACGGGTGCGTAACGCGTATGCAATCTACCTTGTACAGGGGAATAGCCCAGAGAAATTTGGATTAATGCCCCATAGTATATAACCTTCGCATGTTGGTTATATTAAAGTTCCAACGGTACAAGATGAGCATGCGTCCCATTAGTTAGTTGGTAAGGTAACGGCTTACCAAGACGATGATGGGTAGGGGTCCTGAGAGGGAGATCCCCCACACTGGTACTGAGACACGGACCAGACTCCTACGGGAGGCAGCAGTGAGGAATATTGGTCAATGGTCGCAAGACTGAACCAGCCATGCCGCGTGCAGGAAG…	AGAGTTTGATTCTGGCTCAGGATGAACGCTAGCGGCAGGCCTAACACATGCAAGTCGAGGGGTAGAACACTTCGGTGTTTGAGACCGGCGCACGGGTGCGTAACGCGTATGCAATCTACCTTGTACAGGGGAATAGCCCAGAGAAATTTGGATTAATGCCCCATAGTATATAACCTTCGCATGTTGGTTATATTAAAGTTCCAACGGTACAAGATGAGCATGCGTCCCATTAGTTAGTTGGTAAGGTAACGGCTTACCAAGACGATGATGGGTAGGGGTCCTGAGAGGGAGATCCCCCACACTGGTACTGAGACACGGACCAGACTCCTACGGGAGGCAGCAGTGAGGAATATTGGTCAATGGTCGCAAGACTGAACCAGCCATGCCGCGTGCAGGAAG…	0	0	0	0	0	0	0	0	0	0	0	0	0	0	0	0	0	0	0	0	0	0	0	0	0
Fusobacterium_periodonticum_1	S	0	1	11_r_31_3626	100	100	N	Fusobacterium_periodonticum	nt|CP024698.1;silva|ACDC03000058.43.1536	-	-	-	-	-	Bacteria	Fusobacteria	Fusobacteriia	Fusobacteriales	Fusobacteriaceae	Fusobacterium	Fusobacterium_periodonticum	-	AGAGTTTGATCCTGGCTCAGGATGAACGCTGACAGAATGCTTAACACATGCAAGTCTACTTGAACTTCGGTTTGGGTGGCGGACGGGTGAGTAACGCGTAAAGAACTTGCCTCACAGTTAGGGACAACATTTGGAAACGAATGCTAATACCTGATATTATGATTTTAGGGCATCCTAAGATTATGAAAGCTATATGCGCTGTGAGAGAGCTTTGCGTCCCATTAGCTAGTTGGAGAGGTAACGGCTCACCAAGGCGATGATGGGTAGCCGGCCTGAGAGGGTGAACGGCCACAAGGGGACTGAGACACGGCCCTTACTCCTACGGGAGGCAGCAGTGGGGAATATTGGACAATGGACCAAAAGTCTGATCCAGCAATTCTGTGTGCACGATGACGTTTT…	AGAGTTTGATCCTGGCTCAGGATGAACGCTGACAGAATGCTTAACACATGCAAGTCTACTTGAACTTCGGTTTGGGTGGCGGACGGGTGAGTAACGCGTAAAGAACTTGCCTCACAGTTAGGGACAACATTTGGAAACGAATGCTAATACCTGATATTATGATTTTAGGGCATCCTAAGATTATGAAAGCTATATGCGCTGTGAGAGAGCTTTGCGTCCCATTAGCTAGTTGGAGAGGTAACGGCTCACCAAGGCGATGATGGGTAGCCGGCCTGAGAGGGTGAACGGCCACAAGGGGACTGAGACACGGCCCTTACTCCTACGGGAGGCAGCAGTGGGGAATATTGGACAATGGACCAAAAGTCTGATCCAGCAATTCTGTGTGCACGATGACGTTTT…	0	0	0	0	0	0	0	0	0	0	0	0	0	0	0	0	0	0	5	0	0	0	0	329	0
Gemella_1	G	0	2	11_r_23_17338	99.813	100	N	Gemella	nt|DQ346416.2;rdp|S000536360;silva|AY959056.1.1535	-	-	-	-	-	Bacteria	Firmicutes	Bacilli	Bacillales	Bacillales	Gemella	Gemella	-	AGAGTTTGATCCTGGCTCAGGACGAACGCTGGCGGCGTGCCTAATACATGCAAGTCGAGCGAAGTTTTTCTGGTGCTTGCACCGGAAAAACTTAGCGGCGAACGGGTGAGTAACACGTAAAGAACCTGCCTCATAGACTGGGACAACTATTGGAAACGATAGCTAATACCGGATAACAGCATTAACTGCATGGTTGATGTTTGAAAGTTGGTTATGCTAACACTATGAGATGGCTTTGCGGTGCATTAGCTAGTTGGTGGGGTAAAGGCCTACCAAGGCGACGATGCATAGCCGACCTGAGAGGGTGATCGGCCACACTGGGACTGAGACACGGCCCAGACTCCTACGGGAGGCAGCAGTAGGGAATCTTCCGCAATGGGCGAAAGCCTGACGGAGCAA…	AGAGTTTGATCCTGGCTCAGGACGAACGCTGGCGGCGTGCCTAATACATGCAAGTCGAGCGAAGTTTTTCTGGTGCTTGCACCGGAAAAACTTAGCGGCGAACGGGTGAGTAACACGTAAAGAACCTGCCTCATAGACTGGGACAACTATTGGAAACGATAGCTAATACCGGATAACAGCATTAACTGCATGGTTGATGTTTGAAAGTTGGTTTTGCTAACACTATGAGATGGCTTTGCGGTGCATTAGCTAGTTGGTGGGGTAAAGGCCTACCAAGGCGACGATGCATAGCCGACCTGAGAGGGTGATCGGCCACACTGGGACTGAGACACGGCCCAGACTCCTACGGGAGGCAGCAGTAGGGAATCTTCCGCAATGGGCGAAAGCCTGACGGAGCAA…	0	0	1	0	42	0	0	0	0	0	1	1	0	0	0	0	0	0	4	2	2	0	113	1	2134
Gemella_2	G	0	2	11_a_34_8933	100	100	N	Gemella	rdp|S000536232;silva|AY958928.1.1507	-	-	-	-	-	Bacteria	Firmicutes	Bacilli	Bacillales	Bacillales	Gemella	Gemella	-	AGAGTTTGATCCTGGCTCAGGACGAACGCTGGCGGCGTGCCTAATACATGCAAGTCGAGCGAAGTTTTTCTGGTGCTTGCACTAGAAAAACTTAGCGGCGAACGGGTGAGTAACACGTAAAGAACCTGCCTCATAGACTGGGACAACTATTGGAAACGATAGCTAATACCGGATAACAGCATTAACTGCATGGTTGATGTTTGAAAGTTGGTTTTGCTAACACTATGAGATGGCTTTGCGGTGCATTAGCTAGTTGGTGGGGTAAAGGCCTACCAAGGCGACGATGCATAGCCGACCTGAGAGGGTGATCGGCCACACTGGGACTGAGACACGGCCCAGACTCCTACGGGAGGCAGCAGTAGGGAATCTTCCGCAATGGGCGAAAGCCTGACGGAGCAA…	AGAGTTTGATCCTGGCTCAGGACGAACGCTGGCGGCGTGCCTAATACATGCAAGTCGAGCGAAGTTTTTCTGGTGCTTGCACTAGAAAAACTTAGCGGCGAACGGGTGAGTAACACGTAAAGAACCTGCCTCATAGACTGGGACAACTATTGGAAACGATAGCTAATACCGGATAACAGCATTAACTGCATGGTTGATGTTTGAAAGTTGGTTTTGCTAACACTATGAGATGGCTTTGCGGTGCATTAGCTAGTTGGTGGGGTAAAGGCCTACCAAGGCGACGATGCATAGCCGACCTGAGAGGGTGATCGGCCACACTGGGACTGAGACACGGCCCAGACTCCTACGGGAGGCAGCAGTAGGGAATCTTCCGCAATGGGCGAAAGCCTGACGGAGCAA…	14	0	520	0	1	187	0	0	0	0	0	0	78	0	0	0	0	1	0	0	2	1	164	0	871
Gemella_3	G	0	1	11_e_29_22630	99.439	100	N	Gemella	rdp|S000837403;silva|EF509651.1.1420	-	-	-	-	-	Bacteria	Firmicutes	Bacilli	Bacillales	Bacillales	Gemella	Gemella	-	AGAGTTTGATCCTGGCTCAGGACGAACGCTGGCGGCGTGCCTAATACATGCAAGTCGAGCGAAGTTTATCTGGTGCTTGCACTAGAAAAACTTAGCGGCGAACGGGTGAGTAACACGTAAAGAACCTGCCTTATAGACTGGGACAACTATTGGAAACGATAGCTAATACCGGATAACAGCATTAACTGCATGGTTGATGTTTAAAAGTTGGTTATGCTAACACTATGAGATGGCTTTGCGGTGCATTAGCTAGTTGGTGGGGTAAAGGCCTACCAAGGCGACGATGCATAGCCGACCTGGAGGGTGATCGGCCACACTGGGACTGAGACACGGCCCAGACTCCTACGGGAGGCAGCAGTAGGGAATCTTCCGCAATGGGCGAAAGCCTGACGGAGCAAC…	AGAGTTTGATCCTGGCTCAGGACGAACGCTGGCGGCGTGCCTAATACATGCAAGTCGAGCGAAGTTTTTCTGGTGCTTGCACTAGAAAAACTTAGCGGCGAACGGGTGAGTAACACGTAAAGAACCTGCCTTATAGACTGGGACAACTATTGGAAACGATAGCTAATACCGGATAACAGCATTAACTGCATGGTTGATGTTTAAAAGTTGGTTTTGCTAACACTATGAGATGGCTTTGCGGTGCATTAGCTAGTTGGTGGGGTAAAGGCCTACCAAGGCGACGATGCATAGCCGACCTGAGAGGGTGATCGGCCACACTGGGACTGAGACACGGCCCAGACTCCTACGGGAGGCAGCAGTAGGGAATCTTCCGCAATGGGCGAAAGCCTGACGGAGCAA…	0	0	0	0	0	0	0	0	0	0	0	7	20	38	19	244	0	0	0	0	0	0	0	0	0
Gemella_haemolysans_1	S	0	11	11_a_34_5743	99.626	100	N	Gemella_haemolysans	nt|LR134484.1	-	-	-	-	-	Bacteria	Firmicutes	Bacilli	Bacillales	Bacillales	Gemella	Gemella_haemolysans	-	AGAGTTTGATCCTGGCTCAGGACGAACGCTGGCGGCGTGCCTAATACATGCAAGTCGAGCGAAGTTTTTCTGGTGCTTGCACTAGAAAAACTTAGCGGCGAACGGGTGAGTAACACGTAAAGAACCTGCCTCATAGACTGGGACAACTATTGGAAACGATAGCTAATACCGGATAACAGCATTAACTGCATGGTTGATGTTTAAAAGTTGGTTTTGCTAACACTATGAGATGGCTTTGCGGTGCATTAGCTAGTTGGTGGGGTAAAGGCCTACCAAGGCGACGATGCATAGCCGACCTGAGAGGGTGATCGGCCACACTGGGACTGAGACACGGCCCAGACTCCTACGGGAGGCAGCAGTAGGGAATCTTCCGCAATGGGCGAAAGCCTGACGGAGCAA…	AGAGTTTGATCCTGGCTCAGGACGAACGCTGGCGGCGTGCCTAATACATGCAAGTCGAGCGAAGTTTTTCTGGTGCTTGCACCGGAAAAACTTAGCGGCGAACGGGTGAGTAACACGTAAAGAACCTGCCTCATAGACTGGGACAACTATTGGAAACGATAGCTAATACCGGATAACAGCATTAACTGCATGGTTGATGTTTAAAAGTTGGTTTTGCTAACACTATGAGATGGCTTTGCGGTGCATTAGCTAGTTGGTGGGGTAAAGGCCTACCAAGGCGACGATGCATAGCCGACCTGAGAGGGTGATCGGCCACACTGGGACTGAGACACGGCCCAGACTCCTACGGGAGGCAGCAGTAGGGAATCTTCCGCAATGGGCGAAAGCCTGACGGAGCAA…	4	0	982	0	2	31	3	12	0	278	0	3520	177	340	858	1613	1	1	0	25	3	0	45	94	1297
Gemella_haemolysans_2	S	0	13	11_a_25_42870	100	100	N	Gemella_haemolysans	nt|LR134484.1;silva|LSDC01000040.58.1602	-	-	-	-	-	Bacteria	Firmicutes	Bacilli	Bacillales	Bacillales	Gemella	Gemella_haemolysans	-	AGAGTTTGATCCTGGCTCAGGACGAACGCTGGCGGCGTGCCTAATACATGCAAGTCGAGCGAAGTTTTTCTGGTGCTTGCACCGGAAAAACTTAGCGGCGAACGGGTGAGTAACACGTAAAGAACCTGCCTCATAGACTGGGACAACTATTGGAAACGATAGCTAATACCGGATAACAGCATTAACTGCATGGTTGATGTTTAAAAGTTGGTTTTGCTAACACTATGAGATGGCTTTGCGGTGCATTAGCTAGTTGGTGGGGTAAAGGCCTACCAAGGCGACGATGCATAGCCGACCTGAGAGGGTGATCGGCCACACTGGGACTGAGACACGGCCCAGACTCCTACGGGAGGCAGCAGTAGGGAATCTTCCGCAATGGGCGAAAGCCTGACGGAGCAA…	AGAGTTTGATCCTGGCTCAGGACGAACGCTGGCGGCGTGCCTAATACATGCAAGTCGAGCGAAGTTTTTCTGGTGCTTGCACCGGAAAAACTTAGCGGCGAACGGGTGAGTAACACGTAAAGAACCTGCCTCATAGACTGGGACAACTATTGGAAACGATAGCTAATACCGGATAACAGCATTAACTGCATGGTTGATGTTTAAAAGTTGGTTTTGCTAACACTATGAGATGGCTTTGCGGTGCATTAGCTAGTTGGTGGGGTAAAGGCCTACCAAGGCGACGATGCATAGCCGACCTGAGAGGGTGATCGGCCACACTGGGACTGAGACACGGCCCAGACTCCTACGGGAGGCAGCAGTAGGGAATCTTCCGCAATGGGCGAAAGCCTGACGGAGCAA…	275	1	163	0	466	63	1382	0	0	638	498	0	449	238	448	1184	0	0	16	108	23	295	1	549	2766
Gemmobacter_1	G	0	1	11_l_48_3897	100	100	N	Gemmobacter	rdp|S002415726;silva|FPLP01001504.15.1460	-	-	-	-	-	Bacteria	Proteobacteria	Alphaproteobacteria	Rhodobacterales	Rhodobacteraceae	Gemmobacter	Gemmobacter	-	AGAGTTTGATCCTGGCTCAGAACGAACGCTGGCGGCAGGCCTAACACATGCAAGTCGAGCGAAGCCTTCGGGCTTAGCGGCGGACGGGTGAGTAACGCGTGGGAACGTGCCCTTTGGTACGGAATAGCCCCGGGAAACTGGGAGTAATACCGTATGTGGTCGAGAGACGAAAGATTTATCGCCAAAGGATCGGCCCGCGTTGGATTAGGTAGTTGGTGGGGTAATGGCCTACCAAGCCGACGATCCATAGCTGGTTTGAGAGGATGATCAGCCACACTGGGACTGAGACACGGCCCAGACTCCTACGGGAGGCAGCAGTGGGGAATCTTAGACAATGGGGGAAACCCTGATCTAGCCATGCCGCGTGATCGATGAAGGCCTTAGGGTTGTAAAGATCTT…	AGAGTTTGATCCTGGCTCAGAACGAACGCTGGCGGCAGGCCTAACACATGCAAGTCGAGCGAAGCCTTCGGGCTTAGCGGCGGACGGGTGAGTAACGCGTGGGAACGTGCCCTTTGGTACGGAATAGCCCCGGGAAACTGGGAGTAATACCGTATGTGGTCGAGAGACGAAAGATTTATCGCCAAAGGATCGGCCCGCGTTGGATTAGGTAGTTGGTGGGGTAATGGCCTACCAAGCCGACGATCCATAGCTGGTTTGAGAGGATGATCAGCCACACTGGGACTGAGACACGGCCCAGACTCCTACGGGAGGCAGCAGTGGGGAATCTTAGACAATGGGGGAAACCCTGATCTAGCCATGCCGCGTGATCGATGAAGGCCTTAGGGTTGTAAAGATCTT…	0	0	0	0	0	0	0	0	0	0	0	0	0	0	0	0	656	0	0	0	0	0	0	0	0
Glutamicibacter_arilaitensis_1	S	0	1	11_b_33_6489	100	100	N	Glutamicibacter_arilaitensis	16SMicrobial|NR_074608.1	Glutamicibacter_arilaitensis	0	Glutamicibacter_arilaitensis	nt|FQ311875.1;silva|FQ311875.100378.101896	100.0/100.0	Bacteria	Actinobacteria	Actinobacteria	Micrococcales	Micrococcaceae	Glutamicibacter	Glutamicibacter_arilaitensis	-	AGAGTTTGATCCTGGCTCAGGATGAACGCTGGCGGCGTGCTTAACACATGCAAGTCGAACGATGAAGCCCAGCTTGCTGGGTGGATTAGTGGCGAACGGGTGAGTAACACGTGAGTAACCTGCCCCCGACTCTGGGATAAGCCCGGGAAACTGGGTCTAATACCGGATATTACCTCTTGCCGCATGGCAGGTGGTGGAAAGATTTATCGGTGGGGGATGGACTCGCGGCCTATCAGCTTGTTGGTGAGGTAATGGCTCACCAAGGCGACGACGGGTAGCCGGCCTGAGAGGGTGACCGGCCACACTGGGACTGAGACACGGCCCAGACTCCTACGGGAGGCAGCAGTGGGGAATATTGCACAATGGGCGAAAGCCTGATGCAGCGACGCCGCGTGAGGG…	AGAGTTTGATCCTGGCTCAGGATGAACGCTGGCGGCGTGCTTAACACATGCAAGTCGAACGATGAAGCCCAGCTTGCTGGGTGGATTAGTGGCGAACGGGTGAGTAACACGTGAGTAACCTGCCCCCGACTCTGGGATAAGCCCGGGAAACTGGGTCTAATACCGGATATTACCTCTTGCCGCATGGCAGGTGGTGGAAAGATTTATCGGTGGGGGATGGACTCGCGGCCTATCAGCTTGTTGGTGAGGTAATGGCTCACCAAGGCGACGACGGGTAGCCGGCCTGAGAGGGTGACCGGCCACACTGGGACTGAGACACGGCCCAGACTCCTACGGGAGGCAGCAGTGGGGAATATTGCACAATGGGCGAAAGCCTGATGCAGCGACGCCGCGTGAGGG…	0	0	0	1	0	0	0	0	0	1180	0	0	0	0	0	129	0	0	0	0	0	0	0	0	0
Gomphoneis_minuta_1	S	0	1	22_a_67_32984	99.789	100	N	Gomphoneis_minuta	nt|KY499654.1	-	-	-	-	-	Eukaryota	Bacillariophyta	Bacillariophyceae	Cymbellales	Gomphonemataceae	Gomphoneis	Gomphoneis_minuta	-	AGAGTTTGATCCTGGCTCAGGATGAACGCTGGCGGTATGCTTTACACATGCAAGTCGTACGGGAGTTTTTAACTCTAGTGGCGGACGGGTGAGTAACACGTAAGAATTTGCCTTTAGGAGGGGGACAACAACTGGAAACGGTTGCTAATACCCCATATGCTTTCGAGTGAAATGGATTTCCGCCTAAAGAGAAGCTTGCGGCTGATTAGCTTGTTGGTGAGGTAATGGCTCACCAAGGCGACGATCAGTATCTGGTTTGAGAGGACGATCAGACACACTGGAACTGAGACACGGTCCAGACTCCTACGGGAGGCAGCAGTGGGGAATTTTCCGCAATGGGCGAAAGCCTGACGGAGCAATACCGCGTGAGGGATGAAGGCCTATGGGTTGTAAACCTCT…	AGAGTTTGATCCTGGCTCAGGATGAACGCTGGCGGTATGCTTTACACATGCAAGTCGTACGGGAGTTTTTAACTCTAGTGGCGGACGGGTGAGTAACACGTAAGAATTTGCCTTTAGGAGGGGGACAACAACTGGAAACGGTTGCTAATACCCCATATGCTTTCGAGTGAAATGGATTTCCGCCTAAAGAGAAGCTTGCGGCTGATTAGCTTGTTGGTGAGGTAATGGCTCACCAAGGCGACGATCAGTATCTGGTTTGAGAGGACGATCAGACACACTGGAACTGAGACACGGTCCAGACTCCTACGGGAGGCAGCAGTGGGGAATTTTCCGCAATGGGCGAAAGCCTGACGGAGCAATACCGCGTGAGGGATGAAGGCCTATGGGTTGTAAACCTCT…	0	0	0	0	0	0	0	0	0	0	0	0	0	0	0	0	0	0	0	0	0	0	0	0	0
Gordonia_1	G	0	1	22_r_38_5489	100	100	N	Gordonia	nt|MK367574.1	-	-	-	-	-	Plantae	Streptophyta	Streptophyta	Ericales	Theaceae	Gordonia	Gordonia	-	AGAGTTTGATCCTGGCTCAGGACGAACGCTGGCGGCGTGCTTAACACATGCAAGTCGAACGGAAAGGCCCAGCTTGCTGGGTACTCGAGTGGCGAACGGGTGAGTAACACGTGGGTGATCTGCCCTGAACTCTGGGATAAGCCTGGGAAACTGGGTCTAATACCGGATATGACCACATGTCGCATGGTGTGTGGTGGAAAGCTTTTGCGGTTTGGGATGGGCCCGCGGCCTATCAGCTTGTTGGTGGGGTAATGGCCTACCAAGGCGACGACGGGTAGCCGACCTGAGAGGGTGATCGGCCACACTGGGACTGAGACACGGCCCAGACTCCTACGGGAGGCAGCAGTGGGGAATATTGCACAATGGGCGGAAGCCTGATGCAGCGACGCCGCGTGAGGG…	AGAGTTTGATCCTGGCTCAGGACGAACGCTGGCGGCGTGCTTAACACATGCAAGTCGAACGGAAAGGCCCAGCTTGCTGGGTACTCGAGTGGCGAACGGGTGAGTAACACGTGGGTGATCTGCCCTGAACTCTGGGATAAGCCTGGGAAACTGGGTCTAATACCGGATATGACCACATGTCGCATGGTGTGTGGTGGAAAGCTTTTGCGGTTTGGGATGGGCCCGCGGCCTATCAGCTTGTTGGTGGGGTAATGGCCTACCAAGGCGACGACGGGTAGCCGACCTGAGAGGGTGATCGGCCACACTGGGACTGAGACACGGCCCAGACTCCTACGGGAGGCAGCAGTGGGGAATATTGCACAATGGGCGGAAGCCTGATGCAGCGACGCCGCGTGAGGG…	0	0	0	0	0	0	0	0	0	10	0	0	0	0	0	0	0	0	0	0	0	0	0	0	0
Granulicatella_1	G	0	1	22_a_69_11785	100	100	N	Granulicatella	rdp|S001912671;silva|FJ557384.1.824	-	-	-	-	-	Bacteria	Firmicutes	Bacilli	Lactobacillales	Carnobacteriaceae	Granulicatella	Granulicatella	-	AGAGTTTGATCCTGGCTCAGGACGAACGCTGGCGGCGTGCCTAATACATGCAAGTCGAACGAGAGCGACCGGTGCTTGCACTGGTCAATCTAGTGGCGAACGGGTGAGTAACACGTGGGTAACCTGCCCATCAGAGGGGGATAACATTCGGAAACGGATGCTAAAACCGCATAGGTCCTTTAACCGCATGGTTGAAGGAGGAAAAGAGGCGCAAGCTTCTGCTGATGGATGGACCCGCGGTGCATTAGCTAGTTGGTGAGGTAACGGCTCACCAAGGCCGTGATGCATAGCCGACCTGAGAGGGTGATCGGCCACATTGGGACTGAGACACGGCCCAAACTCCTACGGGAGGCAGCAGTAGGGAATCTTCCGCAATGGACGCAAGTCTGACGGAGCAAC…	AGAGTTTGATCCTGGCTCAGGACGAACGCTGGCGGCGTGCCTAATACATGCAAGTCGAACGAGAGCGACCGGTGCTTGCACTGGTCAATCTAGTGGCGAACGGGTGAGTAACACGTGGGTAACCTGCCCATCAGAGGGGGATAACATTCGGAAACGGATGCTAAAACCGCATAGGTCCTTTAACCGCATGGTTGAAGGAGGAAAAGAGGCGCAAGCTTCTGCTGATGGATGGACCCGCGGTGCATTAGCTAGTTGGTGAGGTAACGGCTCACCAAGGCCGTGATGCATAGCCGACCTGAGAGGGTGATCGGCCACATTGGGACTGAGACACGGCCCAAACTCCTACGGGAGGCAGCAGTAGGGAATCTTCCGCAATGGACGCAAGTCTGACGGAGCAAC…	0	0	0	0	0	0	0	0	0	0	0	0	0	0	0	0	0	0	0	0	0	0	0	0	0
Granulicatella_2	G	0	10	11_u_17_9032	100	100	N	Granulicatella	rdp|S001913652;silva|FJ558365.1.822	-	-	-	-	-	Bacteria	Firmicutes	Bacilli	Lactobacillales	Carnobacteriaceae	Granulicatella	Granulicatella	-	AGAGTTTGATCCTGGCTCAGGACGAACGCTGGCGGCGTGCCTAATACATGCAAGTCGAACGAGAGCGACCGGTGCTTGCACTGGTCAATCTAGTGGCGAACGGGTGAGTAACACGTGGGTAACCTGCCCATCAGAGGGGGATAACATTCGGAAACGGATGCTAAAACCGCATAGGTCCTTTAACCGCATGGTTGAAGGAGGAAAAGAGGCGCAAGCTTCTGCTGATGGATGGACCCGCGGTGCATTAGCTAGTTGGTGAGGTAACGGCTCACCAAGGCCGTGATGCATAGCCGACCTGAGAGGGTGATCGGCCACATTGGGACTGAGACACGGCCCAAACTCCTACGGGAGGCAGCAGTAGGGAATCTTCCGCAATGGACGCAAGTCTGACGGAGCAAC…	AGAGTTTGATCCTGGCTCAGGACGAACGCTGGCGGCGTGCCTAATACATGCAAGTCGAACGAGAGCGACCGGTGCTTGCACTGGTCAATCTAGTGGCGAACGGGTGAGTAACACGTGGGTAACCTGCCCATCAGAGGGGGATAACATTCGGAAACGGATGCTAAAACCGCATAGGTCCTTTAACCGCATGGTTGAAGGAGGAAAAGAGGCGCAAGCTTCTGCTGATGGATGGACCCGCGGTGCATTAGCTAGTTGGTGAGGTAACGGCTCACCAAGGCCGTGATGCATAGCCGACCTGAGAGGGTGATCGGCCACATTGGGACTGAGACACGGCCCAAACTCCTACGGGAGGCAGCAGTAGGGAATCTTCCGCAATGGACGCAAGTCTGACGGAGCAAC…	1	0	0	0	0	0	0	0	0	0	0	0	0	0	0	0	0	0	0	0	0	0	0	0	0
Granulicatella_elegans_1	S	0	15	11_a_34_10048	99.625	100	N	Granulicatella_elegans	16SMicrobial|NR_028682.1	Granulicatella_elegans	0	-;Granulicatella_elegans	-;nt|NR_028682.1;silva|ACRF02000006.530.2067;silva|AF016390.1.1538	-;99.251/100.0;99.438/100.0;99.625/100.0	Bacteria	Firmicutes	Bacilli	Lactobacillales	Carnobacteriaceae	Granulicatella	Granulicatella_elegans	-	AGAGTTTGATCCTGGCTCAGGACGAACGCTGGCGGCGTGCCTAATACATGCAAGTCGAACGAGAGCGACCGGTGCTTGCACTGGTCAATCTAGTGGCGAACGGGTGAGTAACACGTGGGTAACCTGCCCATCAGAGGGGGATAACATTCGGAAACGGATGCTAAAACCGCATAGGTTCTTTAGTCGCATGACTGGAGAAGGAAAAGAGGCTTCGGCTTCTGCTGATGGATGGACCCGCGGTGCATTAGCTAGTTGGTGAGGTAACGGCTCACCAAGGCCGTGATGCATAGCCGACCTGAGAGGGTGATCGGCCACATTGGGACTGAGACACGGCCCAAACTCCTACGGGAGGCAGCAGTAGGGAATCTTCCGCAATGGACGCAAGTCTGACGGAGCAAC…	AGAGTTTGATCCTGGCTCAGGACGAACGCTGGCGGCGTGCCTAATACATGCAAGTCGAACGAGAGCGACCGATGCTTGCACTGGTCAATCTAGTGGCGAACGGGTGAGTAACACGTGGGTAACCTGCCCATCAGAGGGGGATAACATTCGGAAACGGATGCTAAAACCGCATAGGTTCTTTAGTCGCATGACTGAAGAAGGAAAAGAGGCTTCGGCTTCTGCTGATGGATGGACCCGCGGTGCATTAGCTAGTTGGTGAGGTAACGGCTCACCAAGGCCGTGATGCATAGCCGACCTGAGAGGGTGATCGGCCACATTGGGACTGAGACACGGCCCAAACTCCTACGGGAGGCAGCAGTAGGGAATCTTCCGCAATGGACGCAAGTCTGACGGAGCAAC…	1	70	1105	2	26291	1	0	0	0	151	1	0	1	250	59	57	0	143	1	38	0	2	0	0	2
Granulicatella_elegans_2	S	0	1	11_a_34_10767	100	100	N	Granulicatella_elegans	silva|ACRF02000006.530.2067	-	-	-	-	-	Bacteria	Firmicutes	Bacilli	Lactobacillales	Carnobacteriaceae	Granulicatella	Granulicatella_elegans	-	AGAGTTTGATCCTGGCTCAGGACGAACGCTGGCGGCGTGCCTAATACATGCAAGTCGAACGAGAGCGACCGGTGCTTGCACTGGTCAATCTAGTGGCGAACGGGTGAGTAACACGTGGGTAACCTGCCCATCAGAGGGGGATAACATTCGGAAACGGATGCTAAAACCGCATAGGTTCTACAGTCGCATGACTGAAGAAGGAAAAGAGGCTTCGGCTTCTGCTGATGGATGGACCCGCGGTGCATTAGCTAGTTGGTGAGGTAACGGCTCACCAAGGCCGTGATGCATAGCCGACCTGAGAGGGTGATCGGCCACATTGGGACTGAGACACGGCCCAAACTCCTACGGGAGGCAGCAGTAGGGAATCTTCCGCAATGGACGCAAGTCTGACGGAGCAAC…	AGAGTTTGATCCTGGCTCAGGACGAACGCTGGCGGCGTGCCTAATACATGCAAGTCGAACGAGAGCGACCGGTGCTTGCACTGGTCAATCTAGTGGCGAACGGGTGAGTAACACGTGGGTAACCTGCCCATCAGAGGGGGATAACATTCGGAAACGGATGCTAAAACCGCATAGGTTCTACAGTCGCATGACTGAAGAAGGAAAAGAGGCTTCGGCTTCTGCTGATGGATGGACCCGCGGTGCATTAGCTAGTTGGTGAGGTAACGGCTCACCAAGGCCGTGATGCATAGCCGACCTGAGAGGGTGATCGGCCACATTGGGACTGAGACACGGCCCAAACTCCTACGGGAGGCAGCAGTAGGGAATCTTCCGCAATGGACGCAAGTCTGACGGAGCAAC…	0	0	259	0	0	0	0	0	0	0	0	0	0	0	0	0	0	0	0	0	0	47	0	210	456
Halospirulina_1	G	0	1	11_a_55_1633	100	100	N	Halospirulina	nt|JX912442.1	-	-	-	-	-	Bacteria	Cyanobacteria	Cyanobacteria	Spirulinales	Spirulinaceae	Halospirulina	Halospirulina	-	AGAGTTTGATCCTGGCTCAGGATGAACGCTGGCGGCATGCTTAACACATGCAAGTCGGACGGGAAACACGGGAAACGGTGTTTCCAGTGGCGGACGGGTGAGTAACGCGTAAGAACCTGCCCTTGGGAGGGGAACAACAGCTGGAAACGGCTGCTAATACCCCGTAGGCTGAGGAGCAAAAGGAGGAATCCGCCCGAGGAGGGGCTCGCGTCTGATTAGCTAGTTGGTGAGGCAATAGCTTACCAAGGCGATGATCAGTAGCTGGTCCGAGAGGATGATCAGCCACACTGGGACTGAGACACGGCCCAGACTCCTACGGGAGGCAGCAGTGGGGAATTTTCCGCAATGGGCGAAAGCCTGACGGAGCAATGCCGCGTGGAGGTAGAAGGCCCACGGGTC…	AGAGTTTGATCCTGGCTCAGGATGAACGCTGGCGGCATGCTTAACACATGCAAGTCGGACGGGAAACACGGGAAACGGTGTTTCCAGTGGCGGACGGGTGAGTAACGCGTAAGAACCTGCCCTTGGGAGGGGAACAACAGCTGGAAACGGCTGCTAATACCCCGTAGGCTGAGGAGCAAAAGGAGGAATCCGCCCGAGGAGGGGCTCGCGTCTGATTAGCTAGTTGGTGAGGCAATAGCTTACCAAGGCGATGATCAGTAGCTGGTCCGAGAGGATGATCAGCCACACTGGGACTGAGACACGGCCCAGACTCCTACGGGAGGCAGCAGTGGGGAATTTTCCGCAATGGGCGAAAGCCTGACGGAGCAATGCCGCGTGGAGGTAGAAGGCCCACGGGTC…	0	0	207	0	1	659	0	1	0	0	0	0	0	0	0	0	0	0	0	0	0	0	0	0	0
Holdemanella_biformis_1	S	0	1	11_z_57_3390	100	100	N	Holdemanella_biformis	silva|ABYT01000002.2079.3606	-	-	-	-	-	Bacteria	Firmicutes	Erysipelotrichia	Erysipelotrichales	Erysipelotrichaceae	Holdemanella	Holdemanella_biformis	-	AGAGTTTGATCCTGGCTCAGGATGAACGCTGGCGGCATGCCTAATACATGCAAGTCGAACGAGAGGAAGGAAAGCTTGCTTTTCTGAATCTAGTGGCGAACGGGTGAGTAACACGTAGGTAACCTGCCCATGTGCCCGGGATAACTTCTGGAAACGGATGCTAAAACCGGATAGGTAGCAGACAAGCATTTGACTGCTATTAAAGTGGCTAAGGCCATGAACATGGATGGACCTGCGGTGCATTAGCTAGTTGGTGAGGTAACGGCCCACCAAGGCGACGATGCATAGCCGGCCTGAGAGGGCGGACGGCCACATTGGGACTGAGACACGGCCCAAACTCCTACGGGAGGCAGCAGTAGGGAATTTTCGTCAATGGGGGGAACCCTGAACGAGCAATGC…	AGAGTTTGATCCTGGCTCAGGATGAACGCTGGCGGCATGCCTAATACATGCAAGTCGAACGAGAGGAAGGAAAGCTTGCTTTTCTGAATCTAGTGGCGAACGGGTGAGTAACACGTAGGTAACCTGCCCATGTGCCCGGGATAACTTCTGGAAACGGATGCTAAAACCGGATAGGTAGCAGACAAGCATTTGACTGCTATTAAAGTGGCTAAGGCCATGAACATGGATGGACCTGCGGTGCATTAGCTAGTTGGTGAGGTAACGGCCCACCAAGGCGACGATGCATAGCCGGCCTGAGAGGGCGGACGGCCACATTGGGACTGAGACACGGCCCAAACTCCTACGGGAGGCAGCAGTAGGGAATTTTCGTCAATGGGGGGAACCCTGAACGAGCAATGC…	0	0	0	1	0	0	0	0	0	0	275	0	0	0	0	0	0	0	0	0	0	0	0	0	0
Hyphomicrobium_1	G	0	1	22_a_46_116	100	100	N	Hyphomicrobium	rdp|S003437589;silva|JQ968736.1.739	-	-	-	-	-	Bacteria	Proteobacteria	Alphaproteobacteria	Rhizobiales	Hyphomicrobiaceae	Hyphomicrobium	Hyphomicrobium	-	AGAGTTTGATCCTGGCTCAGAACGAACGCTGGCGGCAGGCCTAACACATGCAAGTCGAACGCTCCGCAAGGAGAGTGGCAGACGGGTGAGTAACGCGTGGGAACCTTCCCAGTGGTACGGAATAGCTCAGGGAAACTTGAGGTAATACCGTATGAGCCCGAAAGGGGAAAGATTTATCGCCATTGGATGGGCCCGCGTAGGATTAGCTAGTTGGTGAGGTAATGGCTCACCAAGGCGACGATCCTTAGCTGGTTTGAGAGAATGACCAGCCACACTGGGACTGAGACACGGCCCAGACTCCTACGGGAGGCAGCAGTGGGGAATATTGGACAATGGGCGCAAGCCTGATCCAGCCATGCCGCGTGAGTGACGAAGGCCTTAGGGTTGTAAAGCTCTTTT…	AGAGTTTGATCCTGGCTCAGAACGAACGCTGGCGGCAGGCCTAACACATGCAAGTCGAACGCTCCGCAAGGAGAGTGGCAGACGGGTGAGTAACGCGTGGGAACCTTCCCAGTGGTACGGAATAGCTCAGGGAAACTTGAGGTAATACCGTATGAGCCCGAAAGGGGAAAGATTTATCGCCATTGGATGGGCCCGCGTAGGATTAGCTAGTTGGTGAGGTAATGGCTCACCAAGGCGACGATCCTTAGCTGGTTTGAGAGAATGACCAGCCACACTGGGACTGAGACACGGCCCAGACTCCTACGGGAGGCAGCAGTGGGGAATATTGGACAATGGGCGCAAGCCTGATCCAGCCATGCCGCGTGAGTGACGAAGGCCTTAGGGTTGTAAAGCTCTTTT…	0	0	0	0	0	0	0	0	0	0	0	0	0	1	0	0	0	0	0	0	0	0	0	0	0
Hypnales_MS_1	S	12	1	11_a_34_3768	99.346	100	N	Actinothuidium_hookeri;Aerobryidium_filamentosum;Anomodon_attenuatus;Anomodon_rugelii;Antitrichia_curtipendula;Brachythecium_rivulare;Helodium_blandowii;Hylocomiastrum_pyrenaicum;Hypnum_imponens;Rhytidiadelphus_triquetrus;Rhytidium_rugosum;Tomentypnum_nitens	nt|JF973314.1;nt|JX402749.1;nt|KC784951.1;nt|KP109762.1;nt|KP109763.1;nt|KP109764.1;nt|KP109765.1;nt|KP109766.1;nt|KP109772.1;nt|KP109779.1;nt|KP109802.1	-	-	-	-	-	Plantae	Streptophyta	Bryopsida	Hypnales	Hypnales_MS	Hypnales_MS	Hypnales_MS	-	AGAGTTTGATCCTGGCTCAGAATGAACGCTAGCGATATGCTTAACACATGCAAGTTGAACGTTGTTTTCGAATCAGAGGGAGAACAAAGTAGCGAACGGGTGCGTAACACGTGGGAATCTGCCAAACAGTTTGGGCCAAATCCCGAATGAATAAAAGCTAAAAAGCGCTGTTTGATGAGCCCACGTAGTATTAGGTAGTTGGTTAGGTAAAAGCTGACCAAGCCTACGATGCTTAGCTGGTCTTTTCGGATGATCAGCCACACTGGGACTGAGACACGGCCCAGACTCCTACGGGAGGCAGCAGTGGGGAATCTTGGACAATGGGCGAAAGCCTGATCCGGCAATATGGCGTGAGTGAAGAAGGGCAACGCAGCTTGTAAAGCTCTTTCATCGAGTGCG…	AGAGTTTGATCCTGGCTCAGAATGAACGCTAGCGATATGCTTAACACATGCAAGTTGAACGTTGTTTTCGAATCAGAATGAGAACAAAGTAGCGAACGGGTGCGTAACACGTGGGAATCTGCCAAACAGTTTGGGCCAAATCCCGAATGAATAAAAGCTAAAAAGCGCTGTTTGATGAGCCCACGTAGTATTAGGTAGTTGGTTAGGTAAAAGCTGACCAAGCCTACGATGCTTAGCTGGTCTTTTCGGATGATCAGCCACACTGGGACTGAGACACGGCCCAGACTCCTACGGGAGGCAGCAGTGGGGAATCTTGGACAATGGGCGAAAGCCTGATCCGGCAATATGGCGTGAGTGAAGAAGGGCAACGCAGCTTGTAAAGCTCTTTCATCGAGTGTG…	0	0	647	0	0	0	0	0	0	0	0	0	0	0	0	0	0	0	0	0	0	0	0	0	0
Intrasporangiaceae_MG_1	G	2	1	11_b_01_1340	99.802	100	N	Janibacter;Knoellia	nt|GQ183844.1;rdp|S001575577;silva|GQ183844.1.660	-	-	-	-	-	Bacteria	Actinobacteria	Actinobacteria	Micrococcales	Intrasporangiaceae	Intrasporangiaceae_MG	Intrasporangiaceae_MG	-	AGAGTTTGATCCTGGCTCAGGACGAACGCTGGCGGCGTGCTTAACACATGCAAGTCGAACGGTGATCTTGGGAGCTTGCTCCTGGGTGAGCAGTGGCGAACGGGTGAGTAACACGTGAGTAACCTGCCCCTGACTCTGGAATAAGCGCTGGAAACGGCGTCTAATACCGGATACGAGACGCAACCGCATGGTTAGTGTCTGGAAAGTTTTTCGGTCTGGGATGGACTCGCGGCCTATCAGCTTGTTGGTGAGGTAATGGCTCACCAAGGCAGTGACGGGTAGCCGGCCTGAGAGGGCGATCGGCCACACTGGGACTGAGACACGGCCCAGACTCCTACGGGAGGCAGCAGTGGGGAATATTGCACAATGGGCGAAAGCCTGATGCAGCGACGCCGCGTG…	AGAGTTTGATCCTGGCTCAGGACGAACGCTGGCGGCGTGCTTAACACATGCAAGTCGAACGGTGATCTTGGGAGCTTGCTCCTGGGTGAGCAGTGGCGAACGGGTGAGTAACACGTGAGTAACCTGCCCCTGACTCTGGAATAAGCGCTGGAAACGGCGTCTAATACCGGATACGAGACGCAACCGCATGGTTAGTGTCTGGAAAGTTTTTCGGTCTGGGATGGACTCGCGGCCTATCAGCTTGTTGGTGAGGTAATGGCTCACCAAGGCAATGACGGGTAGCCGGCCTGAGAGGGCGATCGGCCACACTGGGACTGAGACACGGCCCAGACTCCTACGGGAGGCAGCAGTGGGGAATATTGCACAATGGGCGAAAGCCTGATGCAGCGACGCCGCGTG…	0	0	0	0	0	0	720	0	152	84	0	0	0	0	0	0	0	0	0	0	0	0	0	0	0
Intrasporangiaceae_MG_2	G	2	1	11_a_55_13127	99.002	99.8008	N	Ornithinicoccus;Ornithinimicrobium	rdp|S001914314;silva|FJ671153.1.1377	-	-	-	-	-	Bacteria	Actinobacteria	Actinobacteria	Micrococcales	Intrasporangiaceae	Intrasporangiaceae_MG	Intrasporangiaceae_MG	-	AGAGTTTGATCCTGGCTCAGGACGAACGCTGGCGGCGTGCTTAACACATGCAAGTCGAACGATGAAGCCCAGCTTGCTGGGTGGATTAGTGGCGAACGGGTGAGTAACACGTGAGTAACCTGCCCCTCACTCTGGGATAACTCCGGGAAACCGGTGCTAATACTGGATATGACTACTTCCCGCATGGGATGGTGGTGGAAAGTTTTTCGGTGGGGGATGGACTCGCGGCCTATCAGCTTGTTGGTGGGGTAATGGCCTACCAAGGCGACGACGGGTAGCCGGCCTGAGAGGGCGACCGGCCACACTGGGACTGAGACACGGCCCAGACTCCTACGGGAGGCAGCAGTGGGGAATATTGCACAATGGGCGAAAGCCTGATGCAGCGACGCCGCGTGAGGG…	GAGTTTGATCCTGGCTCAGGACGAACGCTGGCGGCGTGCTTAACACATGCAAGTCGAACGATGAAGCCCAGCTTGCTGGGTGGATTAGTGGCGAACGGGTGAGTAACACGTGAGTAACCTGCCCTTCACTCTGGGATAACTCCGGGAAACCGGTGCTAATACTGGATATGACCGCTTCCCGCATGGGATGGTGGTGGAAAGTTTTTCGGTGGGGGATGGACTCGCGGCCTATCAGCTTGTTGGTGGGGTAATGGCCTACCAAGGCGACGACGGGTAGCCGGCCTGAGAGGGCGACCGGCCACACTGGGACTGAGACACGGCCCAGACTCCTACGGGAGGCAGCAGTGGGGAATATTGCACAATGGGCGAAAGCCTGATGCAGCGACGCCGCGTGAGGGA…	0	0	0	0	0	248	0	0	0	66	0	0	0	0	0	0	235	0	0	0	0	0	0	0	0
Janibacter_1	G	0	1	11_p_30_4732	100	99.8016	N	Janibacter	silva|FJ671036.1.1379	-	-	-	-	-	Bacteria	Actinobacteria	Actinobacteria	Micrococcales	Intrasporangiaceae	Janibacter	Janibacter	-	AGAGTTTGATCCTGGCTCAGGACGAACGCTGGCGGCGTGCTTAACACATGCAAGTCGAACGGTGAACTTGGAGCTTGCTCCAAGGGATCAGTGGCGAACGGGTGAGTAACACGTGAGTAACCTGCCCCAGACTCTGGAATAAGCGCTGGAAACGGCGTCTAATACCGGATACGAGACAGAGAGGCATCTCTACTGTCTGGAAAGTTTTTCGGTCTGGGATGGACTCGCGGCCTATCAGCTTGTTGGTGAGGTAATGGCTCACCAAGGCGACGACGGGTAGCCGGCCTGAGAGGGCGACCGGCCACACTGGGACTGAGACACGGCCCAGACTCCTACGGGAGGCAGCAGTGGGGAATATTGCACAATGGGCGAAAGCCTGATGCAGCGACGCCGCGTGAG…	GAGTTTGATCCTGGCTCAGGACGAACGCTGGCGGCGTGCTTAACACATGCAAGTCGAACGGTGAACTTGGAGCTTGCTCCAAGGGATCAGTGGCGAACGGGTGAGTAACACGTGAGTAACCTGCCCCAGACTCTGGAATAAGCGCTGGAAACGGCGTCTAATACCGGATACGAGACAGAGAGGCATCTCTACTGTCTGGAAAGTTTTTCGGTCTGGGATGGACTCGCGGCCTATCAGCTTGTTGGTGAGGTAATGGCTCACCAAGGCGACGACGGGTAGCCGGCCTGAGAGGGCGACCGGCCACACTGGGACTGAGACACGGCCCAGACTCCTACGGGAGGCAGCAGTGGGGAATATTGCACAATGGGCGAAAGCCTGATGCAGCGACGCCGCGTGAGG…	0	0	0	0	0	0	0	0	0	298	0	0	0	0	0	0	0	493	0	0	0	0	0	0	0
Janibacter_hoylei_1	S	0	1	11_a_55_1859	100	99.0079	N	Janibacter_hoylei	16SMicrobial|NR_104794.1	-	-	-	-	-	Bacteria	Actinobacteria	Actinobacteria	Micrococcales	Intrasporangiaceae	Janibacter	Janibacter_hoylei	-	AGAGTTTGATCCTGGCTCAGGACGAACGCTGGCGGCGTGCTTAACACATGCAAGTCGAACGGTGATGCTCCAGCTTGCTGGAGTGGATCAGTGGCGAACGGGTGAGTAACACGTGAGCAACCTGCCCCAGACTCTGGAATAAGCGCTGGAAACGGCGTCTAATACTGGATACGAAACTGGCCCGCATGGGCATGGTTTGGAAAGTTTTTCGGTTTGGGATGGGCTCGCGGCCTATCAGCTTGTTGGTGAGGTAATGGCTCACCAAGGCGACGACGGGTAGCCGGCCTGAGAGGGCGACCGGCCACACTGGGACTGAGACACGGCCCAGACTCCTACGGGAGGCAGCAGTGGGGAATATTGCACAATGGGCGAAAGCCTGATGCAGCGACGCCGCGTGAG…	TTGATCCTGGCTCAGGACGAACGCTGGCGGCGTGCTTAACACATGCAAGTCGAACGGTGATGCTCCAGCTTGCTGGAGTGGATCAGTGGCGAACGGGTGAGTAACACGTGAGCAACCTGCCCCAGACTCTGGAATAAGCGCTGGAAACGGCGTCTAATACTGGATACGAAACTGGCCCGCATGGGCATGGTTTGGAAAGTTTTTCGGTTTGGGATGGGCTCGCGGCCTATCAGCTTGTTGGTGAGGTAATGGCTCACCAAGGCGACGACGGGTAGCCGGCCTGAGAGGGCGACCGGCCACACTGGGACTGAGACACGGCCCAGACTCCTACGGGAGGCAGCAGTGGGGAATATTGCACAATGGGCGAAAGCCTGATGCAGCGACGCCGCGTGAGGGATG…	0	0	0	0	1	243	0	0	0	2085	0	0	0	0	0	0	0	1	0	0	0	0	0	0	0
Janthinobacterium_1	G	0	1	11_r_52_2920	100	100	N	Janthinobacterium	nt|AB480751.1;rdp|S000412283;silva|AB480751.1.1497	-	-	-	-	-	Bacteria	Proteobacteria	Betaproteobacteria	Burkholderiales	Oxalobacteraceae	Janthinobacterium	Janthinobacterium	-	AGAGTTTGATCCTGGCTCAGATTGAACGCTGGCGGCATGCCTTACACATGCAAGTCGAACGGCAGCACGGAGCTTGCTCTGGTGGCGAGTGGCGAACGGGTGAGTAATATATCGGAACGTACCCTGGAGTGGGGGATAACGTAGCGAAAGTTACGCTAATACCGCATACGATCTACGGATGAAAGTGGGGGATCGCAAGACCTCATGCTCGTGGAGCGGCCGATATCTGATTAGCTAGTTGGTAGGGTAAAAGCCTACCAAGGCATCGATCAGTAGCTGGTCTGAGAGGACGACCAGCCACACTGGAACTGAGACACGGTCCAGACTCCTACGGGAGGCAGCAGTGGGGAATTTTGGACAATGGGCGAAAGCCTGATCCAGCAATGCCGCGTGAGTGAA…	AGAGTTTGATCCTGGCTCAGATTGAACGCTGGCGGCATGCCTTACACATGCAAGTCGAACGGCAGCACGGAGCTTGCTCTGGTGGCGAGTGGCGAACGGGTGAGTAATATATCGGAACGTACCCTGGAGTGGGGGATAACGTAGCGAAAGTTACGCTAATACCGCATACGATCTACGGATGAAAGTGGGGGATCGCAAGACCTCATGCTCGTGGAGCGGCCGATATCTGATTAGCTAGTTGGTAGGGTAAAAGCCTACCAAGGCATCGATCAGTAGCTGGTCTGAGAGGACGACCAGCCACACTGGAACTGAGACACGGTCCAGACTCCTACGGGAGGCAGCAGTGGGGAATTTTGGACAATGGGCGAAAGCCTGATCCAGCAATGCCGCGTGAGTGAA…	0	0	0	0	0	5	0	0	0	0	0	0	0	0	0	0	0	0	0	0	1	0	0	0	0
Janthinobacterium_agaricidamnosum_1	S	0	1	11_b_32_72	99.615	100	N	Janthinobacterium_agaricidamnosum	nt|CP033019.1	-	-	-	-	-	Bacteria	Proteobacteria	Betaproteobacteria	Burkholderiales	Oxalobacteraceae	Janthinobacterium	Janthinobacterium_agaricidamnosum	-	AGAGTTTGATCCTGGCTCAGATTGAACGCTGGCGGCATGCCTTACACATGCAAGTCGAACGGCAGCACGGAGCTTGCTCTGGTGGCGAGTGGCGAACGGGTGAGTAATATATCGGAACGTACCCTGGAGTGGGGGATAACGTAGCGAAAGTTACGCTAATACCGCATACGATCTAAGGATGAAAGTGGGGGATCGCAAGACCTCATGCTCGTGGAGCGGCCGATATCTGATTAGCTAGTTGGTGGGGTAAAGGCCTACCAAGGCATCGATCAGTAGCTGGTCTGAGAGGACGACCAGCCACACTGGAACTGAGACACGGTCCAGACTCCTACGGGAGGCAGCAGTGGGGAATTTTGGACAATGGGCGAAAGCCTGATCCAGCAATGCCGCGTGAGTGAA…	AGAGTTTGATCCTGGCTCAGATTGAACGCTGGCGGCATGCCTTACACATGCAAGTCGAACGGCAGCACGGAGCTTGCTCTGGTGGCGAGTGGCGAACGGGTGAGTAATATATCGGAACGTACCCTGGAGTGGGGGATAACGTAGCGAAAGTTACGCTAATACCGCATACGATCTAAGGATGAAAGTGGGGGATCGCAAGACCTCATGCTCGTGGAGCGGCCGATATCTGATTAGCTAGTTGGTAGGGTAAAAGCCTACCAAGGCATCGATCAGTAGCTGGTCTGAGAGGACGACCAGCCACACTGGAACTGAGACACGGTCCAGACTCCTACGGGAGGCAGCAGTGGGGAATTTTGGACAATGGGCGAAAGCCTGATCCAGCAATGCCGCGTGAGTGAA…	0	0	0	0	0	3	0	0	5494	0	272	0	0	0	0	0	0	0	0	0	0	0	0	1	0
Janthinobacterium_lividum_1	S	0	1	11_b_32_13020	99.808	100	N	Janthinobacterium_lividum	nt|EU275366.1	-	-	-	-	-	Bacteria	Proteobacteria	Betaproteobacteria	Burkholderiales	Oxalobacteraceae	Janthinobacterium	Janthinobacterium_lividum	-	AGAGTTTGATCCTGGCTCAGATTGAACGCTGGCGGCATGCCTTACACATGCAAGTCGAACGGCAGCACGGAGCTTGCTCTGGTGGCGAGTGGCGAACGGGTGAGTAATATATCGGAACGTACCCTGGAGTGGGGGATAACGTAGCGAAAGTTACGCTAATACCGCATACGATCTAAGGATGAAAGTGGGGGATCGCAAGACCTCATGCTCGTGGAGCGGCCGATATCTGATTAGCTAGTTGGTAGGGTAAAAGCCTACCAAGGCATCGATCAGTAGCTGGTCTGAGAGGACGACCAGCCACACTGGAACTGAGACACGGTCCAGACTCCTACGGGAGGCAGCAGTGGGGAATTTTGGACAATGGGCGCAAGCCTGATCCAGCAATGCCGCGTGAGTGAA…	AGAGTTTGATCCTGGCTCAGATTGAACGCTGGCGGCATGCCTTACACATGCAAGTCGAACGGCAGCACGGAGCTTGCTCTGGTGGCGAGTGGCGAACGGGTGAGTAATATATCGGAACGTACCCTGGAGTGGGGGATAACGTAGCGAAAGTTACGCTAATACCGCATACGATCTAAGGATGAAAGTGGGGGATCGCAAGACCTCATGCTCGTGGAGCGGCCGATATCTGATTAGCTAGTTGGTAGGGTAAAAGCCTACCAAGGCATCGATCAGTAGCTGGTCTGAGAGGACGACCAGCCACACTGGAACTGAGACACGGTCCAGACTCCTACGGGAGGCAGCAGTGGGGAATTTTGGACAATGGGCGCAAGCCTGATCCAGCAATGCCGCGTGAGTGAA…	0	0	0	0	0	0	0	0	24	0	0	0	0	0	0	0	0	0	0	0	0	0	0	0	0
Janthinobacterium_MS_1	S	3	1	11_b_32_2518	99.423	100	N	Janthinobacterium_agaricidamnosum;Janthinobacterium_lividum;Janthinobacterium_svalbardensis	nt|CP023422.1;nt|CP033019.1;silva|LRHW01000073.158323.159316	-	-	-	-	-	Bacteria	Proteobacteria	Betaproteobacteria	Burkholderiales	Oxalobacteraceae	Janthinobacterium	Janthinobacterium_MS	-	AGAGTTTGATCCTGGCTCAGATTGAACGCTGGCGGCATGCCTTACACATGCAAGTCGAACGGCAGCACGGAGCTTGCTCTGGTGGCGAGTGGCGAACGGGTGAGTAATATATCGGAACGTACCCTGGAGTGGGGGATAACGTAGCGAAAGTTACGCTAATACCGCATACGATCTAAGGATGAAAGTGGGGGATCGCAAGACCTCATGCTCGTGGAGCGGCCGATATCTGATTAGCTAGTTGGTGGGGTAAAGGCCTACCAAGGCATCGATCAGTAGCTGGTCTGAGAGGACGACCAGCCACACTGGAACTGAGACACGGTCCAGACTCCTACGGGAGGCAGCAGTGGGGAATTTTGGACAATGGGCGAAAGCCTGATCCAGCAATGCCGCGTGAGTGAA…	AGAGTTTGATCCTGGCTCAGATTGAACGCTGGCGGCATGCCTTACACATGCAAGTCGAACGGCAGCACGGAGCTTGCTCTGGTGGCGAGTGGCGAACGGGTGAGTAATATATCGGAACGTACCCTAGAGTGGGGGATAACGTAGCGAAAGTTACGCTAATACCGCATACGATCTAAGGATGAAAGTGGGGGATCGCAAGACCTCATGCTCGTGGAGCGGCCGATATCTGATTAGCTAGTTGGTAGGGTAAAAGCCTACCAAGGCATCGATCAGTAGCTGGTCTGAGAGGACGACCAGCCACACTGGAACTGAGACACGGTCCAGACTCCTACGGGAGGCAGCAGTGGGGAATTTTGGACAATGGGCGAAAGCCTGATCCAGCAATGCCGCGTGAGTGAA…	0	0	0	0	0	0	0	0	2856	0	0	0	0	0	0	0	0	0	0	0	0	0	0	0	0
Kaistia_1	G	0	1	22_a_46_1294	100	100	N	Kaistia	nt|DQ337585.1;rdp|S000639906;silva|DQ337585.1.1450	-	-	-	-	-	Bacteria	Proteobacteria	Alphaproteobacteria	Rhizobiales	Rhizobiaceae	Kaistia	Kaistia	-	AGAGTTTGATCCTGGCTCAGAACGAACGCTGGCGGCAGGCCTAACACATGCAAGTCGAACGCCCTGGCAACAGGGAGTGGCAGACGGGTGAGTAACGCGTGGGAATCTACCTTGTGGTACGGAACAACCAAGGGAAACTTTGGCTAATACCGTATGAGCCCTTCGGGGGAAAGATTTATCGCCATAAGATGAGCCCGCGTAGGATTAGCTAGTTGGTGAGGTAATGGCTCACCAAGGCGACGATCCTTAGCTGGTCTGAGAGGATGACCAGCCACACTGGGACTGAGACACGGCCCAGACTCCTACGGGAGGCAGCAGTGGGGAATATTGGACAATGGGCGCAAGCCTGATCCAGCCATGCCGCGTGTGTGATGAAGGCCTTAGGGTTGTAAAGCACTT…	AGAGTTTGATCCTGGCTCAGAACGAACGCTGGCGGCAGGCCTAACACATGCAAGTCGAACGCCCTGGCAACAGGGAGTGGCAGACGGGTGAGTAACGCGTGGGAATCTACCTTGTGGTACGGAACAACCAAGGGAAACTTTGGCTAATACCGTATGAGCCCTTCGGGGGAAAGATTTATCGCCATAAGATGAGCCCGCGTAGGATTAGCTAGTTGGTGAGGTAATGGCTCACCAAGGCGACGATCCTTAGCTGGTCTGAGAGGATGACCAGCCACACTGGGACTGAGACACGGCCCAGACTCCTACGGGAGGCAGCAGTGGGGAATATTGGACAATGGGCGCAAGCCTGATCCAGCCATGCCGCGTGTGTGATGAAGGCCTTAGGGTTGTAAAGCACTT…	0	0	0	0	0	0	0	0	0	0	0	0	0	0	0	0	0	0	0	0	0	0	0	0	0
Klebsiella_oxytoca_1	S	0	1	11_a_25_227	100	100	N	Klebsiella_oxytoca	nt|AB353045.1;silva|AB353045.1.1512	-	-	-	-	-	Bacteria	Proteobacteria	Gammaproteobacteria	Enterobacterales	Enterobacteriaceae	Klebsiella	Klebsiella_oxytoca	-	AGAGTTTGATCCTGGCTCAGATTGAACGCTGGCGGCAGGCCTAACACATGCAAGTCGAACGGTAGCACAGAGAGCTTGCTCTCGGGTGACGAGTGGCGGACGGGTGAGTAATGTCTGGGAAACTGCCTGATGGAGGGGGATAACTACTGGAAACGGTAGCTAATACCGCATAACGTCGCAAGACCAAAGAGGGGGACCTTCGGGCCTCTTGCCATCAGATGTGCCCAGATGGGATTAGCTAGTAGGTGGGGTAACGGCTCACCTAGGCGACGATCCCTAGCTGGTCTGAGAGGATGACCAGCCACACTGGAACTGAGACACGGTCCAGACTCCTACGGGAGGCAGCAGTGGGGAATATTGCACAATGGGCGCAAGCCTGATGCAGCCATGCCGCGTGTA…	AGAGTTTGATCCTGGCTCAGATTGAACGCTGGCGGCAGGCCTAACACATGCAAGTCGAACGGTAGCACAGAGAGCTTGCTCTCGGGTGACGAGTGGCGGACGGGTGAGTAATGTCTGGGAAACTGCCTGATGGAGGGGGATAACTACTGGAAACGGTAGCTAATACCGCATAACGTCGCAAGACCAAAGAGGGGGACCTTCGGGCCTCTTGCCATCAGATGTGCCCAGATGGGATTAGCTAGTAGGTGGGGTAACGGCTCACCTAGGCGACGATCCCTAGCTGGTCTGAGAGGATGACCAGCCACACTGGAACTGAGACACGGTCCAGACTCCTACGGGAGGCAGCAGTGGGGAATATTGCACAATGGGCGCAAGCCTGATGCAGCCATGCCGCGTGTA…	1436	0	1	1	0	1	0	1	124	1	0	0	43	1	0	0	0	0	6	117	0	2	116	0	0
Kocuria_1	G	0	1	11_z_57_1801	100	100	N	Kocuria	nt|AM418389.1;rdp|S000768526;silva|AM418389.1.1493	-	-	-	-	-	Bacteria	Actinobacteria	Actinobacteria	Micrococcales	Micrococcaceae	Kocuria	Kocuria	-	AGAGTTTGATCCTGGCTCAGGACGAACGCTGGCGGCGTGCTTAACACATGCAAGTCGAACGCTGAAGCTTGGGTGTTTACATCTGGGTGGATGAGTGGCGAACGGGTGAGTAATACGTGAGTAACCTGCCCTTGACTCTGGGATAAGCCTGGGAAACTGGGTCTAATACTGGATACTACACATTCTCGCATGGGGGTGTGTGGAAAGGGTTTTACTGGTTTTGGATGGGCTCACGGCCTATCAGCTTGTTGGTGGGGTAATGGCCTACCAAGGCGACGACGGGTAGCCGGCCTGAGAGGGTGACCGGCCACACTGGGACTGAGACACGGCCCAGACTCCTACGGGAGGCAGCAGTGGGGAATATTGCACAATGGGCGAAAGCCTGATGCAGCGACGCCG…	AGAGTTTGATCCTGGCTCAGGACGAACGCTGGCGGCGTGCTTAACACATGCAAGTCGAACGCTGAAGCTTGGGTGTTTACATCTGGGTGGATGAGTGGCGAACGGGTGAGTAATACGTGAGTAACCTGCCCTTGACTCTGGGATAAGCCTGGGAAACTGGGTCTAATACTGGATACTACACATTCTCGCATGGGGGTGTGTGGAAAGGGTTTTACTGGTTTTGGATGGGCTCACGGCCTATCAGCTTGTTGGTGGGGTAATGGCCTACCAAGGCGACGACGGGTAGCCGGCCTGAGAGGGTGACCGGCCACACTGGGACTGAGACACGGCCCAGACTCCTACGGGAGGCAGCAGTGGGGAATATTGCACAATGGGCGAAAGCCTGATGCAGCGACGCCG…	0	0	0	0	0	102	0	0	0	53	0	0	0	1	0	0	0	165	0	0	0	0	0	0	209
Kocuria_kristinae_1	S	0	1	11_e_59_28071	100	100	N	Kocuria_kristinae	nt|KR230389.1;silva|BCSM01000028.190.1700	-	-	-	-	-	Bacteria	Actinobacteria	Actinobacteria	Micrococcales	Micrococcaceae	Kocuria	Kocuria_kristinae	-	AGAGTTTGATCCTGGCTCAGGACGAACGCTGGCGGCGTGCTTAACACATGCAAGTCGAACGCTGAAGCCTGGTGCTTGCACCGGGTGGATGAGTGGCGAACGGGTGAGTAATACGTGAGTGACCTGCCTTTGACTCTGGGATAAGCCTGGGAAACTGGGTCTAATACCGGATGCGACTACTGCCCGCATGGGCTGGTGGTGGAAAGGGTTATGTACTGGTCTTAGATGGGCTCACGGCCTATCAGCTGGTTGGTGGGGTAATGGCCTACCAAGGCGACGACGGGTAGCCGGCCTGAGAGGGTGACCGGCCACACTGGGACTGAGACACGGCCCAGACTCCTACGGGAGGCAGCAGTGGGGAATATTGCACAATGGGCGCAAGCCTGATGCAGCGACGCC…	AGAGTTTGATCCTGGCTCAGGACGAACGCTGGCGGCGTGCTTAACACATGCAAGTCGAACGCTGAAGCCTGGTGCTTGCACCGGGTGGATGAGTGGCGAACGGGTGAGTAATACGTGAGTGACCTGCCTTTGACTCTGGGATAAGCCTGGGAAACTGGGTCTAATACCGGATGCGACTACTGCCCGCATGGGCTGGTGGTGGAAAGGGTTATGTACTGGTCTTAGATGGGCTCACGGCCTATCAGCTGGTTGGTGGGGTAATGGCCTACCAAGGCGACGACGGGTAGCCGGCCTGAGAGGGTGACCGGCCACACTGGGACTGAGACACGGCCCAGACTCCTACGGGAGGCAGCAGTGGGGAATATTGCACAATGGGCGCAAGCCTGATGCAGCGACGCC…	0	0	0	0	0	0	1	0	0	0	0	0	0	113	0	0	0	1	0	0	9	0	1	0	0
Kocuria_MS_1	S	2	2	11_a_55_1571	100	100	N	Kocuria_indica;Kocuria_marina	nt|CP035504.1;silva|FXAC01000036.3894.5429;silva|FXBD01000044.3960.5471	-	-	-	-	-	Bacteria	Actinobacteria	Actinobacteria	Micrococcales	Micrococcaceae	Kocuria	Kocuria_MS	-	AGAGTTTGATCCTGGCTCAGGACGAACGCTGGCGGCGTGCTTAACACATGCAAGTCGAACGCTGAAGCTTGGTGCTTGCACTGGGTGGATGAGTGGCGAACGGGTGAGTAATACGTGAGTAACCTGCCCTTGACTCTGGGATAAGCCTGGGAAACTGGGTCTAATACTGGATATGACCTCCTGTCGCATGGTGGGGGGTGGAAAGGGTTTGTACTGGTTGTGGATGGGCTCACGGCCTATCAGCTTGTTGGTGGGGTAATGGCCTACCAAGGCGACGACGGGTAGCCGGCCTGAGAGGGTGACCGGCCACACTGGGACTGAGACACGGCCCAGACTCCTACGGGAGGCAGCAGTGGGGAATATTGCACAATGGGCGCAAGCCTGATGCAGCGACGCCGC…	AGAGTTTGATCCTGGCTCAGGACGAACGCTGGCGGCGTGCTTAACACATGCAAGTCGAACGCTGAAGCTTGGTGCTTGCACTGGGTGGATGAGTGGCGAACGGGTGAGTAATACGTGAGTAACCTGCCCTTGACTCTGGGATAAGCCTGGGAAACTGGGTCTAATACTGGATATGACCTCCTGTCGCATGGTGGGGGGTGGAAAGGGTTTGTACTGGTTGTGGATGGGCTCACGGCCTATCAGCTTGTTGGTGGGGTAATGGCCTACCAAGGCGACGACGGGTAGCCGGCCTGAGAGGGTGACCGGCCACACTGGGACTGAGACACGGCCCAGACTCCTACGGGAGGCAGCAGTGGGGAATATTGCACAATGGGCGCAAGCCTGATGCAGCGACGCCGC…	0	0	0	0	0	1123	0	0	71	280	0	0	424	256	1	0	0	0	0	0	1	0	1	0	0
Kocuria_palustris_1	S	0	7	11_a_34_151	100	100	N	Kocuria_palustris	nt|AJ536438.1;silva|AJ536438.1.554	-	-	-	-	-	Bacteria	Actinobacteria	Actinobacteria	Micrococcales	Micrococcaceae	Kocuria	Kocuria_palustris	-	AGAGTTTGATCCTGGCTCAGGACGAACGCTGGCGGCGTGCTTAACACATGCAAGTCGAACGCTGAAGCACCAGCTTGCTGGTGTGGATGAGTGGCGAACGGGTGAGTAATACGTGAGTAACCTGCCCTTGACTCTGGGATAAGCCCGGGAAACTGGGTCTAATACTGGATGCTACATGTCACCGCATGGTGGTGTGTGGAAAGGGTTTACTGGTCTTGGATGGGCTCACGGCCTATCAGCTTGTTGGTGAGGTAATGGCTCACCAAGGCGACGACGGGTAGCCGGCCTGAGAGGGTGACCGGCCACACTGGGACTGAGACACGGCCCAGACTCCTACGGGAGGCAGCAGTGGGGAATATTGCACAATGGGCGAAAGCCTGATGCAGCGACGCCGCGTGA…	AGAGTTTGATCCTGGCTCAGGACGAACGCTGGCGGCGTGCTTAACACATGCAAGTCGAACGCTGAAGCACCAGCTTGCTGGTGTGGATGAGTGGCGAACGGGTGAGTAATACGTGAGTAACCTGCCCTTGACTCTGGGATAAGCCCGGGAAACTGGGTCTAATACTGGATGCTACATGTCACCGCATGGTGGTGTGTGGAAAGGGTTTACTGGTCTTGGATGGGCTCACGGCCTATCAGCTTGTTGGTGAGGTAATGGCTCACCAAGGCGACGACGGGTAGCCGGCCTGAGAGGGTGACCGGCCACACTGGGACTGAGACACGGCCCAGACTCCTACGGGAGGCAGCAGTGGGGAATATTGCACAATGGGCGAAAGCCTGATGCAGCGACGCCGCGTGA…	0	0	14907	0	0	310	0	0	0	1787	1	0	1	1	0	1	1893	0	0	0	1	0	0	0	129
Kocuria_rhizophila_1	S	0	1	11_b_41_1131	100	100	N	Kocuria_rhizophila	nt|KM577162.1;silva|KM577162.1.1534	-	-	-	-	-	Bacteria	Actinobacteria	Actinobacteria	Micrococcales	Micrococcaceae	Kocuria	Kocuria_rhizophila	-	AGAGTTTGATCCTGGCTCAGGACGAACGCTGGCGGCGTGCTTAACACATGCAAGTCGAACGCTGAAGCTTGGTGCTTGCACTGGGTGGATGAGTGGCGAACGGGTGAGTAATACGTGAGTAACCTGCCCTTGACTCTGGGATAAGCCTGGGAAACTGGGTCTAATACTGGATATGACATGTCACCGCATGGTGGTGTGTGGAAAGGGTTTTACTGGTTTTGGATGGGCTCACGGCCTATCAGCTTGTTGGTGGGGTAATGGCTCACCAAGGCGACGACGGGTAGCCGGCCTGAGAGGGTGACCGGCCACACTGGGACTGAGACACGGCCCAGACTCCTACGGGAGGCAGCAGTGGGGAATATTGCACAATGGGCGGAAGCCTGATGCAGCGACGCCGCG…	AGAGTTTGATCCTGGCTCAGGACGAACGCTGGCGGCGTGCTTAACACATGCAAGTCGAACGCTGAAGCTTGGTGCTTGCACTGGGTGGATGAGTGGCGAACGGGTGAGTAATACGTGAGTAACCTGCCCTTGACTCTGGGATAAGCCTGGGAAACTGGGTCTAATACTGGATATGACATGTCACCGCATGGTGGTGTGTGGAAAGGGTTTTACTGGTTTTGGATGGGCTCACGGCCTATCAGCTTGTTGGTGGGGTAATGGCTCACCAAGGCGACGACGGGTAGCCGGCCTGAGAGGGTGACCGGCCACACTGGGACTGAGACACGGCCCAGACTCCTACGGGAGGCAGCAGTGGGGAATATTGCACAATGGGCGGAAGCCTGATGCAGCGACGCCGCG…	0	0	0	0	0	1	0	0	0	30	634	0	0	0	0	0	0	0	0	0	0	0	0	0	0
Kocuria_rhizophila_2	S	0	4	11_l_48_220	100	100	N	Kocuria_rhizophila	silva|JWTC01000032.79.1617	-	-	-	-	-	Bacteria	Actinobacteria	Actinobacteria	Micrococcales	Micrococcaceae	Kocuria	Kocuria_rhizophila	-	AGAGTTTGATCCTGGCTCAGGACGAACGCTGGCGGCGTGCTTAACACATGCAAGTCGAACGCTGAAGCTTGGTGCTTGCACTGGGTGGATGAGTGGCGAACGGGTGAGTAATACGTGAGTAACCTGCCCTTGACTCTGGGATAAGCCTGGGAAACTGGGTCTAATACTGGATACGACATGTCACCGCATGGTGGTGTGTGGAAAGGGTTTTACTGGTTTTGGATGGGCTCACGGCCTATCAGCTTGTTGGTGGGGTAATGGCTCACCAAGGCGACGACGGGTAGCCGGCCTGAGAGGGTGACCGGCCACACTGGGACTGAGACACGGCCCAGACTCCTACGGGAGGCAGCAGTGGGGAATATTGCACAATGGGCGAAAGCCTGATGCAGCGACGCCGCG…	AGAGTTTGATCCTGGCTCAGGACGAACGCTGGCGGCGTGCTTAACACATGCAAGTCGAACGCTGAAGCTTGGTGCTTGCACTGGGTGGATGAGTGGCGAACGGGTGAGTAATACGTGAGTAACCTGCCCTTGACTCTGGGATAAGCCTGGGAAACTGGGTCTAATACTGGATACGACATGTCACCGCATGGTGGTGTGTGGAAAGGGTTTTACTGGTTTTGGATGGGCTCACGGCCTATCAGCTTGTTGGTGGGGTAATGGCTCACCAAGGCGACGACGGGTAGCCGGCCTGAGAGGGTGACCGGCCACACTGGGACTGAGACACGGCCCAGACTCCTACGGGAGGCAGCAGTGGGGAATATTGCACAATGGGCGAAAGCCTGATGCAGCGACGCCGCG…	0	0	0	0	0	0	0	0	0	0	1	0	0	0	0	0	2180	1	0	0	0	1	0	0	0
Kocuria_salsicia_1	S	0	1	22_b_12_5145	99.606	100	N	Kocuria_salsicia	silva|CZJU01000044.3819.5330	-	-	-	-	-	Bacteria	Actinobacteria	Actinobacteria	Micrococcales	Micrococcaceae	Kocuria	Kocuria_salsicia	-	AGAGTTTGATCCTGGCTCAGGACGAACGCTGGCGGCGTGCTTAACACATGCAAGTCGAACGCTGAAGCTTGGTGCTTGCACTGGGTGGATGAGTGGCGAACGGGTGAGTAATACGTGAGTAACCTGCCCTTGACTCTGGGATAAGCCTGGGAAACTGGGTCTAATACTGGATATGACATGCCACTGCATGGTGGTGTGTGGAAAGGGTTTTACTGGTTTTGGATGGGCTCACGGCCTATCAGCTTGTTGGTGGGGTAATGGCCTACCAAGGCGACGACGGGTAGCCGGCCTGAGAGGGTGACCGGCCACACTGGGACTGAGACACGGCCCAGACTCCTACGGGAGGCAGCAGTGGGGAATATTGCACAATGGGCGGAAGCCTGATGCAGCGACGCCGCG…	AGAGTTTGATCCTGGCTCAGGACGAACGCTGGCGGCGTGCTTAACACATGCAAGTCGAACGCTGAAGCTTGGTGCTTGCACTGGGTGGATGAGTGGCGAACGGGTGAGTAATACGTGAGTAACCTGCCCTTGACTCTGGGATAAGCCTGGGAAACTGGGTCTAATACTGGATACGACATGTCACTGCATGGTGGTGTGTGGAAAGGGTTTTACTGGTTTTGGATGGGCTCACGGCCTATCAGCTTGTTGGTGGGGTAATGGCCTACCAAGGCGACGACGGGTAGCCGGCCTGAGAGGGTGACCGGCCACACTGGGACTGAGACACGGCCCAGACTCCTACGGGAGGCAGCAGTGGGGAATATTGCACAATGGGCGGAAGCCTGATGCAGCGACGCCGCG…	0	0	0	0	0	2	0	0	0	0	0	0	0	0	0	0	0	0	0	0	0	0	0	0	0
Lachnospiraceae_MG_1	G	2	1	11_z_60_5803	99.612	100	N	Blautia;Lachnospiracea	nt|EU139255.1;rdp|S000781677	-	-	-	-	-	Bacteria	Firmicutes	Clostridia	Clostridiales	Lachnospiraceae	Lachnospiraceae_MG	Lachnospiraceae_MG	-	AGAGTTTGATCCTGGCTCAGGATGAACGCTGGCGGCGTGCTTAACACATGCAAGTCGAGCGAAGCGCTTTTGTGGATTTCTTCGGATTGAAGCAATTGTGACTGAGCGGCGGACGGGTGAGTAACGCGTGGGTAACCTGCCTCATACAGGGGGATAACAGTTGGAAACGGCTGCTAATACCGCATAAGCGCACAGTACCGCATGGTACCGTGTGAAAAACTCCGGTGGTATGAGATGGACCCGCGTCTGATTAGCTAGTTGGTGGGGTAACGGCCTACCAAGGCGACGATCAGTAGCCGACCTGAGAGGGTGACCGGCCACATTGGGACTGAGACACGGCCCAAACTCCTACGGGAGGCAGCAGTGGGGAATATTGCACAATGGGGGAAACCCTGATGC…	AGAGTTTGATCCTGGCTCAGGATGAACGCTGGCGGCGTGCTTAACACATGCAAGTCGAGCGAAGCACTTTTGCGGATTTCTTCGGATTGAAGCAATTGTGACTGAGCGGCGGACGGGTGAGTAACGCGTGGGTAACCTGCCTCATACAGGGGGATAACAGTTGGAAACGGCTGCTAATACCGCATAAGCGCACAGTACCGCATGGTACCGTGTGAAAAACTCCGGTGGTATGAGATGGACCCGCGTCTGATTAGCTAGTTGGTGGGGTAACGGCCTACCAAGGCGACGATCAGTAGCCGACCTGAGAGGGTGACCGGCCACATTGGGACTGAGACACGGCCCAAACTCCTACGGGAGGCAGCAGTGGGGAATATTGCACAATGGGGGAAACCCTGATGC…	0	0	0	0	0	0	0	0	0	58	0	0	0	1	0	0	0	0	0	0	0	0	0	0	0
Lachnospiraceae_MG_2	G	2	3	11_z_60_1043	99.806	100	N	Blautia;Lachnospiracea	nt|EU139255.1;rdp|S000789267	-	-	-	-	-	Bacteria	Firmicutes	Clostridia	Clostridiales	Lachnospiraceae	Lachnospiraceae_MG	Lachnospiraceae_MG	-	AGAGTTTGATCCTGGCTCAGGATGAACGCTGGCGGCGTGCTTAACACATGCAAGTCGAGCGAAGCACTTTTGCGGATTTCTTCGGATTGAAGCAATTGTGACTGAGCGGCGGACGGGTGAGTAACGCGTGGGTAACCTACCTCATACAGGGGGATAACAGTTGGAAACGGCTGCTAATACCGCATAAGCGCACAGTACCGCATGGTACCGTGTGAAAAACTCCGGTGGTATGAGATGGACCCGCGTCTGATTAGCTAGTTGGTGGGGTAACGGCCTACCAAGGCGACGATCAGTAGCCGACCTGAGAGGGTGACCGGCCACATTGGGACTGAGACACGGCCCAAACTCCTACGGGAGGCAGCAGTGGGGAATATTGCACAATGGGGGAAACCCTGATGC…	AGAGTTTGATCCTGGCTCAGGATGAACGCTGGCGGCGTGCTTAACACATGCAAGTCGAGCGAAGCACTTTTGCGGATTTCTTCGGATTGAAGCAATTGTGACTGAGCGGCGGACGGGTGAGTAACGCGTGGGTAACCTGCCTCATACAGGGGGATAACAGTTGGAAACGGCTGCTAATACCGCATAAGCGCACAGTACCGCATGGTACCGTGTGAAAAACTCCGGTGGTATGAGATGGACCCGCGTCTGATTAGCTAGTTGGTGGGGTAACGGCCTACCAAGGCGACGATCAGTAGCCGACCTGAGAGGGTGACCGGCCACATTGGGACTGAGACACGGCCCAAACTCCTACGGGAGGCAGCAGTGGGGAATATTGCACAATGGGGGAAACCCTGATGC…	0	0	1	0	0	0	0	0	0	1	0	0	0	1	0	0	0	0	0	0	0	0	0	0	0
Lactobacillus_crispatus_1	S	0	1	11_a_34_1327	100	100	N	Lactobacillus_crispatus	nt|CP026503.1;silva|ACKR01000046.393.1944	-	-	-	-	-	Bacteria	Firmicutes	Bacilli	Lactobacillales	Lactobacillaceae	Lactobacillus	Lactobacillus_crispatus	-	AGAGTTTGATCCTGGCTCAGGACGAACGCTGGCGGCGTGCCTAATACATGCAAGTCGAGCGAGCGGAACTAACAGATTTACTTCGGTAATGACGTTAGGAAAGCGAGCGGCGGATGGGTGAGTAACACGTGGGGAACCTGCCCCATAGTCTGGGATACCACTTGGAAACAGGTGCTAATACCGGATAAGAAAGCAGATCGCATGATCAGCTTTTAAAAGGCGGCGTAAGCTGTCGCTATGGGATGGCCCCGCGGTGCATTAGCTAGTTGGTAAGGTAAAGGCTTACCAAGGCGATGATGCATAGCCGAGTTGAGAGACTGATCGGCCACATTGGGACTGAGACACGGCCCAAACTCCTACGGGAGGCAGCAGTAGGGAATCTTCCACAATGGACGCAAG…	AGAGTTTGATCCTGGCTCAGGACGAACGCTGGCGGCGTGCCTAATACATGCAAGTCGAGCGAGCGGAACTAACAGATTTACTTCGGTAATGACGTTAGGAAAGCGAGCGGCGGATGGGTGAGTAACACGTGGGGAACCTGCCCCATAGTCTGGGATACCACTTGGAAACAGGTGCTAATACCGGATAAGAAAGCAGATCGCATGATCAGCTTTTAAAAGGCGGCGTAAGCTGTCGCTATGGGATGGCCCCGCGGTGCATTAGCTAGTTGGTAAGGTAAAGGCTTACCAAGGCGATGATGCATAGCCGAGTTGAGAGACTGATCGGCCACATTGGGACTGAGACACGGCCCAAACTCCTACGGGAGGCAGCAGTAGGGAATCTTCCACAATGGACGCAAG…	0	0	87	0	0	0	0	0	0	0	0	0	0	0	0	0	0	0	0	0	0	0	0	0	0
Lactobacillus_gasseri_1	S	0	4	11_a_26_586	100	100	N	Lactobacillus_gasseri	16SMicrobial|NR_041920.1	Lactobacillus_MS	4	Lactobacillus_crispatus;Lactobacillus_gasseri;Lactobacillus_johnsonii;Lactobacillus_kefiranofaciens	nt|AF519171.1;silva|ADDU01000006.362.1914;silva|JUTQ01000037.3544.5096;silva|JVOL01000048.3318.4870;silva|JVOU01000017.56793.58345	100.0/100.0;99.82/100.0	Bacteria	Firmicutes	Bacilli	Lactobacillales	Lactobacillaceae	Lactobacillus	Lactobacillus_gasseri	-	AGAGTTTGATCCTGGCTCAGGACGAACGCTGGCGGCGTGCCTAATACATGCAAGTCGAGCGAGCTTGCCTAGATGAATTTGGTGCTTGCACCAGATGAAACTAGATACAAGCGAGCGGCGGACGGGTGAGTAACACGTGGGTAACCTGCCCAAGAGACTGGGATAACACCTGGAAACAGATGCTAATACCGGATAACAACACTAGACGCATGTCTAGAGTTTAAAAGATGGTTCTGCTATCACTCTTGGATGGACCTGCGGTGCATTAGCTAGTTGGTAAGGTAACGGCTTACCAAGGCAATGATGCATAGCCGAGTTGAGAGACTGATCGGCCACATTGGGACTGAGACACGGCCCAAACTCCTACGGGAGGCAGCAGTAGGGAATCTTCCACAATGG…	AGAGTTTGATCCTGGCTCAGGACGAACGCTGGCGGCGTGCCTAATACATGCAAGTCGAGCGAGCTTGCCTAGATGAATTTGGTGCTTGCACCAGATGAAACTAGATACAAGCGAGCGGCGGACGGGTGAGTAACACGTGGGTAACCTGCCCAAGAGACTGGGATAACACCTGGAAACAGATGCTAATACCGGATAACAACACTAGACGCATGTCTAGAGTTTAAAAGATGGTTCTGCTATCACTCTTGGATGGACCTGCGGTGCATTAGCTAGTTGGTAAGGTAACGGCTTACCAAGGCAATGATGCATAGCCGAGTTGAGAGACTGATCGGCCACATTGGGACTGAGACACGGCCCAAACTCCTACGGGAGGCAGCAGTAGGGAATCTTCCACAATGG…	0	6897	922	1458	1	0	0	0	0	0	188	0	0	2	0	1	0	2537	0	333	0	30	7433	0	0
Lactobacillus_iners_1	S	0	1	11_b_41_4187	100	100	N	Lactobacillus_iners	silva|ACLN01000018.105.1663	-	-	-	-	-	Bacteria	Firmicutes	Bacilli	Lactobacillales	Lactobacillaceae	Lactobacillus	Lactobacillus_iners	-	AGAGTTTGATCCTGGCTCAGGACGAACGCTGGCGGCGTGCCTAATACATGCAAGTCGAGCGAGTCTGCCTTGAAGATCGGAGTGCTTGCACTCTGTGAAACAAGATACAGGCTAGCGGCGGACGGGTGAGTAACACGTGGGTAACCTGCCCAAGAGATCGGGATAACACCTGGAAACAGATGCTAATACCGGATAACAACAGATGATGCCTATCAACTGTTTAAAAGATGGTTCTGCTATCACTCTTGGATGGACCTGCGGTGCATTAGCTAGTTGGTAGGGTAACGGCCTACCAAGGCGATGATGCATAGCCGAGTTGAGAGACTGATCGGCCACATTGGGACTGAGACACGGCCCAAACTCCTACGGGAGGCAGCAGTAGGGAATCTTCCACAATGG…	AGAGTTTGATCCTGGCTCAGGACGAACGCTGGCGGCGTGCCTAATACATGCAAGTCGAGCGAGTCTGCCTTGAAGATCGGAGTGCTTGCACTCTGTGAAACAAGATACAGGCTAGCGGCGGACGGGTGAGTAACACGTGGGTAACCTGCCCAAGAGATCGGGATAACACCTGGAAACAGATGCTAATACCGGATAACAACAGATGATGCCTATCAACTGTTTAAAAGATGGTTCTGCTATCACTCTTGGATGGACCTGCGGTGCATTAGCTAGTTGGTAGGGTAACGGCCTACCAAGGCGATGATGCATAGCCGAGTTGAGAGACTGATCGGCCACATTGGGACTGAGACACGGCCCAAACTCCTACGGGAGGCAGCAGTAGGGAATCTTCCACAATGG…	0	0	0	0	0	0	0	0	0	1	1695	0	0	0	0	0	0	0	0	0	0	0	0	214	0
Lactococcus_1	G	0	1	22_a_68_8389	99.437	100	N	Lactococcus	nt|HQ727214.1;rdp|S002517685;silva|HQ727214.1.535	-	-	-	-	-	Bacteria	Firmicutes	Bacilli	Lactobacillales	Streptococcaceae	Lactococcus	Lactococcus	-	AGAGTTTGATCCTGGCTCAGGACGAACGCTGGCGGCGTGCCTAATACATGCAAGTTGAACGCTGAAGACTGGTACTTGTACTAGTTGGATGAGTAGCGAACGGGTGAGTAACGCGTGGGTAACCTACCTCTTAGCGGGGGACAACTATTGGAAACGATAGCTAATACCGCATAACAATCACTAACACATGTTAGGGATTTGAAAGCACCAATTGGTGCACTAAGAGATGGACCCGCGTTGTATTAGCTAGTTGGTAGTGTAATGGACTACCAAGGCGATGATACATAGCCGACCTGAGAGGGTGATCGGCCACATTGGGACTGAGACACGGCCCAAACTCCTACGGGAGGCAGCAGTAGGGAATCTTCGGCAATGGACGCAAGTCTGACCGAGCAACGC…	AGAGTTTGATCCTGGCTCAGCACTAACGCTGGCGGCGTGCCTAATACATGCAAGTTGAACGCTGAAGACTGGTACTTGTACTAGTTGGATGAGTAGCGAACGGGTGAGTAACGCGTGGGTAACCTACCTCTTAGCGGGGGACAACTATTGGAAACGATAGCTAATACCGCATAACAATCACTAACACATGTTAGTGATTTGAAAGCACCAATTGGTGCACTAAGAGATGGACCCGCGTTGTATTAGCTAGTTGGTAGTGTAATGGACTACCAAGGCGATGATACATAGCCGACCTGAGAGGGTGATCGGCCACATTGGGACTGAGACACGGCCCAAACTCCTACGGGAGGCAGCAGTAGGGAATCTTCGGCAATGGACGCAAGTCTGACCGAGCAACGC…	0	0	0	0	0	0	0	0	0	0	0	0	0	0	0	0	0	0	0	0	0	0	0	0	0
Lactococcus_lactis_1	S	0	2	11_r_45_52152	100	100	N	Lactococcus_lactis	nt|AE005176.1;silva|AE005176.2221616.2223162	-	-	-	-	-	Bacteria	Firmicutes	Bacilli	Lactobacillales	Streptococcaceae	Lactococcus	Lactococcus_lactis	-	AGAGTTTGATCCTGGCTCAGGACGAACGCTGGCGGCGTGCCTAATACATGCAAGTTGAGCGCTGAAGGTTGGTACTTGTACCGACTGGATGAGCAGCGAACGGGTGAGTAACGCGTGGGGAATCTGCCTTTGAGCGGGGGACAACATTTGGAAACGAATGCTAATACCGCATAAAAACTTTAAACACAAGTTTTAAGTTTGAAAGATGCAATTGCATCACTCAAAGATGATCCCGCGTTGTATTAGCTAGTTGGTGAGGTAAAGGCTCACCAAGGCGATGATACATAGCCGACCTGAGAGGGTGATCGGCCACATTGGGACTGAGACACGGCCCAAACTCCTACGGGAGGCAGCAGTAGGGAATCTTCGGCAATGGACGAAAGTCTGACCGAGCAACGC…	AGAGTTTGATCCTGGCTCAGGACGAACGCTGGCGGCGTGCCTAATACATGCAAGTTGAGCGCTGAAGGTTGGTACTTGTACCGACTGGATGAGCAGCGAACGGGTGAGTAACGCGTGGGGAATCTGCCTTTGAGCGGGGGACAACATTTGGAAACGAATGCTAATACCGCATAAAAACTTTAAACACAAGTTTTAAGTTTGAAAGATGCAATTGCATCACTCAAAGATGATCCCGCGTTGTATTAGCTAGTTGGTGAGGTAAAGGCTCACCAAGGCGATGATACATAGCCGACCTGAGAGGGTGATCGGCCACATTGGGACTGAGACACGGCCCAAACTCCTACGGGAGGCAGCAGTAGGGAATCTTCGGCAATGGACGAAAGTCTGACCGAGCAACGC…	0	0	0	0	0	0	0	0	0	0	0	0	0	0	0	0	0	0	0	0	0	0	0	0	0
Lactococcus_lactis_2	S	0	1	11_l_42_5411	100	100	N	Lactococcus_lactis	nt|AP018499.1;silva|ASXF01000001.70336.71878	-	-	-	-	-	Bacteria	Firmicutes	Bacilli	Lactobacillales	Streptococcaceae	Lactococcus	Lactococcus_lactis	-	AGAGTTTGATCCTGGCTCAGGACGAACGCTGGCGGCGTGCCTAATACATGCAAGTTGAGCGATGAAGATTGGTGCTTGCACCAATTTGAAGAGCAGCGAACGGGTGAGTAACGCGTGGGGAATCTGCCTTTGAGCGGGGGACAACATTTGGAAACGAATGCTAATACCGCATAACAACTTTAAACATAAGTTTTAAGTTTGAAAGATGCAATTGCATCACTCAAAGATGATCCCGCGTTGTATTAGCTAGTTGGTGAGGTAAAGGCTCACCAAGGCGATGATACATAGCCGACCTGAGAGGGTGATCGGCCACATTGGGACTGAGACACGGCCCAAACTCCTACGGGAGGCAGCAGTAGGGAATCTTCGGCAATGGACGAAAGTCTGACCGAGCAACGC…	AGAGTTTGATCCTGGCTCAGGACGAACGCTGGCGGCGTGCCTAATACATGCAAGTTGAGCGATGAAGATTGGTGCTTGCACCAATTTGAAGAGCAGCGAACGGGTGAGTAACGCGTGGGGAATCTGCCTTTGAGCGGGGGACAACATTTGGAAACGAATGCTAATACCGCATAACAACTTTAAACATAAGTTTTAAGTTTGAAAGATGCAATTGCATCACTCAAAGATGATCCCGCGTTGTATTAGCTAGTTGGTGAGGTAAAGGCTCACCAAGGCGATGATACATAGCCGACCTGAGAGGGTGATCGGCCACATTGGGACTGAGACACGGCCCAAACTCCTACGGGAGGCAGCAGTAGGGAATCTTCGGCAATGGACGAAAGTCTGACCGAGCAACGC…	0	0	0	0	0	0	0	0	0	0	0	0	0	1	217	0	0	0	0	0	0	0	0	85	0
Lactococcus_piscium_1	S	0	1	11_a_34_21943	99.812	100	N	Lactococcus_piscium	silva|FLZT01000001.251116.252652	-	-	-	-	-	Bacteria	Firmicutes	Bacilli	Lactobacillales	Streptococcaceae	Lactococcus	Lactococcus_piscium	-	AGAGTTTGATCCTGGCTCAGGACGAACGCTGGCGGCGTGCCTAATACATGCAAGTTGAACGATGATTTCTGGTACTTGTATCAGAATGAAGAGTAGCGAACGGGTGAGTAACGCGTGGGTAACCTACCTCTTAGCGGGGGACAACTATTGGAAACGATAGCTAATACCGCATAACAATGCTTAACACATGTTAAGGATTTGAAAGTACCAATTGGTACACTAGGAGATGGACCCGCGTTGTATTAGCTAGTTGGTAGTGTAATGGACTACCAAGGCGATGATACATAGCCGACCTGAGAGGGTGATCGGCCACATTGGGACTGAGACACGGCCCAAACTCCTACGGGAGGCAGCAGTAGGGAATCTTCGGCAATGGACGAAAGTCTGACCGAGCAACGC…	AGAGTTTGATCCTGGCTCAGGACGAACGCTGGCGGCGTGCCTAATACATGCAAGTTGAACGATGATTTCTGGTACTTGTATCAGAATGAAGAGTAGCGAACGGGTGAGTAACGCGTGGGTAACCTACCTCTTAGCGGGGGACAACTATTGGAAACGATAGCTAATACCGCATAACAATGCTTAACACATGTTAAGCATTTGAAAGTACCAATTGGTACACTAGGAGATGGACCCGCGTTGTATTAGCTAGTTGGTAGTGTAATGGACTACCAAGGCGATGATACATAGCCGACCTGAGAGGGTGATCGGCCACATTGGGACTGAGACACGGCCCAAACTCCTACGGGAGGCAGCAGTAGGGAATCTTCGGCAATGGACGAAAGTCTGACCGAGCAACGC…	0	0	73	0	0	0	0	0	0	0	0	0	0	0	0	0	0	0	0	0	0	0	0	0	0
Lactococcus_plantarum_1	S	0	2	22_a_68_679	100	100	N	Lactococcus_plantarum	silva|BCVM01000025.3409.4937	-	-	-	-	-	Bacteria	Firmicutes	Bacilli	Lactobacillales	Streptococcaceae	Lactococcus	Lactococcus_plantarum	-	AGAGTTTGATCCTGGCTCAGGACGAACGCTGGCGGCGTGCCTAATACATGCAAGTTGAACGCTGAAGACTGGTACTTGTACTAGTTGGATGAGTAGCGAACGGGTGAGTAACGCGTGGGTAACCTACCTCTTAGCGGGGGACAACTATTGGAAACGATAGCTAATACCGCATAACAATATTTAACACATGTTAAGTATTTGAAAGCACCAATTGGTGCACTAAGAGATGGACCCGCGTTGTATTAGCTAGTTGGTAGTGTAATGGACTACCAAGGCGATGATACATAGCCGACCTGAGAGGGTGATCGGCCACATTGGGACTGAGACACGGCCCAAACTCCTACGGGAGGCAGCAGTAGGGAATCTTCGGCAATGGACGAAAGTCTGACCGAGCAACGC…	AGAGTTTGATCCTGGCTCAGGACGAACGCTGGCGGCGTGCCTAATACATGCAAGTTGAACGCTGAAGACTGGTACTTGTACTAGTTGGATGAGTAGCGAACGGGTGAGTAACGCGTGGGTAACCTACCTCTTAGCGGGGGACAACTATTGGAAACGATAGCTAATACCGCATAACAATATTTAACACATGTTAAGTATTTGAAAGCACCAATTGGTGCACTAAGAGATGGACCCGCGTTGTATTAGCTAGTTGGTAGTGTAATGGACTACCAAGGCGATGATACATAGCCGACCTGAGAGGGTGATCGGCCACATTGGGACTGAGACACGGCCCAAACTCCTACGGGAGGCAGCAGTAGGGAATCTTCGGCAATGGACGAAAGTCTGACCGAGCAACGC…	0	0	1	0	0	0	0	0	0	0	0	0	0	0	0	0	0	0	0	0	0	0	0	0	0
Lactococcus_raffinolactis_1	S	0	3	22_a_68_2428	100	100	N	Lactococcus_raffinolactis	nt|CP023392.1	-	-	-	-	-	Bacteria	Firmicutes	Bacilli	Lactobacillales	Streptococcaceae	Lactococcus	Lactococcus_raffinolactis	-	AGAGTTTGATCCTGGCTCAGGACGAACGCTGGCGGCGTGCCTAATACATGCAAGTTGAACGCTTGATTTTCACCGAAGCTTGCTTCACCGAAAATCAAGAGTAGCGAACGGGTGAGTAACGCGTGGGTAACCTACCTTTCAGCGGGGGATAACTATTGGAAACGATAGCTAATACCGCATAACAATGTTGGATGCATATTCGACATTTGAAAGTACCAATTGGTACACTGAGAGATGGACCCGCGTTGTATTAGCTAGTTGGTAGTGTAATGGACTACCAAGGCGATGATACATAGCCGACCTGAGAGGGTGATCGGCCACATTGGGACTGAGACACGGCCCAAACTCCTACGGGAGGCAGCAGTAGGGAATCTTCGGCAATGGACGAAAGTCTGACCG…	AGAGTTTGATCCTGGCTCAGGACGAACGCTGGCGGCGTGCCTAATACATGCAAGTTGAACGCTTGATTTTCACCGAAGCTTGCTTCACCGAAAATCAAGAGTAGCGAACGGGTGAGTAACGCGTGGGTAACCTACCTTTCAGCGGGGGATAACTATTGGAAACGATAGCTAATACCGCATAACAATGTTGGATGCATATTCGACATTTGAAAGTACCAATTGGTACACTGAGAGATGGACCCGCGTTGTATTAGCTAGTTGGTAGTGTAATGGACTACCAAGGCGATGATACATAGCCGACCTGAGAGGGTGATCGGCCACATTGGGACTGAGACACGGCCCAAACTCCTACGGGAGGCAGCAGTAGGGAATCTTCGGCAATGGACGAAAGTCTGACCG…	0	0	37	0	0	1	0	0	0	0	0	0	0	0	0	0	56	1	0	0	0	0	0	0	0
Leptotrichia_1	G	0	1	11_a_55_2471	100	100	N	Leptotrichia	nt|CP014231.1	-	-	-	-	-	Bacteria	Fusobacteria	Fusobacteriia	Fusobacteriales	Leptotrichiaceae	Leptotrichia	Leptotrichia	-	AGAGTTTGATCCTGGCTCAGGATGAACGCTGACAGAATGCTTAACACATGCAAGTCTATGGGGAAACGGTGCTTGCACCGCGTTAACCATGGCGGACGGGTGAGTAACGCGTAAAGAACTTGCCGGATGGTCCGGGATAACAGTCGGAAACGACTGATAATACCAGATATTATGAGCCTGCCGCATAGCCGGCTCATGAAAAGCAATGCCATCCGAGAGCTTTGCGTCCTATTAGCTTGTTGGTAAGGTAACGGCTTACCAAGGCTATGATAGGTAGCCGGCCTGAGAGGGTGGACGGCCACAAGGGGACTGAGATACGGCCCTTACTCCTACGGGAGGCAGCAGTGGGGAATATTGGACAATGGGGGCAACCCTGATCCAGCAATTCTGTGTGCACGA…	AGAGTTTGATCCTGGCTCAGGATGAACGCTGACAGAATGCTTAACACATGCAAGTCTATGGGGAAACGGTGCTTGCACCGCGTTAACCATGGCGGACGGGTGAGTAACGCGTAAAGAACTTGCCGGATGGTCCGGGATAACAGTCGGAAACGACTGATAATACCAGATATTATGAGCCTGCCGCATAGCCGGCTCATGAAAAGCAATGCCATCCGAGAGCTTTGCGTCCTATTAGCTTGTTGGTAAGGTAACGGCTTACCAAGGCTATGATAGGTAGCCGGCCTGAGAGGGTGGACGGCCACAAGGGGACTGAGATACGGCCCTTACTCCTACGGGAGGCAGCAGTGGGGAATATTGGACAATGGGGGCAACCCTGATCCAGCAATTCTGTGTGCACGA…	0	0	0	0	0	529	0	0	0	0	0	0	0	0	0	0	0	0	0	0	0	0	0	0	0
Leucobacter_komagatae_1	S	0	1	22_z_60_228	100	100	N	Leucobacter_komagatae	nt|KC845231.1;silva|KC845231.1.1485	-	-	-	-	-	Bacteria	Actinobacteria	Actinobacteria	Micrococcales	Microbacteriaceae	Leucobacter	Leucobacter_komagatae	-	AGAGTTTGATCCTGGCTCAGGACGAACGCTGGCGGCGTGCTTAACACATGCAAGTCGAACGATGAAGCCCAGCTTGCTGGGTGGAAGAGTGGCGAACGGGTGAGTAACACGTGAGTAACCTGCCCTGAACTCTGGGATAAGCACTGGAAACGGTGTCTAATACTGGATACGACCTATCACCGCATGGTGTGTGGGTGGAAAGATTTATCGGTTCTGGATGGACTCGCGGCCTATCAGCTAGATGGTGAGGTAATGGCTCACCATGGCGACGACGGGTAGCCGGCCTGAGAGGGTGACCGGCCACACTGGGACTGAGACACGGCCCAGACTCCTACGGGAGGCAGCAGTGGGGAATATTGCACAATGGGCGCAAGCCTGATGCAGCAACGCCGCGTGAGG…	AGAGTTTGATCCTGGCTCAGGACGAACGCTGGCGGCGTGCTTAACACATGCAAGTCGAACGATGAAGCCCAGCTTGCTGGGTGGAAGAGTGGCGAACGGGTGAGTAACACGTGAGTAACCTGCCCTGAACTCTGGGATAAGCACTGGAAACGGTGTCTAATACTGGATACGACCTATCACCGCATGGTGTGTGGGTGGAAAGATTTATCGGTTCTGGATGGACTCGCGGCCTATCAGCTAGATGGTGAGGTAATGGCTCACCATGGCGACGACGGGTAGCCGGCCTGAGAGGGTGACCGGCCACACTGGGACTGAGACACGGCCCAGACTCCTACGGGAGGCAGCAGTGGGGAATATTGCACAATGGGCGCAAGCCTGATGCAGCAACGCCGCGTGAGG…	0	0	0	0	0	0	0	0	0	0	0	0	0	0	0	0	8	1	0	0	0	0	0	0	0
Leucobacter_komagatae_2	S	0	1	11_a_36_5275	100	100	N	Leucobacter_komagatae	silva|JXSQ01000029.33738.34316	-	-	-	-	-	Bacteria	Actinobacteria	Actinobacteria	Micrococcales	Microbacteriaceae	Leucobacter	Leucobacter_komagatae	-	AGAGTTTGATCCTGGCTCAGGACGAACGCTGGCGGCGTGCTTAACACATGCAAGTCGAACGATGAAGCCCAGCTTGCTGGGTGGAAGAGTGGCGAACGGGTGAGTAACACGTGAGTAACCTGCCCTGAACTCTGGGATAAGCACTGGAAACGGTGTCTAATACTGGATACGACCTATCACCGCATGGTGTGTAGGTGGAAAGATTTATCGGTTCTGGATGGACTCGCGGCCTATCAGCTAGATGGTGAGGTAATGGCTCACCATGGCGACGACGGGTAGCCGGCCTGAGAGGGTGACCGGCCACACTGGGACTGAGACACGGCCCAGACTCCTACGGGAGGCAGCAGTGGGGAATATTGCACAATGGGCGCAAGCCTGATGCAGCAACGCCGCGTGAGG…	AGAGTTTGATCCTGGCTCAGGACGAACGCTGGCGGCGTGCTTAACACATGCAAGTCGAACGATGAAGCCCAGCTTGCTGGGTGGAAGAGTGGCGAACGGGTGAGTAACACGTGAGTAACCTGCCCTGAACTCTGGGATAAGCACTGGAAACGGTGTCTAATACTGGATACGACCTATCACCGCATGGTGTGTAGGTGGAAAGATTTATCGGTTCTGGATGGACTCGCGGCCTATCAGCTAGATGGTGAGGTAATGGCTCACCATGGCGACGACGGGTAGCCGGCCTGAGAGGGTGACCGGCCACACTGGGACTGAGACACGGCCCAGACTCCTACGGGAGGCAGCAGTGGGGAATATTGCACAATGGGCGCAAGCCTGATGCAGCAACGCCGCGTGAGG…	0	0	0	1	0	0	0	1	0	0	0	0	0	220	0	0	735	435	0	0	0	0	1	0	0
Leuconostoc_citreum_1	S	0	1	11_z_57_47686	100	100	N	Leuconostoc_citreum	nt|CP024929.1;silva|CAGF01000044.3539.5076	-	-	-	-	-	Bacteria	Firmicutes	Bacilli	Lactobacillales	Leuconostocaceae	Leuconostoc	Leuconostoc_citreum	-	AGAGTTTGATCCTGGCTCAGGATGAACGCTGGCGGCGTGCCTAATACATGCAAGTCGAACGCGCAGCGAGAGGTGCTTGCACCTTTCAAGCGAGTGGCGAACGGGTGAGTAACACGTGGATAACCTGCCTCAAGGCTGGGGATAACATTTGGAAACAGATGCTAATACCGAATAAAACTTAGTATCGCATGATATCAAGTTAAAAGGCGCTACGGCGTCACCTAGAGATGGATCCGCGGTGCATTAGTTAGTTGGTGGGGTAAAGGCTTACCAAGACGATGATGCATAGCCGAGTTGAGAGACTGATCGGCCACATTGGGACTGAGACACGGCCCAAACTCCTACGGGAGGCTGCAGTAGGGAATCTTCCACAATGGGCGCAAGCCTGATGGAGCAACG…	AGAGTTTGATCCTGGCTCAGGATGAACGCTGGCGGCGTGCCTAATACATGCAAGTCGAACGCGCAGCGAGAGGTGCTTGCACCTTTCAAGCGAGTGGCGAACGGGTGAGTAACACGTGGATAACCTGCCTCAAGGCTGGGGATAACATTTGGAAACAGATGCTAATACCGAATAAAACTTAGTATCGCATGATATCAAGTTAAAAGGCGCTACGGCGTCACCTAGAGATGGATCCGCGGTGCATTAGTTAGTTGGTGGGGTAAAGGCTTACCAAGACGATGATGCATAGCCGAGTTGAGAGACTGATCGGCCACATTGGGACTGAGACACGGCCCAAACTCCTACGGGAGGCTGCAGTAGGGAATCTTCCACAATGGGCGCAAGCCTGATGGAGCAACG…	0	0	0	0	48	0	0	0	0	0	0	0	0	0	0	0	0	0	0	0	0	0	0	226	0
Leuconostoc_gelidum_1	S	0	1	11_z_60_13749	100	100	N	Leuconostoc_gelidum	silva|JVUU01000012.228573.230102	-	-	-	-	-	Bacteria	Firmicutes	Bacilli	Lactobacillales	Leuconostocaceae	Leuconostoc	Leuconostoc_gelidum	-	AGAGTTTGATCCTGGCTCAGGATGAACGCTGGCGGCGTGCCTAATACATGCAAGTCGAACGCGCAGCGAGAGGTGCTTGCACCTTTCAAGCGAGTGGCGAACGGGTGAGTAACACGTGGATAACCTGCCTCAAGGCTGGGGATAACATTTGGAAACAGATGCTAATACCGAATAAAACTTAGTATCGCATGATATCAAGTTAAAAGGCGCTACGGCGTCACCTAGAGATGGATCCGCGGTGCATTAGTTAGTTGGTGGGGTAAAGGCTTACCAAGACAATGATGCATAGCCGAGTTGAGAGACTGATCGGCCACATTGGGACTGAGACACGGCCCAAACTCCTACGGGAGGCTGCAGTAGGGAATCTTCCACAATGGGCGCAAGCCTGATGGAGCAACG…	AGAGTTTGATCCTGGCTCAGGATGAACGCTGGCGGCGTGCCTAATACATGCAAGTCGAACGCGCAGCGAGAGGTGCTTGCACCTTTCAAGCGAGTGGCGAACGGGTGAGTAACACGTGGATAACCTGCCTCAAGGCTGGGGATAACATTTGGAAACAGATGCTAATACCGAATAAAACTTAGTATCGCATGATATCAAGTTAAAAGGCGCTACGGCGTCACCTAGAGATGGATCCGCGGTGCATTAGTTAGTTGGTGGGGTAAAGGCTTACCAAGACAATGATGCATAGCCGAGTTGAGAGACTGATCGGCCACATTGGGACTGAGACACGGCCCAAACTCCTACGGGAGGCTGCAGTAGGGAATCTTCCACAATGGGCGCAAGCCTGATGGAGCAACG…	0	0	0	0	0	0	0	0	0	0	0	0	0	0	0	0	0	0	0	0	0	0	0	65	0
Leuconostoc_MS_1	S	2	1	11_z_60_20913	99.812	100	N	Leuconostoc_citreum;Leuconostoc_gelidum	nt|KU060287.1;silva|JVUU01000012.228573.230102;silva|KU060287.1.1510	-	-	-	-	-	Bacteria	Firmicutes	Bacilli	Lactobacillales	Leuconostocaceae	Leuconostoc	Leuconostoc_MS	-	AGAGTTTGATCCTGGCTCAGGATGAACGCTGGCGGCGTGCCTAATACATGCAAGTCGAACGCGCAGCGAGAGGTGCTTGCACCTTTCAAGCGAGTGGCGAACGGGTGAGTAACACGTGGATAACCTGCCTCAAGGCTGGGGATAACATTTGGAAACAGATGCTAATACCGAATAAAACTTAGTATCGCATGATATCAAGTTAAAAGGCGCTACGGCGTCACCTAGAGATGGATCCGCGGTGCATTAGTTAGTTGGTGGGGTAAAGGCTTACCAAGACAATGATGCATAGCCGAGTTGAGGACTGATCGGCCACATTGGGACTGAGACACGGCCCAAACTCCTACGGGAGGCTGCAGTAGGGAATCTTCCACAATGGGCGCAAGCCTGATGGAGCAACGC…	GAGTTTGATCCTGGCTCAGGATGAACGCTGGCGGCGTGCCTAATACATGCAAGTCGAACGCGCAGCGAGAGGTGCTTGCACCTTTCAAGCGAGTGGCGAACGGGTGAGTAACACGTGGATAACCTGCCTCAAGGCTGGGGATAACATTTGGAAACAGATGCTAATACCGAATAAAACTTAGTATCGCATGATATCAAGTTAAAAGGCGCTACGGCGTCACCTAGAGATGGATCCGCGGTGCATTAGTTAGTTGGTGGGGTAAAGGCTTACCAAGACAATGATGCATAGCCGAGTTGAGAGACTGATCGGCCACATTGGGACTGAGACACGGCCCAAACTCCTACGGGAGGCTGCAGTAGGGAATCTTCCACAATGGGCGCAAGCCTGATGGAGCAACGC…	0	0	0	0	11	0	0	0	0	0	0	0	0	0	0	0	0	0	0	0	0	0	0	120	0
Leuconostoc_pseudomesenteroides_1	S	0	1	22_a_68_12048	100	100	N	Leuconostoc_pseudomesenteroides	nt|AB326299.1;silva|AB326299.1.1512	-	-	-	-	-	Bacteria	Firmicutes	Bacilli	Lactobacillales	Leuconostocaceae	Leuconostoc	Leuconostoc_pseudomesenteroides	-	AGAGTTTGATCCTGGCTCAGGATGAACGCTGGCGGCGTGCCTAATACATGCAAGTCGAACGCACAGCGAAAGGTGCTTGCACCTTTCAAGTGAGTGGCGAACGGGTGAGTAACACGTGGACAACCTGCCTCAAGGCTGGGGATAACATTTGGAAACAGATGCTAATACCGAATGAAACTTAGTGTCGCATGATACGAAGTTAAAAGGCGCTTTGGCGTCACCTAGAGATGGATCCGCGGTGCATTAGTTAGTTGGTGGGGTAAAGGCCTACCAAGACAATGATGCATAGCCGAGTTGAGAGACTGATCGGCCACATTGGGACTGAGACACGGCCCAAACTCCTACGGGAGGCTGCAGTAGGGAATCTTCCACAATGGGCGAAAGCCTGATGGAGCAACG…	AGAGTTTGATCCTGGCTCAGGATGAACGCTGGCGGCGTGCCTAATACATGCAAGTCGAACGCACAGCGAAAGGTGCTTGCACCTTTCAAGTGAGTGGCGAACGGGTGAGTAACACGTGGACAACCTGCCTCAAGGCTGGGGATAACATTTGGAAACAGATGCTAATACCGAATGAAACTTAGTGTCGCATGATACGAAGTTAAAAGGCGCTTTGGCGTCACCTAGAGATGGATCCGCGGTGCATTAGTTAGTTGGTGGGGTAAAGGCCTACCAAGACAATGATGCATAGCCGAGTTGAGAGACTGATCGGCCACATTGGGACTGAGACACGGCCCAAACTCCTACGGGAGGCTGCAGTAGGGAATCTTCCACAATGGGCGAAAGCCTGATGGAGCAACG…	0	0	0	0	21	0	0	0	0	12	0	0	0	0	0	0	0	0	9	0	0	0	0	0	0
Magnetospirillum_1	G	0	1	22_b_02_4328	99.787	100	N	Magnetospirillum	nt|KM581122.1;rdp|S004404566;silva|KM581122.1.777	-	-	-	-	-	Bacteria	Proteobacteria	Alphaproteobacteria	Rhodospirillales	Rhodospirillaceae	Magnetospirillum	Magnetospirillum	-	AGAGTTTGATCCTGGCTCAGAACGAACGCTGGCGGCAGGCCTAACACATGCAAGTCGAACGAAGTCTTCGGACTTAGTGGCGCACGGGTGAGTAACACGTGGGAATATACCTTACGCTGGGGGATAACATCGGGAAACTGATGCTAATACCGCATACGCCCTTCGGGGGAAAGATTTATCGGCGAAAGATTAGCCCGCGTCCGATTAGCTAGTTGGTGAGGTAATGGCTCACCAAGGCTCCGATCGGTAGCTGGTCTGAGAGGATGACCAGCCACACTGGGACTGAGACACGGCCCAGACTCCTACGGGAGGCAGCAGTGGGGAATATTGGACAATGGGCGCAAGCCTGATCCAGCCATGCCGCGTGAGTGATGAAGGCCTTAGGGTTGTAAAGCTCTT…	AGAGTTTGATCATGGCTCAGAACGAACGCTGGCGGCAGGCCTAACACATGCAAGTCGAACGAAGTCTTCGGACTTAGTGGCGCACGGGTGAGTAACACGTGGGAATATACCTTACGCTGGGGGATAACATCGGGAAACTGATGCTAATACCGCATACGCCCTTCGGGGGAAAGATTTATCGGCGAAAGATTAGCCCGCGTCCGATTAGCTAGTTGGTGAGGTAATGGCTCACCAAGGCTCCGATCGGTAGCTGGTCTGAGAGGATGACCAGCCACACTGGGACTGAGACACGGCCCAGACTCCTACGGGAGGCAGCAGTGGGGAATATTGGACAATGGGCGCAAGCCTGATCCAGCCATGCCGCGTGAGTGATGAAGGCCTTAGGGTTGTAAAGCTCTT…	0	0	0	0	0	0	0	0	0	0	0	0	0	0	0	0	0	0	0	0	0	0	0	0	0
Massilia_1	G	0	1	11_l_43_4472	99.808	100	N	Massilia	nt|HQ264085.1;rdp|S002426691;silva|EF220227.1.872	-	-	-	-	-	Bacteria	Proteobacteria	Betaproteobacteria	Burkholderiales	Oxalobacteraceae	Massilia	Massilia	-	AGAGTTTGATCCTGGCTCAGATTGAACGCTGGCGGCATGCTTTACACATGCAAGTCGAACGGTAACAGGGAGCTTGCTCCGCTGACGAGTGGCGAACGGGTGAGTAATATATCGGAACGTACCCAAGAGTGGGGGATAACGTAGCGAAAGTTACGCTAATACCGCATACGATCTAAGGATGAAAGCAGGGGATCTTCGGACCTTGTGCTCCTGGAGCGGCCGATATCTGATTAGCTAGTTGGTGAGGTAAAGGCTCACCAAGGCGACGATCAGTAGCTGGTCTGAGAGGACGACCAGCCACACTGGAACTGAGACACGGTCCAGACTCCTACGGGAGGCAGCAGTGGGGAATTTTGGACAATGGGCGCAAGCCTGATCCAGCAATGCCGCGTGAGTGAA…	AGAGTTTGATCCTGGCTCAGATTGAACGCTGGCGGCATGCTTTACACATGCAAGTCGAACGGTAACAGGGAGCTTGCTCCGCTGACGAGTGGCGAACGGGTGAGTAATATATCGGAACGTACCCAAGAGTGGGGGATAACGTAGCGAAAGTTACGCTAATACCGCATACGATCTAAGGATGAAAGCAGGGGATCTTCGGACCTTGTGCTCCTGGAGCGGCCGATATCTGATTAGCTAGTTGGTGAGGTAAAGGCTCACCAAGGCGACGATCAGTAGCTGGTCTGAGAGGACGACCAGCCACACTGGAACTGAGACACGGTCCAGACTCCTACGGGAGGCAGCAGTGGGGAATTTTGGACAATGGGCGCAAGCCTGATCCAGCAATGCCGCGTGAGTGAA…	0	0	0	0	0	0	0	0	104	60	0	0	0	0	0	475	0	0	0	0	0	1	0	0	0
Massilia_2	G	0	1	22_p_25_500	99.808	100	N	Massilia	nt|HQ264085.1;rdp|S002426691;silva|HQ264085.1.1496	-	-	-	-	-	Bacteria	Proteobacteria	Betaproteobacteria	Burkholderiales	Oxalobacteraceae	Massilia	Massilia	-	AGAGTTTGATCCTGGCTCAGATTGAACGCTGGCGGCATGCTTTACACATGCAAGTCGAACGGTAACAGGGAGCTTGCTCCGCTGACGAGTGGCGAACGGGTGAGTAATATATCGGAACGTACCCAAGAGTGGGGGATAACGTAGCGAAAGTTACGCTAATACCGCATACGATCCAAGGATGAAAGCAGGGGATCTTCGGACCTTGTGCTCCTGGAGCGGCCGATATCTGATTAGCTAGTTGGTGAGGTAAAGGCTCACCAAGGCGACGATCAGTAGCTGGTCTGAGAGGACGACCAGCCACACTGGAACTGAGACACGGTCCAGACTCCTACGGGAGGCAGCAGTGGGGAATTTTGGACAATGGGCGCAAGCCTGATCCAGCAATGCCGCGTGAGTGAA…	AGAGTTTGATCCTGGCTCAGATTGAACGCTGGCGGCATGCTTTACACATGCAAGTCGAACGGTAACAGGGAGCTTGCTCCGCTGACGAGTGGCGAACGGGTGAGTAATATATCGGAACGTACCCAAGAGTGGGGGATAACGTAGCGAAAGTTACGCTAATACCGCATACGATCTAAGGATGAAAGCAGGGGATCTTCGGACCTTGTGCTCCTGGAGCGGCCGATATCTGATTAGCTAGTTGGTGAGGTAAAGGCTCACCAAGGCGACGATCAGTAGCTGGTCTGAGAGGACGACCAGCCACACTGGAACTGAGACACGGTCCAGACTCCTACGGGAGGCAGCAGTGGGGAATTTTGGACAATGGGCGCAAGCCTGATCCAGCAATGCCGCGTGAGTGAA…	0	0	0	0	0	0	0	0	66	80	0	0	0	0	0	0	0	0	0	0	0	0	0	0	0
Massilia_3	G	0	1	11_b_33_30602	99.231	100	N	Massilia	silva|KU515065.1.1494	-	-	-	-	-	Bacteria	Proteobacteria	Betaproteobacteria	Burkholderiales	Oxalobacteraceae	Massilia	Massilia	-	AGAGTTTGATCCTGGCTCAGATTGAACGCTGGCGGCATGCTTTACACATGCAAGTCGAACGGCAGCGCGGGGCAACCTGGCGGCGAGTGGCGAACGGGTGAGTAATATATCGGAACGTACCCAAGAGTGGGGGATAACGTAGCGAAAGTTACGCTAATACCGCATACGATCCAAGGATGAAAGTGGGGGATTCGCAAGAACCTCATGCTCCTGGAGCGGCCGATATCTGATTAGCTAGTTGGTGAGGTAAAGGCTCACCAAGGCGACGATCAGTAGCTGGTCTGAGAGGACGACCAGCCACACTGGAACTGAGACACGGTCCAGACTCCTACGGGAGGCAGCAGTGGGGAATTTTGGACAATGGGCGAAAGCCTGATCCAGCAATGCCGCGTGAGTGAA…	AGAGTTTGATCCTGGCTCAGATTGAACGCTGGCGGCATGCTTTACACATGCAAGTCGAACGGCAGCGCGGGGCAACCTGGCGGCGAGTGGCGAACGGGTGAGTAATATATCGGAACGTACCCAAGAGTGGGGGATAACGTAGCGAAAGTTACGCTAATACCGCATACGATCTAAGGATGAAAGTGGGGGAT-CGCAAG-ACCTCATGCTCCTGGAGCGGCCGATATCTGATTAGCTAGTTGGTGAGGTAAAGGCTCACCAAGGCGACGATCAGTAGCTGGTCTGAGAGGACGACCAGCCACACTGGAACTGAGACACGGTCCAGACTCCTACGGGAGGCAGCAGTGGGGAATTTTGGACAATGGGCGCAAGCCTGATCCAGCAATGCCGCGTGAGTGAA…	0	0	0	0	0	0	0	0	0	100	0	0	0	0	0	731	0	0	0	0	0	0	0	0	0
Massilia_4	G	0	1	11_l_43_3768	99.232	100	N	Massilia	silva|KU515148.1.1492	-	-	-	-	-	Bacteria	Proteobacteria	Betaproteobacteria	Burkholderiales	Oxalobacteraceae	Massilia	Massilia	-	AGAGTTTGATCCTGGCTCAGATTGAACGCTGGCGGCATGCTTTACACATGCAAGTCGAACGGCAGCGCGGGGCAACCTGGCGGCGAGTGGCGAACGGGTGAGTAATATATCGGAACGTACCCAAGAGTGGGGGATAACGTAGCGAAAGTTACGCTAATACCGCATACGATCCAAGGATGAAAGTGGGGGATTCGCAAGAACCTCATGCTCCTGGAGCGGCCGATATCTGATTAGCTAGTTGGTGAGGTAAAGGCTCACCAAGGCGACGATCAGTAGCTGGTCTGAGAGGACGACCAGCCACACTGGAACTGAGACACGGTCCAGACTCCTACGGGAGGCAGCAGTGGGGAATTTTGGACAATGGGCGAAAGCCTGATCCAGCAATGCCGCGTGAGTGAA…	AGAGTTTGATCCTGGCTCAGATTGAACGCTGGCGGCATGCTTTACACATGCAAGTCGAACGGCAGCGCGGGGCAACCTGGCGGCGAGTGGCGAACGGGTGAGTAATATATCGGAACGTACCCAAGAGTGGGGGATAACGTAGCGAAAGTTACGCTAATACCGCATACGATCCAAGGATGAAAGTGGGGGATTCGCAAGAACCTCATGCTCCTGGAGCGGCCGATATCTGATTAGCTAGTTGGTGAGGTAAAGGCTCACCAAGGCGACGATCAGTAGCTGGTCTGAGAGGACGACCAGCCACACTGGAACTGAGACACGGTCCAGACTCCTACGGGAGGCAGCAGTGGGGAATTTTGGACAATGGGCGCAAGCCTGATCCAGCAATGCCGCGTGAGTGAA…	0	0	0	0	0	0	0	0	0	1	0	0	0	0	0	712	0	0	0	0	0	0	0	0	0
Massilia_5	G	0	1	22_p_25_5732	100	100	N	Massilia	silva|KU515462.1.1494	-	-	-	-	-	Bacteria	Proteobacteria	Betaproteobacteria	Burkholderiales	Oxalobacteraceae	Massilia	Massilia	-	AGAGTTTGATCCTGGCTCAGATTGAACGCTGGCGGCATGCTTTACACATGCAAGTCGAACGGCAGCGCGGGGCAACCTGGCGGCGAGTGGCGAACGGGTGAGTAATATATCGGAACGTACCCAAGAGTGGGGGATAACGTAGCGAAAGTTACGCTAATACCGCATACGATCCAAGGATGAAAGCAGGGGATCTTCGGACCTTGTGCTCCTGGAGCGGCCGATATCTGATTAGCTAGTTGGTGAGGTAAAGGCTCACCAAGGCCACGATCAGTAGCTGGTCTGAGAGGACGACCAGCCACACTGGAACTGAGACACGGTCCAGACTCCTACGGGAGGCAGCAGTGGGGAATTTTGGACAATGGGCGAAAGCCTGATCCAGCAATGCCGCGTGAGTGAAGA…	AGAGTTTGATCCTGGCTCAGATTGAACGCTGGCGGCATGCTTTACACATGCAAGTCGAACGGCAGCGCGGGGCAACCTGGCGGCGAGTGGCGAACGGGTGAGTAATATATCGGAACGTACCCAAGAGTGGGGGATAACGTAGCGAAAGTTACGCTAATACCGCATACGATCCAAGGATGAAAGCAGGGGATCTTCGGACCTTGTGCTCCTGGAGCGGCCGATATCTGATTAGCTAGTTGGTGAGGTAAAGGCTCACCAAGGCCACGATCAGTAGCTGGTCTGAGAGGACGACCAGCCACACTGGAACTGAGACACGGTCCAGACTCCTACGGGAGGCAGCAGTGGGGAATTTTGGACAATGGGCGAAAGCCTGATCCAGCAATGCCGCGTGAGTGAAGA…	0	0	0	0	0	58	0	0	0	1	0	0	0	0	0	1	0	0	0	0	0	0	0	0	0
Massilia_brevitalea_1	S	0	1	11_b_33_6838	100	100	N	Massilia_brevitalea	nt|KT799667.1;silva|KT799667.1.1458	-	-	-	-	-	Bacteria	Proteobacteria	Betaproteobacteria	Burkholderiales	Oxalobacteraceae	Massilia	Massilia_brevitalea	-	AGAGTTTGATCCTGGCTCAGATTGAACGCTGGCGGCATGCTTTACACATGCAAGTCGAACGGCAGCGCGGGGCAACCTGGCGGCGAGTGGCGAACGGGTGAGTAATATATCGGAACGTACCCAAGAGTGGGGGATAACGTAGCGAAAGTTACGCTAATACCGCATACGATCTAAGGATGAAAGTGGGGGATCGCAAGACCTCATGCTCCTGGAGCGGCCGATATCTGATTAGCTAGTTGGTGAGGTAAAGGCTCACCAAGGCGACGATCAGTAGCTGGTCTGAGAGGACGACCAGCCACACTGGAACTGAGACACGGTCCAGACTCCTACGGGAGGCAGCAGTGGGGAATTTTGGACAATGGGCGCAAGCCTGATCCAGCAATGCCGCGTGAGTGAAGA…	AGAGTTTGATCCTGGCTCAGATTGAACGCTGGCGGCATGCTTTACACATGCAAGTCGAACGGCAGCGCGGGGCAACCTGGCGGCGAGTGGCGAACGGGTGAGTAATATATCGGAACGTACCCAAGAGTGGGGGATAACGTAGCGAAAGTTACGCTAATACCGCATACGATCTAAGGATGAAAGTGGGGGATCGCAAGACCTCATGCTCCTGGAGCGGCCGATATCTGATTAGCTAGTTGGTGAGGTAAAGGCTCACCAAGGCGACGATCAGTAGCTGGTCTGAGAGGACGACCAGCCACACTGGAACTGAGACACGGTCCAGACTCCTACGGGAGGCAGCAGTGGGGAATTTTGGACAATGGGCGCAAGCCTGATCCAGCAATGCCGCGTGAGTGAAGA…	0	0	0	0	0	0	0	0	0	55	0	0	0	0	0	805	0	0	0	0	0	0	0	0	174
Methylobacterium_1	G	0	1	22_r_29_169	99.575	100	N	Methylobacterium	rdp|S003583840;silva|JQ384079.1.745	-	-	-	-	-	Bacteria	Proteobacteria	Alphaproteobacteria	Rhizobiales	Methylobacteriaceae	Methylobacterium	Methylobacterium	-	AGAGTTTGATCCTGGCTCAGAGCGAACGCTGGCGGCAGGCTTAACACATGCAAGTCGAGCGGGCACTTCGGTGTCAGCGGCAGACGGGTGAGTAACACGTGGGAACGTACCCTTCGGTTCGGAATAACTCTGGGAAACTAGAGCTAATACCGGATACGTCCGAGAGGAGAAAGGTTTACTGCCGAAGGATCGGCCCGCGTCTGATTAGCTAGTTGGTGGGGTAATGGCCTACCAAGGCGACGATCAGTAGCTGGTCTGAGAGGATGATCAGCCACATTGGGACTGAGACACGGCCCAAACTCCTACGGGAGGCAGCAGTGGGGAATATTGGACAATGGGCGCAAGCCTGATCCAGCCATGCCGCGTGAGTGATGAAGGCCTTAGGGTTGTAAAGCTCTT…	AGAGTTTGATCCTGGCTCAGAGCGAACGCTGGCGGCAGGCTTAACACATGCAAGTCGAGCGGGCACCTTCGGGTGTCAGCGGCAGACGGGTGAGTAACACGTGGGAACGTACCCTTCGGTTCGGAATAACTCTGGGAAACTAGAGCTAATACCGGATACGTCCGAGAGGAGAAAGGTTTACTGCCGAAGGATCGGCCCGCGTCTGATTAGCTAGTTGGTGGGGTAATGGCCTACCAAGGCGACGATCAGTAGCTGGTCTGAGAGGATGATCAGCCACATTGGGACTGAGACACGGCCCAAACTCCTACGGGAGGCAGCAGTGGGGAATATTGGACAATGGGCGCAAGCCTGATCCAGCCATGCCGCGTGAGTGATGAAGGCCTTAGGGTTGTAAAGCTC…	0	0	0	0	0	0	0	0	0	0	0	0	0	0	0	0	0	0	0	0	0	0	0	0	0
Methylobacterium_brachythecii_1	S	0	1	22_u_66_3091	99.36	100	N	Methylobacterium_brachythecii	16SMicrobial|NR_114329.1	Methylobacterium_brachythecii	0	Methylobacterium_brachythecii	nt|NR_114329.1	99.36/100.0	Bacteria	Proteobacteria	Alphaproteobacteria	Rhizobiales	Methylobacteriaceae	Methylobacterium	Methylobacterium_brachythecii	-	AGAGTTTGATCCTGGCTCAGAGCGAACGCTGGCGGCAGGCTTAACACATGCAAGTCGAACGCATCCTTCGGGATGAGTGGCAGACGGGTGAGTAACACGTGGGAACGTACCCTTCGGTTCGGAACAACTCTGGGAAACTGGAGCTAATACCGGATACGCCCTTTTGGGGAAAGGTTTACTGCCGAAGGATCGGCCCGCGTCTGATTAGCTAGTTGGTGGGGTAACGGCCTACCAAGGCGACGATCAGTAGCTGGTCTGAGAGGATGATCAGCCACATTGGGACTGAGACACGGCCCAAACTCCTACGGGAGGCAGCAGTGGGGAATATTGGACAATGGGCGCAAGCCTGATCCAGCCATGCCGCGTGAGTGATGAAGGCCTTAGGGTTGTAAAGCTCTT…	AGAGTTTGATCCTGGCTCAGAGCGAACGCTGGCGGCAGGCTTAACACATGCAAGTCGAACGCATCCTTCGGGGTGAGTGGCAGACGGGTGAGTAACACGTGGGAACGTACCCTTCGGTTCGGAATAACTCTGGGAAACTAGAGCTAATACCGGATACGCCCTTTTGGGGAAAGGTTTACTGCCGAAGGATCGGCCCGCGTCTGATTAGCTAGTTGGTGGGGTAACGGCCTACCAAGGCGACGATCAGTAGCTGGTCTGAGAGGATGATCAGCCACATTGGGACTGAGACACGGCCCAAACTCCTACGGGAGGCAGCAGTGGGGAATATTGGACAATGGGCGCAAGCCTGATCCAGCCATGCCGCGTGAGTGATGAAGGCCTTAGGGTTGTAAAGCTCTT…	0	0	0	0	0	0	0	0	0	0	0	0	0	0	0	0	0	0	0	0	0	0	0	0	0
Methylobacterium_MS_1	S	2	1	11_a_34_408	100	100	N	Methylobacterium_adhaesivum;Methylobacterium_goesingense	nt|AB698721.1;nt|AB986540.1;silva|AB698721.1.1444;silva|AB986540.1.1418	-	-	-	-	-	Bacteria	Proteobacteria	Alphaproteobacteria	Rhizobiales	Methylobacteriaceae	Methylobacterium	Methylobacterium_MS	-	AGAGTTTGATCCTGGCTCAGAGCGAACGCTGGCGGCAGGCTTAACACATGCAAGTCGAGCGGGCCCTTCGGGGTCAGCGGCAGACGGGTGAGTAACACGTGGGAACGTACCCTTTGGTTCGGAATAACGCTGGGAAACTAGCGCTAATACCGGATACGCCCTTTTGGGGAAAGGCTTGCTGCCGAAGGATCGGCCCGCGTCTGATTAGCTAGTTGGTGGGGTAATGGCCTACCAAGGCGACGATCAGTAGCTGGTCTGAGAGGATGATCAGCCACACTGGGACTGAGACACGGCCCAGACTCCTACGGGAGGCAGCAGTGGGGAATATTGGACAATGGGCGCAAGCCTGATCCAGCCATGCCGCGTGAGTGATGAAGGCCTTAGGGTTGTAAAGCTCTT…	AGAGTTTGATCCTGGCTCAGAGCGAACGCTGGCGGCAGGCTTAACACATGCAAGTCGAGCGGGCCCTTCGGGGTCAGCGGCAGACGGGTGAGTAACACGTGGGAACGTACCCTTTGGTTCGGAATAACGCTGGGAAACTAGCGCTAATACCGGATACGCCCTTTTGGGGAAAGGCTTGCTGCCGAAGGATCGGCCCGCGTCTGATTAGCTAGTTGGTGGGGTAATGGCCTACCAAGGCGACGATCAGTAGCTGGTCTGAGAGGATGATCAGCCACACTGGGACTGAGACACGGCCCAGACTCCTACGGGAGGCAGCAGTGGGGAATATTGGACAATGGGCGCAAGCCTGATCCAGCCATGCCGCGTGAGTGATGAAGGCCTTAGGGTTGTAAAGCTCTT…	0	0	353	0	0	0	0	0	0	0	0	0	0	0	1	0	0	0	0	0	0	0	0	0	0
Methylorosula_polaris_1	S	0	1	22_b_02_1942	99.356	99.3603	N	Methylorosula_polaris	16SMicrobial|NR_116377.1	Methylorosula_polaris	0	Methylorosula_polaris	nt|EU586036.1;silva|EU586035.1.1413	99.356/99.3603	Bacteria	Proteobacteria	Alphaproteobacteria	Rhizobiales	Beijerinckiaceae	Methylorosula	Methylorosula_polaris	-	AGAGTTTGATCCTGGCTCAGAACGAACGCTGGCGGCAGGCCTAACACATGCAAGTCGAACGCCTCAGCAATGGGGAGTGGCAGACGGGTGAGTAACACGTGGGAACATACCCTTCGGTTCGGAATAACTCAGGGAAACTTGTGCTAATACCGGATACGTCAGTGATGAGAAAGATTTATCGCCGAAGGATTGGCCCGCGTCTGATTAGCTAGTTGGTGAGGTAATGGCTCACCAAGGCGACGATCAGTAGCTGGTCTGAGAGGATGACCAGCCACATTGGGACTGAGACACGGCCCAAACTCCTACGGGAGGCAGCAGTGGGGAATATTGGACAATGGGCGCAAGCCTGATCCAGCCATGCCGCGTGAGTGATGAAGGCCTTAGGGTTGTAAAGCTCTT…	GTTTGATCCTGGCTCAGAACGAACGCTGGCGGCAGGCCTAACACATGCAAGTCGAACGCC-CCGCAA-GGGGAGTGGCAGACGGGTGAGTAACACGTGGGAACATACCCTTCGGTTCGGAATAACTCAGGGAAACTTGTGCTAATACCGGATACGTCAGTGATGAGAAAGATTTATCGCCGAAGGATTGGCCCGCGTCTGATTAGCTAGTTGGTGAGGTAATGGCTCACCAAGGCGACGATCAGTAGCTGGTCTGAGAGGATGACCAGCCACATTGGGACTGAGACACGGCCCAAACTCCTACGGGAGGCAGCAGTGGGGAATATTGGACAATGGGCGCAAGCCTGATCCAGCCATGCCGCGTGAGTGATGAAGGCCTTAGGGTTGTAAAGCTCTTTTA…	0	0	0	0	0	0	0	0	0	0	0	0	0	1	0	0	0	0	0	0	0	0	0	0	0
Micavibrionales_1	O	0	1	11_b_33_2020	99.147	100	N	Micavibrionales	silva|KJ664601.1.861	-	-	-	-	-	Bacteria	Proteobacteria	Alphaproteobacteria	Micavibrionales	Micavibrionales	Micavibrionales	Micavibrionales	-	AGAGTTTGATCCTGGCTCAGAACGAACGCTGGCGGCAGGCTTAATACATGCAAGTCGAGCGGGCACTTCGGTGTCAGCGGCGCACGGGTGCGTAACGCGTGGGAACATGCCTTTAGGTACGGAACAACCAAGGGAAACTTTGGCTAATACCGTATAATATCTCTGGATCAAAGATTTATCGCCTAAAGATTGGCCCGCGTTAGATTAGGTAGTTGGTGGGGTAATGGCCTACCAAGCCGACGATCTATAGGGGGTCTGAGAGGATGATCCCCCACACTGGAACTGAGACACGGTCCAGACTCCTACGGGAGGCAGCAGTAAGGAATATTGGACAATGGGCGAAAGCCTGATCCAGCCATGCCGCGTGAGTGATGAAGGCCTTAGGGTTGTAAAGCTCTT…	AGAGTTTGATCATGGCTCAGAACGAACGCTGGCGGCAGGCTTAATACATGCAAGTCGAGCGGGCCCTTCGGGGTCAGCGGCGCACGGGTGCGTAACGCGTGGGAACATGCCTTTAGGTACGGAACAACCAAGGGAAACTTTGGCTAATACCGTATAATATCTCTGGATCAAAGATTTATCGCCTAAAGATTGGCCCGCGTTAGATTAGGTAGTTGGTGGGGTAATGGCCTACCAAGCCGACGATCTATAGGGGGTCTGGGAGGATGATCCCCCACACTGGAACTGAGACACGGTCCAGACTCCTACGGGAGGCAGCAGTAAGGAATATTGGACAATGGGCGAAAGCCTGATCCAGCCATGCCGCGTGAGTGATGAAGGCCTTAGGGTTGTAAAGCTCTT…	0	0	0	0	0	0	0	0	0	260	0	0	0	0	0	0	0	0	0	0	0	0	0	0	0
Microbacterium_1	G	0	1	22_a_46_7091	99.801	100	N	Microbacterium	nt|KR067637.1;rdp|S004483414;silva|KR067637.1.1483	-	-	-	-	-	Bacteria	Actinobacteria	Actinobacteria	Micrococcales	Microbacteriaceae	Microbacterium	Microbacterium	-	AGAGTTTGATCCTGGCTCAGGATGAACGCTGGCGGCGTGCTTAACACATGCAAGTCGAACGGTGAAGCCCAGCTTGCTGGGTGGATCAGTGGCGAACGGGTGAGTAACACGTGAGCAATCTGCCCTTGACTCTGGGATAAGCGCTGGAAACGGCGTCTAATACTGGATATGAACTGTGGCCGCATGGTCGGCAGTTGGAAAGAATTTCGGTCAAGGATGAGCTCGCGGCCTATCAGCTTGTTGGTGAGGTAATGGCTCACCAAGGCGTCGACGGGTAGCCGGCCTGAGAGGGTGACCGGCCACACTGGGACTGAGACACGGCCCAGACTCCTACGGGAGGCAGCAGTGGGGAATATTGCACAATGGGCGCAAGCCTGATGCAGCAACGCCGCGTGAGGG…	AGAGTTTGATCCTGGCTCAGGATGAACGCTGGCGGCGTGCTTAACACATGCAAGTCGAACGGTGAAGCCCAGCTTGCTGGGTGGATCAGTGGCGAACGGGTGAGTAACACGTGAGCAATCTGCCCTTGACTCTGGGATAAGCGCTGGAAACGGCGTCTAATACTGGATATGAGCTGTGGCCGCATGGTCGGCAGTTGGAAAGAATTTCGGTCAAGGATGAGCTCGCGGCCTATCAGCTTGTTGGTGAGGTAATGGCTCACCAAGGCGTCGACGGGTAGCCGGCCTGAGAGGGTGACCGGCCACACTGGGACTGAGACACGGCCCAGACTCCTACGGGAGGCAGCAGTGGGGAATATTGCACAATGGGCGCAAGCCTGATGCAGCAACGCCGCGTGAGGG…	0	0	0	0	0	0	0	0	0	0	0	0	0	0	0	0	0	0	0	0	0	0	0	0	0
Micrococcaceae_MG_1	G	2	1	22_a_46_430	99.402	100	N	Arthrobacter;Glutamicibacter	nt|EU344921.1;rdp|S000976969;silva|EU344921.1.1490	-	-	-	-	-	Bacteria	Actinobacteria	Actinobacteria	Micrococcales	Micrococcaceae	Micrococcaceae_MG	Micrococcaceae_MG	-	AGAGTTTGATCCTGGCTCAGGATGAACGCTGGCGGCGTGCTTAACACATGCAAGTCGAACGATGACCCCGTGCTTGCACGGGTGATTAGTGGCGAACGGGTGAGTAACACGTGAGTAACCTGCCCCCGACTTTGGGATAAGCCCGGGAAACTGGGTCTAATACCGGATATGACTTCTTACCGCATGGTGGGTTGTTGAAAGATTTATCGGTGGGGGATGGACTCGCGGCCTATCAGCTTGTTGGTGAGGTAATGGCTCACCAAGGCGACGACGGGTAGCCGGCCTGAGAGGGTGACCGGCCACACTGGGACTGAGACACGGCCCAGACTCCTACGGGAGGCAGCAGTGGGGAATATTGCACAATGGGCGAAAGCCTGATGCAGCGACGCCGCGTGAGGG…	AGAGTTTGATCATGGCTCAGGATGAACGCTGGCGGCGTGCTTAACACATGCAAGTCGAACGATGACCCCGTGCTTGCACGGGTGATTAGTGGCGAACGGGTGAGTAACACGTGAGTAACCTGCCCCCGACTTTGGGATAAGCCCGGGAAACTGGGTCTAATACCGGATATGACTTCTTACCGCATGGTGGGTTGTTGAAAGATTTATCGGTGGGGGATGGACTCGCGGCCTATCAGCTTGTTGGTGAGGTAATGGCTCACCAAGGCGACGACGGGTAGCCGGCCTGAGAGGGCGACCGGCCACACTGGGACTGAGACACGGCCCAGACTCCTACGGGAGGCAGCAGTGGGGAATATTGCACAATGGGCGAAAGCCTGATGCAGCGACGCCGCGCGAGGG…	0	0	0	0	0	0	0	0	0	0	0	0	73	0	0	0	0	0	0	0	0	0	0	0	0
Micrococcaceae_MG_2	G	2	1	11_a_51_56310	100	100	N	Arthrobacter;Pseudarthrobacter	nt|EU672427.1;rdp|S001099142;silva|EU672427.1.1486	-	-	-	-	-	Bacteria	Actinobacteria	Actinobacteria	Micrococcales	Micrococcaceae	Micrococcaceae_MG	Micrococcaceae_MG	-	AGAGTTTGATCCTGGCTCAGGATGAACGCTGGCGGCGTGCTTAACACATGCAAGTCGAACGATGATGGGAGCTTGCTCCTGGATTAGTGGCGAACGGGTGAGTAACACGTGAGTAACCTGCCCTTAACTCTGGGATAAGCCTGGGAAACTGGGTCTAATACCGGATATGACTCCTCATCGCATGGTGGGGGGTGGAAAGCTTTATTGTGGTTTTGGATGGACTCGCGGCCTATCAGCTTGTTGGTGAGGTAATGGCTTACCAAGGCGACGACGGGTAGCCGGCCTGAGAGGGTGACCGGCCACACTGGGACTGAGACACGGCCCAGACTCCTACGGGAGGCAGCAGTGGGGAATATTGCACAATGGGCGCAAGCCTGATGCAGCGACGCCGCGTGAGGG…	AGAGTTTGATCCTGGCTCAGGATGAACGCTGGCGGCGTGCTTAACACATGCAAGTCGAACGATGATGGGAGCTTGCTCCTGGATTAGTGGCGAACGGGTGAGTAACACGTGAGTAACCTGCCCTTAACTCTGGGATAAGCCTGGGAAACTGGGTCTAATACCGGATATGACTCCTCATCGCATGGTGGGGGGTGGAAAGCTTTATTGTGGTTTTGGATGGACTCGCGGCCTATCAGCTTGTTGGTGAGGTAATGGCTTACCAAGGCGACGACGGGTAGCCGGCCTGAGAGGGTGACCGGCCACACTGGGACTGAGACACGGCCCAGACTCCTACGGGAGGCAGCAGTGGGGAATATTGCACAATGGGCGCAAGCCTGATGCAGCGACGCCGCGTGAGGG…	0	0	1	0	26	0	0	0	0	0	0	0	0	0	0	291	0	0	0	0	1	0	0	0	0
Micrococcaceae_MG_3	G	2	1	11_r_31_3781	100	100	N	Arthrobacter;Glutamicibacter	nt|HM191728.1;rdp|S001067098;silva|EU467945.1.1380	-	-	-	-	-	Bacteria	Actinobacteria	Actinobacteria	Micrococcales	Micrococcaceae	Micrococcaceae_MG	Micrococcaceae_MG	-	AGAGTTTGATCCTGGCTCAGGATGAACGCTGGCGGCGTGCTTAACACATGCAAGTCGAACGATGAAGCCCAGCTTGCTGGGTGGATTAGTGGCGAACGGGTGAGTAACACGTGAGTAACCTGCCCCTGACTCTGGGATAAGCCCGGGAAACTGGGTCTAATACCGGATATGACCATGGGACGCATGTCTTGTGGTGGAAAGATTTATCGGTTGGGGATGGACTCGCGGCCTATCAGCTTGTTGGTGAGGTAATGGCTCACCAAGGCGACGACGGGTAGCCGGCCTGAGAGGGTGACCGGCCACACTGGGACTGAGACACGGCCCAGACTCCTACGGGAGGCAGCAGTGGGGAATATTGCACAATGGGCGCAAGCCTGATGCAGCGACGCCGCGTGAGGG…	AGAGTTTGATCCTGGCTCAGGATGAACGCTGGCGGCGTGCTTAACACATGCAAGTCGAACGATGAAGCCCAGCTTGCTGGGTGGATTAGTGGCGAACGGGTGAGTAACACGTGAGTAACCTGCCCCTGACTCTGGGATAAGCCCGGGAAACTGGGTCTAATACCGGATATGACCATGGGACGCATGTCTTGTGGTGGAAAGATTTATCGGTTGGGGATGGACTCGCGGCCTATCAGCTTGTTGGTGAGGTAATGGCTCACCAAGGCGACGACGGGTAGCCGGCCTGAGAGGGTGACCGGCCACACTGGGACTGAGACACGGCCCAGACTCCTACGGGAGGCAGCAGTGGGGAATATTGCACAATGGGCGCAAGCCTGATGCAGCGACGCCGCGTGAGGG…	0	0	0	0	0	0	0	0	0	0	0	0	0	0	0	0	0	0	0	0	0	0	0	253	0
Micrococcus_luteus_1	S	0	1	11_a_25_35568	100	100	N	Micrococcus_luteus	nt|AF501366.1;silva|ADCD01000038.7176.8678	-	-	-	-	-	Bacteria	Actinobacteria	Actinobacteria	Micrococcales	Micrococcaceae	Micrococcus	Micrococcus_luteus	-	AGAGTTTGATCCTGGCTCAGGATGAACGCTGGCGGCGTGCTTAACACATGCAAGTCGAACGATGAAGCCCAGCTTGCTGGGTGGATTAGTGGCGAACGGGTGAGTAACACGTGAGTAACCTGCCCTTAACTCTGGGATAAGCCTGGGAAACTGGGTCTAATACCGGATAGGAGCGCCTACCGCATGGTGGGTGTTGGAAAGATTTATCGGTTTTGGATGGACTCGCGGCCTATCAGCTTGTTGGTGAGGTAATGGCTCACCAAGGCGACGACGGGTAGCCGGCCTGAGAGGGTGACCGGCCACACTGGGACTGAGACACGGCCCAGACTCCTACGGGAGGCAGCAGTGGGGAATATTGCACAATGGGCGCAAGCCTGATGCAGCGACGCCGCGTGAGGG…	AGAGTTTGATCCTGGCTCAGGATGAACGCTGGCGGCGTGCTTAACACATGCAAGTCGAACGATGAAGCCCAGCTTGCTGGGTGGATTAGTGGCGAACGGGTGAGTAACACGTGAGTAACCTGCCCTTAACTCTGGGATAAGCCTGGGAAACTGGGTCTAATACCGGATAGGAGCGCCTACCGCATGGTGGGTGTTGGAAAGATTTATCGGTTTTGGATGGACTCGCGGCCTATCAGCTTGTTGGTGAGGTAATGGCTCACCAAGGCGACGACGGGTAGCCGGCCTGAGAGGGTGACCGGCCACACTGGGACTGAGACACGGCCCAGACTCCTACGGGAGGCAGCAGTGGGGAATATTGCACAATGGGCGCAAGCCTGATGCAGCGACGCCGCGTGAGGG…	66	0	0	0	0	58	0	0	61	134	0	0	0	0	0	0	0	0	0	0	0	0	0	0	0
Micrococcus_luteus_2	S	0	1	11_a_55_5631	100	100	N	Micrococcus_luteus	nt|CP026366.1;silva|FUKT01000073.3902.5414	-	-	-	-	-	Bacteria	Actinobacteria	Actinobacteria	Micrococcales	Micrococcaceae	Micrococcus	Micrococcus_luteus	-	AGAGTTTGATCCTGGCTCAGGATGAACGCTGGCGGCGTGCTTAACACATGCAAGTCGAACGATGAAGCCCAGCTTGCTGGGTGGATTAGTGGCGAACGGGTGAGTAACACGTGAGTAACCTGCCCTTAACTCTGGGATAAGCCTGGGAAACTGGGTCTAATACCGGATAGGAGCGCCTACCGCATGGTGGGTGTTGGAAAGATTTATCGGTTTTGGATGGACTCGCGGCCTATCAGCTTGTTGGTGAGGTAATGGCTCACCAAGGCGACGACGGGTAGCCGGCCTGAGAGGGTGACCGGCCACACTGGGACTGAGACACGGCCCAGACTCCTACGGGAGGCAGCAGTGGGGAATATTGCACAATGGGCGAAAGCCTGATGCAGCGACGCCGCGTGAGGG…	AGAGTTTGATCCTGGCTCAGGATGAACGCTGGCGGCGTGCTTAACACATGCAAGTCGAACGATGAAGCCCAGCTTGCTGGGTGGATTAGTGGCGAACGGGTGAGTAACACGTGAGTAACCTGCCCTTAACTCTGGGATAAGCCTGGGAAACTGGGTCTAATACCGGATAGGAGCGCCTACCGCATGGTGGGTGTTGGAAAGATTTATCGGTTTTGGATGGACTCGCGGCCTATCAGCTTGTTGGTGAGGTAATGGCTCACCAAGGCGACGACGGGTAGCCGGCCTGAGAGGGTGACCGGCCACACTGGGACTGAGACACGGCCCAGACTCCTACGGGAGGCAGCAGTGGGGAATATTGCACAATGGGCGAAAGCCTGATGCAGCGACGCCGCGTGAGGG…	0	0	0	0	0	367	0	0	103	46	0	0	0	0	0	0	0	0	0	0	0	0	0	0	0
Micrococcus_MS_1	S	3	1	11_a_55_7265	100	100	N	Micrococcus_aloeverae;Micrococcus_luteus;Micrococcus_yunnanensis	nt|AB539975.1;nt|JX094178.1;nt|KY425802.1;silva|AB539975.1.1439;silva|JX094178.1.1488;silva|KY425802.1.1484	-	-	-	-	-	Bacteria	Actinobacteria	Actinobacteria	Micrococcales	Micrococcaceae	Micrococcus	Micrococcus_MS	-	AGAGTTTGATCCTGGCTCAGGATGAACGCTGGCGGCGTGCTTAACACATGCAAGTCGAACGATGAAGCCCAGCTTGCTGGGTGGATTAGTGGCGAACGGGTGAGTAACACGTGAGTAACCTGCCCTTAACTCTGGGATAAGCCTGGGAAACTGGGTCTAATACCGGATAGGAGCGTCCACCGCATGGTGGGTGTTGGAAAGATTTATCGGTTTTGGATGGACTCGCGGCCTATCAGCTTGTTGGTGAGGTAATGGCTCACCAAGGCGACGACGGGTAGCCGGCCTGAGAGGGTGACCGGCCACACTGGGACTGAGACACGGCCCAGACTCCTACGGGAGGCAGCAGTGGGGAATATTGCACAATGGGCGCAAGCCTGATGCAGCGACGCCGCGTGAGGG…	AGAGTTTGATCCTGGCTCAGGATGAACGCTGGCGGCGTGCTTAACACATGCAAGTCGAACGATGAAGCCCAGCTTGCTGGGTGGATTAGTGGCGAACGGGTGAGTAACACGTGAGTAACCTGCCCTTAACTCTGGGATAAGCCTGGGAAACTGGGTCTAATACCGGATAGGAGCGTCCACCGCATGGTGGGTGTTGGAAAGATTTATCGGTTTTGGATGGACTCGCGGCCTATCAGCTTGTTGGTGAGGTAATGGCTCACCAAGGCGACGACGGGTAGCCGGCCTGAGAGGGTGACCGGCCACACTGGGACTGAGACACGGCCCAGACTCCTACGGGAGGCAGCAGTGGGGAATATTGCACAATGGGCGCAAGCCTGATGCAGCGACGCCGCGTGAGGG…	64	0	15	0	0	651	0	0	0	626	0	0	1	0	0	0	0	0	0	0	0	0	133	0	0
Micrococcus_terreus_1	S	0	1	11_b_32_40234	100	100	N	Micrococcus_terreus	silva|FPCG01000027.121.1647	-	-	-	-	-	Bacteria	Actinobacteria	Actinobacteria	Micrococcales	Micrococcaceae	Micrococcus	Micrococcus_terreus	-	AGAGTTTGATCCTGGCTCAGGATGAACGCTGGCGGCGTGCTTAACACATGCAAGTCGAACGATGAAGCCCAGCTTGCTGGGTGGATTAGTGGCGAACGGGTGAGTAACACGTGAGTAACCTGCCCTTGACTCTGGGATAAGCCTGGGAAACTGGGTCTAATACTGGATATGACTTCTCACCGCATGGTGGGGGGTGGAAAGATTTATTGGTCTTGGATGGACTCGCGGCCTATCAGCTTGTTGGTGAGGTAATGGCTCACCAAGGCGACGACGGGTAGCCGGCCTGAGAGGGTGACCGGCCACACTGGGACTGAGACACGGCCCAGACTCCTACGGGAGGCAGCAGTGGGGAATATTGCACAATGGGCGCAAGCCTGATGCAGCGACGCCGCGTGAGGG…	AGAGTTTGATCCTGGCTCAGGATGAACGCTGGCGGCGTGCTTAACACATGCAAGTCGAACGATGAAGCCCAGCTTGCTGGGTGGATTAGTGGCGAACGGGTGAGTAACACGTGAGTAACCTGCCCTTGACTCTGGGATAAGCCTGGGAAACTGGGTCTAATACTGGATATGACTTCTCACCGCATGGTGGGGGGTGGAAAGATTTATTGGTCTTGGATGGACTCGCGGCCTATCAGCTTGTTGGTGAGGTAATGGCTCACCAAGGCGACGACGGGTAGCCGGCCTGAGAGGGTGACCGGCCACACTGGGACTGAGACACGGCCCAGACTCCTACGGGAGGCAGCAGTGGGGAATATTGCACAATGGGCGCAAGCCTGATGCAGCGACGCCGCGTGAGGG…	0	0	0	0	0	0	0	1	63	602	0	0	0	0	0	0	0	0	0	0	2	0	0	0	0
Moraxella_osloensis_1	S	0	1	11_r_23_18355	100	99.8062	N	Moraxella_osloensis	nt|AB643586.1	-	-	-	-	-	Bacteria	Proteobacteria	Gammaproteobacteria	Pseudomonadales	Moraxellaceae	Moraxella	Moraxella_osloensis	-	AGAGTTTGATCCTGGCTCAGATTGAACGCTGGCGGCAGGCTTAACACATGCAAGTCGAACGATGATTATCTAGCTTGCTAGATATGATTAGTGGCGGACGGGTGAGTAACATTTAGGAATCTGCCTAGTAGTGGGGGATAGCTCGGGGAAACTCGAATTAATACCGCATACGACCTACGGGTGAAAGGGGGCGCAAGCTCTTGCTATTAGATGAGCCTAAATCAGATTAGCTAGTTGGTGGGGTAAAGGCCCACCAAGGCGACGATCTGTAACTGGTCTGAGAGGATGATCAGTCACACCGGAACTGAGACACGGTCCGGACTCCTACGGGAGGCAGCAGTGGGGAATATTGGACAATGGGGGCAACCCTGATCCAGCCATGCCGCGTGTGTGAAGAAG…	GAGTTTGATCCTGGCTCAGATTGAACGCTGGCGGCAGGCTTAACACATGCAAGTCGAACGATGATTATCTAGCTTGCTAGATATGATTAGTGGCGGACGGGTGAGTAACATTTAGGAATCTGCCTAGTAGTGGGGGATAGCTCGGGGAAACTCGAATTAATACCGCATACGACCTACGGGTGAAAGGGGGCGCAAGCTCTTGCTATTAGATGAGCCTAAATCAGATTAGCTAGTTGGTGGGGTAAAGGCCCACCAAGGCGACGATCTGTAACTGGTCTGAGAGGATGATCAGTCACACCGGAACTGAGACACGGTCCGGACTCCTACGGGAGGCAGCAGTGGGGAATATTGGACAATGGGGGCAACCCTGATCCAGCCATGCCGCGTGTGTGAAGAAGG…	0	0	0	0	0	2	5	0	0	0	0	0	0	9	0	0	0	0	0	0	0	0	46	0	0
Musa_MS_1	S	7	1	11_a_34_1278	99.789	100	N	Musa_acuminata;Musa_balbisiana;Musa_basjoo;Musa_coccinea;Musa_itinerans;Musa_ornata;Musa_textilis	nt|EU017026.1;nt|KF601567.1;nt|KT595228.1;nt|KY753133.1;nt|MH603430.1;nt|MH603431.1;nt|MH603432.1	-	-	-	-	-	Plantae	Streptophyta	Liliopsida	Zingiberales	Musaceae	Musa	Musa_MS	-	AGAGTTTGATCCTGGCTCAGGATGAACGCTGGCGGCATGCTTAACACATGCAAGTCGGACGGGAAGTGGTGTTTCCAGTGGCGGACGGGTGAGTAACGCGTAAGAACCTGCCCTTGGGAGGGGAACAACAACTGGAAACGGTTGCTAATACCCCGTAGGCTGAGGAGCAAAAGGAGGAATCCGCCCGAGGAGGGGCTTGCGTCTGATTAGCTAGTTGGTGAGGTAATAGCTTACCAAGGCGATGATCAGTAGCTGGTCCGAGAGGATGATCAGCCACACTGGGACTGAGACACGGCCCAGACTCCTACGGGAGGCAGCAGTGGGGAATTTTCCGCAATGGGCGAAAGCCTGACGGAGCAATGCCGCGTGGAGGTAGAAGGCCCACGGGTCGTGAACTTC…	AGAGTTCGATCCTGGCTCAGGATGAACGCTGGCGGCATGCTTAACACATGCAAGTCGGACGGGAAGTGGTGTTTCCAGTGGCGGACGGGTGAGTAACGCGTAAGAACCTGCCCTTGGGAGGGGAACAACAACTGGAAACGGTTGCTAATACCCCGTAGGCTGAGGAGCAAAAGGAGGAATCCGCCCGAGGAGGGGCTTGCGTCTGATTAGCTAGTTGGTGAGGTAATAGCTTACCAAGGCGATGATCAGTAGCTGGTCCGAGAGGATGATCAGCCACACTGGGACTGAGACACGGCCCAGACTCCTACGGGAGGCAGCAGTGGGGAATTTTCCGCAATGGGCGAAAGCCTGACGGAGCAATGCCGCGTGGAGGTAGAAGGCCCACGGGTCGTGAACTTC…	0	0	198	0	0	0	0	0	0	0	0	0	0	0	0	0	0	0	5	0	0	0	0	0	0
Nakamurella_1	G	0	1	11_a_36_2242	99.6	100	N	Nakamurella	rdp|S002438948;silva|HQ453620.1.726	-	-	-	-	-	Bacteria	Actinobacteria	Actinobacteria	Nakamurellales	Nakamurellaceae	Nakamurella	Nakamurella	-	AGAGTTTGATCCTGGCTCAGGACGAACGCTGGCGGCGTGCTTAACACATGCAAGTCGAACGGAAAGGCCCGCTTGCGGGTACTCGAGTGGCGAACGGGTGAGTAACACGTGGGCAACCTGCCCTCAGCTCTGGGATAACTCCGGGAAACCGGTGCTAATACTGGATATTGACTTCTGCTCGCATGGGTGGTTGTTGAAAGTTTTTCGGCTGGGGATGGGCCCGCGGCCTATCAGCTTGTTGGTGGGGTGATGGCCTACCAAGGCGACGACGGGTAGCCGGCCTGAGAGGGCGACCGGCCACACTGGGACTGAGACACGGCCCAGACTCCTACGGGAGGCAGCAGTGGGGAATATTGCGCAATGGGCGGAAGCCTGACGCAGCGACGCCGCGTGAGGGAT…	AGAGTTTGATCCTGGCTCAGGACGAACGCTGGCGGCGTGCTTAACACATGCAAGTCGAACGGAAAGGCCCGCTTGCGGGTACTCGAGTGGCGAACGGGTGAGTAACACGTGGGCAACCTGCCCTCAGCTCTGGGATAACTCCGGGAAACCGGTGCTAATACTGGATATCAACTTCTGCTCGCATGGGTGGTTGTTGAAAGTTTTTCGGCTGGGGATGGGCCCGCGGCCTATCAGCTTGTTGGTGGGGTGATGGCCTACCAAGGCGACGACGGGTAGCCGGCCTGAGAGGGCGACCGGCCACACTGGGACTGAGACACGGCCCAGACTCCTACGGGAGGCAGCAGTGGGGAATATTGCGCAATGGGCGGAAGCCTGACGCAGCGACGCCGCGTGAGGGAT…	0	0	0	1042	0	0	0	0	0	0	0	0	0	0	0	0	0	0	0	0	0	0	0	0	0
Neisseria_lactamica_1	S	0	1	11_r_31_1337	99.81	100	N	Neisseria_lactamica	silva|JVAU01000098.4261.5781	-	-	-	-	-	Bacteria	Proteobacteria	Betaproteobacteria	Neisseriales	Neisseriaceae	Neisseria	Neisseria_lactamica	-	AGAGTTTGATCCTGGCTCAGATTGAACGCTGGCGGCATGCTTTACACATGCAAGTCGGACGGCAGCACAGAGAAGCTTGCTTCTTGGGTGGCGAGTGGCGAACGGGTGAGTAATATATCGGAACGTACCGAGTAATGGGGGATAACTAATCGAAAGATTAGCTAATACCGCATATTCTCTGAGGAGGAAAGCAGGGGACCTTCGGGCCTTGCGTTATTCGAGCGGCCGATATCTGATTAGCTAGTTGGTGGGGTAAAGGCCTACCAAGGCGACGATCAGTAGCGGGTCTGAGAGGATGATCCGCCACACTGGGACTGAGACACGGCCCAGACTCCTACGGGAGGCAGCAGTGGGGAATTTTGGACAATGGGCGCAAGCCTGATCCAGCCATGCCGCGTG…	AGAGTTTGATCCTGGCTCAGATTGAACGCTGGCGGCATGCTTTACACATGCAAGTCGGACGGCAGCACAGAGAAGCTTGCTTCTTGGGTGGCGAGTGGCGAACGGGTGAGTAATATATCGGAACGTACCGAGTAATGGGGGATAACTAATCGAAAGATTAGCTAATACCGCATATTCTCTGAGGAGGAAAGCAGGGGACCTTCGGGCCTTGCGTTATTCGAGCGGCCGATATCTGATTAGCTAGTTGGTGGGGTAAAGGCCTACCAAGGCGACGATCAGTAGCGGGTCTGAGAGGATGATCCGCCACACTGGGACTGAGACACGGCCCAGACTCCTACGGGAGGCAGCAGTGGGGAATTTTGGACAATGGGCGCAAGCCTGATCCAGCCATGCCGCGTG…	0	0	48	0	0	0	0	0	0	0	0	0	0	0	0	0	0	0	0	3	0	12	0	264	0
Neisseria_sicca_1	S	0	1	11_a_34_2296	100	100	N	Neisseria_sicca	16SMicrobial|NR_121688.1	Neisseria_MS	3	Neisseria_mucosa;Neisseria_perflava;Neisseria_sicca	nt|CP020452.2;nt|MF480380.1;silva|ACKO02000016.29479.31007;silva|LSIT01000123.4417.5937	100.0/100.0	Bacteria	Proteobacteria	Betaproteobacteria	Neisseriales	Neisseriaceae	Neisseria	Neisseria_sicca	-	AGAGTTTGATCCTGGCTCAGATTGAACGCTGGCGGCATGCTTTACACATGCAAGTCGGACGGCAGCACAGAGAAGCTTGCTTCTTGGGTGGCGAGTGGCGAACGGGTGAGTAACATATCGGAACGTACCGAGCAGTGGGGGATAACTAATCGAAAGATTAGCTAATACCGCATATCTTCTGAGGAAGAAAGCAGGGGACCATTTGGCCTTGCGCTGTTTGAGCGGCCGATATCTGATTAGCTAGTTGGTGGGGTAAAGGCCTACCAAGGCGACGATCAGTAGCGGGTCTGAGAGGATGATCCGCCACACTGGGACTGAGACACGGCCCAGACTCCTACGGGAGGCAGCAGTGGGGAATTTTGGACAATGGGCGCAAGCCTGATCCAGCCATGCCGCGTG…	AGAGTTTGATCCTGGCTCAGATTGAACGCTGGCGGCATGCTTTACACATGCAAGTCGGACGGCAGCACAGAGAAGCTTGCTTCTTGGGTGGCGAGTGGCGAACGGGTGAGTAACATATCGGAACGTACCGAGCAGTGGGGGATAACTAATCGAAAGATTAGCTAATACCGCATATCTTCTGAGGAAGAAAGCAGGGGACCATTTGGCCTTGCGCTGTTTGAGCGGCCGATATCTGATTAGCTAGTTGGTGGGGTAAAGGCCTACCAAGGCGACGATCAGTAGCGGGTCTGAGAGGATGATCCGCCACACTGGGACTGAGACACGGCCCAGACTCCTACGGGAGGCAGCAGTGGGGAATTTTGGACAATGGGCGCAAGCCTGATCCAGCCATGCCGCGTG…	0	286	638	0	0	223	1	0	0	0	0	0	154	0	2	70	140	0	3	14	9	0	467	0	0
Neisseriaceae_1	F	0	1	11_e_07_2856	99.427	100	N	Neisseriaceae	silva|JF696363.1.654	-	-	-	-	-	Bacteria	Proteobacteria	Betaproteobacteria	Neisseriales	Neisseriaceae	Neisseriaceae	Neisseriaceae	-	AGAGTTTGATCCTGGCTCAGATTGAACGCTGGCGGCGTGCTTTACACATGCAAGTCGAGCGGCAGCATGACCTTCGGGTCGATGGCGAGCGGCGAACGGGTGAGTAATACATCGGAACGTACCTTTTAGTGGGGGATAACGCATCGAAAGATGTGCTAATACCGCATAATCTCTGAGGAGGAAAGGCGGGGATCACGCAAGTGACCTGTCGCTGAAAGAGCGGCCGATGGTCGATTAGCTAGTTGGCGGGGTAAAAGCCCACCAAGGCGATGATCGATAGCGGGTCTGAGAGGACGATCCGTCACACTGGGACTGAGACACGGCCCAGACTCCTACGGGAGGCAGCAGTGGGGAATTTTGGACAATGGGGGAAACCCTGATCCAGCAACGCCGCGTGAA…	AGAGTTTGATCCTGGCTCAGATTGAACGCTGGCGGCGTGCTTTACACATGCAAGTCGAGCGGCAGCATGACCTTCGGGTTGATGGCGAGCGGCGAACGGGTGAGTAATACATCGGAACGTACCTTTTAGTGGGGGATAACGCATCGAAAGATGTGCTAATACCGCATAATCTCTGAGGAGGAAAGGCGGGGATCACGTAAGTGACCTGTCGCTGAAAGAGCGGCCGATGGTCGATTAGCTAGTTGGCGGGGTAAAAGCCCACCAAGGCGATGATCGATAGCGGGTCTGAGAGGACGATCCGTCACACTGGGACTGAGACACGGCCCAGACTCCTACGGGAGGCAGCAGTGGGGAATTTTGGACAATGGGGGAAACCCTGATCCAGCAACGCCGCGTGAA…	0	0	0	0	0	0	1	0	0	0	0	1715	0	0	0	0	0	0	0	0	0	0	0	0	0
Neomicrococcus_lactis_1	S	0	1	22_a_46_884	100	100	N	Neomicrococcus_lactis	nt|MG894053.1	-	-	-	-	-	Bacteria	Actinobacteria	Actinobacteria	Micrococcales	Micrococcaceae	Neomicrococcus	Neomicrococcus_lactis	-	AGAGTTTGATCCTGGCTCAGGATGAACGCTGGCGGCGTGCTTAACACATGCAAGTCGAACGATGATGCCTAGCTTGCTAGGTGGATTAGTGGCGAACGGGTGAGTAACACGTGAGTAACCTGCCCCTGACTCTGGGATAAGCCTGAGAAATTGGGTCTAATACTGGATATGAACATTTACCGCATGGTGGGTGTTGGAAAGATTTTTTGGTTGGGGATGGACTCGCGGCCTATCAGCTTGTTGGTGAGGTAGTGGCTCACCAAGGCGACGACGGGTAGCCGGCCTGAGAGGGTGACCGGCCACACTGGGACTGAGACACGGCCCAGACTCCTACGGGAGGCAGCAGTGGGGAATATTGCACAATGGGCGAAAGCCTGATGCAGCGACGCCGCGTGAGGG…	AGAGTTTGATCCTGGCTCAGGATGAACGCTGGCGGCGTGCTTAACACATGCAAGTCGAACGATGATGCCTAGCTTGCTAGGTGGATTAGTGGCGAACGGGTGAGTAACACGTGAGTAACCTGCCCCTGACTCTGGGATAAGCCTGAGAAATTGGGTCTAATACTGGATATGAACATTTACCGCATGGTGGGTGTTGGAAAGATTTTTTGGTTGGGGATGGACTCGCGGCCTATCAGCTTGTTGGTGAGGTAGTGGCTCACCAAGGCGACGACGGGTAGCCGGCCTGAGAGGGTGACCGGCCACACTGGGACTGAGACACGGCCCAGACTCCTACGGGAGGCAGCAGTGGGGAATATTGCACAATGGGCGAAAGCCTGATGCAGCGACGCCGCGTGAGGG…	0	0	0	0	0	0	0	0	0	1	0	0	0	0	0	0	0	0	0	0	0	0	0	0	0
Nesterenkonia_jeotgali_1	S	0	1	11_l_43_1850	99.604	100	N	Nesterenkonia_jeotgali	silva|LQBM01000006.3996.5529	-	-	-	-	-	Bacteria	Actinobacteria	Actinobacteria	Micrococcales	Micrococcaceae	Nesterenkonia	Nesterenkonia_jeotgali	-	AGAGTTTGATCCTGGCTCAGGATGAACGCTGGCGGCGTGCTTAACACATGCAAGTCGAACGATGAAGACCGTGCTTGCACGGTTGGATTAGTGGCGAACGGGTGAGTATCACGTGAGTAACCTTCCCTTGACTCTGGGATAAGCCCGGGAAACTGGGTCTAATACCGGATACGACCAGTCCTCGCATGGGGTGCTGGTGGAAAGATTTATCGGTCTTGGATGGACTCGCGGCCTATCAGCTTGTTGGTGAGGTAATGGCTCACCAAGGCGATGACGGGTAGCCGGCCTGAGAGGGTGACCGGCCACACTGGGACTGAGACACGGCCCAGACTCCTACGGGAGGCAGCAGTGGGGAATATTGCACAATGGGCGAAAGCCTGATGCAGCGACGCCGCGTGC…	AGAGTTTGATCCTGGCTCAGGATGAACGCTGGCGGCGTGCTTAACACATGCAAGTCGAACGATGAAGACCGTGCTTGCACGGTTGGATTAGTGGCGAACGGGTGAGTATCACGTGAGTAACCTTCCCTTAACTCTGGGATAAGCCCGGGAAACTGGGTCTAATACCGGATACGACCAGTCCTCGCATGGGGTGCTGGTGGAAAGATTTATCGGTTTTGGATGGACTCGCGGCCTATCAGCTTGTTGGTGAGGTAATGGCTCACCAAGGCGATGACGGGTAGCCGGCCTGAGAGGGTGACCGGCCACACTGGGACTGAGACACGGCCCAGACTCCTACGGGAGGCAGCAGTGGGGAATATTGCACAATGGGCGAAAGCCTGATGCAGCGACGCCGCGTGC…	0	0	0	0	0	0	0	0	0	0	0	0	0	0	0	195	0	0	0	0	0	0	0	0	0
Nocardioides_1	G	0	1	22_a_46_2137	99.599	100	N	Nocardioides	nt|MH605320.1	-	-	-	-	-	Bacteria	Actinobacteria	Actinobacteria	Propionibacteriales	Nocardioidaceae	Nocardioides	Nocardioides	-	AGAGTTTGATCCTGGCTCAGGACGAACGCTGGCGGCGTGCTTAACACATGCAAGTCGAGCGGAAAGGCCACTTCGGTGGTACTCGAGCGGCGAACGGGTGAGTAACACGTGAGTAATCTGCCCTCCACTTTGGGATAGCCACCGGAAACGGTGATTAATACCGGATATGACCTTTGCCCGCATGGGTGTTGGTGGAAAGTTTTTCGGTGGGGGATGTGCTCGCGGCCTATCAGCTTGATGGTGGGGTAATGGCCTACCATGGCTTCGACGGGTAGCCGGCCTGAGAGGGTGACCGGCCACACTGGGACTGAGACACGGCCCAGACTCCTACGGGAGGCAGCAGTGGGGAATATTGGACAATGGGCGGAAGCCTGATCCAGCAACGCCGCGTGAGGGATG…	AGAGTTTGATCCTGGCTCAGGACGAACGCTGGCGGCGTGCTTAACACATGCAAGTCGAGCGGAAAGGCCACTTCGGTGGTACTCGAGCGGCGAACGGGTGAGTAACACGTGAGTAATCTGCCCTCCACTTTGGGATAGCCACCGGAAACGGTGATTAATACCGGATATGACCTTGGCCCGCATGGGTTTTGGTGGAAAGTTTTTCGGTGGGGGATGTGCTCGCGGCCTATCAGCTTGATGGTGGGGTAATGGCCTACCATGGCTTCGACGGGTAGCCGGCCTGAGAGGGTGACCGGCCACACTGGGACTGAGACACGGCCCAGACTCCTACGGGAGGCAGCAGTGGGGAATATTGGACAATGGGCGGAAGCCTGATCCAGCAACGCCGCGTGAGGGATG…	0	0	0	0	0	0	0	0	0	0	0	0	0	0	0	0	0	0	0	0	0	0	0	0	0
Nocardioides_2	G	0	1	22_b_50_1351	99.6	100	N	Nocardioides	rdp|S003684787;silva|JQ815036.1.894	-	-	-	-	-	Bacteria	Actinobacteria	Actinobacteria	Propionibacteriales	Nocardioidaceae	Nocardioides	Nocardioides	-	AGAGTTTGATCCTGGCTCAGGACGAACGCTGGCGGCGTGCTTAACACATGCAAGTCGAGCGGAAAGGCCACTTCGGTGGTACTCGAGCGGCGAACGGGTGAGTAACACGTGAGTAATCTGCCCTTGGCTTTGGGATAGCCACCGGAAACGGTGATTAATACCGGATACGACAACTACTCGCATGGGTTGGTTGTGGAAAGTTTTTCGGCCAGGGATGTGCTCGCGGCCTATCAGCTTGATGGTGAGGTAATGGCTCACCATGGCTTCGACGGGTAGCCGGCCTGAGAGGGTGACCGGTCACACTGGGACTGAGACACGGCCCAGACTCCTACGGGAGGCAGCAGTGGGGAATATTGGACAATGGGCGGAAGCCTGATCCAGCAACGCCGCGTGAGGGAT…	AGAGTTTGATTCTGGCTCAGGACGAACGCTGGCGGCGTGCTTAACACATGCAAGTCGAGCGGAAAGGCCACTTCGGTGGTACTCGAGCGGCGAACGGGTGAGTAACACGTGAGTAATCTGCCCTTGGCTTTGGGATAGCCACCGGAAACGGTGATTAATACCGGATACGACAACTACTCGCATGGGTTGGTTGTGGAAAGTTTTTCGGCCAGGGATGTGCTCGCGGCCTATCAGCTTGATGGTGAGGTAATGGCTCACCATGGCTTCGACGGGTAGCCGGCCTGAGAGGGTGACCGGTCACACTGGGACTGAGACACGGCCCAGACTCCTACGGGAGGCAGCAGTGGGGAATATTGGACAATGGGCGGAAGCCTGATCCAGCAACGCCGCGTGAGGGAT…	0	0	0	0	0	28	0	0	0	0	0	0	71	0	0	0	0	0	0	0	0	0	0	0	0
Nocardioides_3	G	0	1	22_a_46_7966	100	100	N	Nocardioides	rdp|S004406569;silva|KM851524.1.772	-	-	-	-	-	Bacteria	Actinobacteria	Actinobacteria	Propionibacteriales	Nocardioidaceae	Nocardioides	Nocardioides	-	AGAGTTTGATCCTGGCTCAGGACGAACGCTGGCGGCGTGCTTAACACATGCAAGTCGAGCGGAAAGGCCACTTCGGTGGTACTCGAGCGGCGAACGGGTGAGTAACACGTGAGTAATCTGCCCCTGGCTTCGGGATAGCCACCGGAAACGGTGATTAATACCGGATATGACACGGACTCGCATGGGTTTGTGTGGAAAGTTTTTCGGCCAGGGATGTGCTCGCGGCCTATCAGCTTGATGGTGAGGTAATGGCTCACCATGGCTTCGACGGGTAGCCGGCCTGAGAGGGTGACCGGCCACACTGGGACTGAGACACGGCCCAGACTCCTACGGGAGGCAGCAGTGGGGAATATTGGACAATGGGCGGAAGCCTGATCCAGCAACGCCGCGTGAGGGATG…	AGAGTTTGATCCTGGCTCAGGACGAACGCTGGCGGCGTGCTTAACACATGCAAGTCGAGCGGAAAGGCCACTTCGGTGGTACTCGAGCGGCGAACGGGTGAGTAACACGTGAGTAATCTGCCCCTGGCTTCGGGATAGCCACCGGAAACGGTGATTAATACCGGATATGACACGGACTCGCATGGGTTTGTGTGGAAAGTTTTTCGGCCAGGGATGTGCTCGCGGCCTATCAGCTTGATGGTGAGGTAATGGCTCACCATGGCTTCGACGGGTAGCCGGCCTGAGAGGGTGACCGGCCACACTGGGACTGAGACACGGCCCAGACTCCTACGGGAGGCAGCAGTGGGGAATATTGGACAATGGGCGGAAGCCTGATCCAGCAACGCCGCGTGAGGGATG…	0	0	113	0	0	0	0	0	0	0	0	0	0	0	0	0	0	0	0	0	0	0	0	0	0
Novosphingobium_1	G	0	1	22_a_46_1443	99.147	100	N	Novosphingobium	nt|GU563738.1;rdp|S001943154;silva|GU563738.1.1453	-	-	-	-	-	Bacteria	Proteobacteria	Alphaproteobacteria	Sphingomonadales	Sphingomonadaceae	Novosphingobium	Novosphingobium	-	AGAGTTTGATCCTGGCTCAGAACGAACGCTGGCGGCATGCCTAACACATGCAAGTCGAACGATGCTTTCGGGCATAGTGGCGCACGGGTGCGTAACGCGTGGGAATCTGCCCTTGGGTTCGGAATAACAGTGAGAAATTGCTGCTAATACCGGATGATGTCTTCGGACCAAAGATTTATCGCCCAGGGATGAGCCCGCGTAGGATTAGCTAGTTGGTGGGGTAATGGCCTACCAAGGCGACGATCCTTAGCTGGTCTGAGAGGATGATCAGCCACACTGGGACTGAGACACGGCCCAGACTCCTACGGGAGGCAGCAGTGGGGAATATTGGACAATGGGCGCAAGCCTGATCCAGCAATGCCGCGTGAGTGATGAAGGCCTTAGGGTTGTAAAGCTCTT…	AGAGTTTGATCCTGGCTCAGAACGAACGCTGGCGGCATGCCTAACACATGCAAGTCGAACGATCCCTTCGGGGATAGTGGCGCACGGGTGCGTAACGCGTGGGAATCTGCCCTTGGGTTCGGAATAACAGTGAGAAATTACTGCTAATACCGGATGATGTCTTCGGACCAAAGATTTATCGCCCAGGGATGAGCCCGCGTAGGATTAGCTAGTTGGTGGGGTAATGGCCTACCAAGGCGACGATCCTTAGCTGGTCTGAGAGGATGATCAGCCACACTGGGACTGAGACACGGCCCAGACTCCTACGGGAGGCAGCAGTGGGGAATATTGGACAATGGGCGCAAGCCTGATCCAGCAATGCCGCGTGAGTGATGAAGGCCTTAGGGTTGTAAAGCTCTT…	0	0	0	0	0	0	0	0	0	0	0	0	0	0	0	0	0	0	0	0	0	0	0	0	0
Novosphingobium_2	G	0	1	22_b_50_39	100	100	N	Novosphingobium	nt|JQ288696.1;rdp|S003447316;silva|JQ288696.1.473	-	-	-	-	-	Bacteria	Proteobacteria	Alphaproteobacteria	Sphingomonadales	Sphingomonadaceae	Novosphingobium	Novosphingobium	-	AGAGTTTGATCCTGGCTCAGAACGAACGCTGGCGGCATGCCTAACACATGCAAGTCGAACGAACCCTTCGGGGTTAGTGGCGCACGGGTGCGTAACGCGTGGGAATCTGCCCTTTGCTTCGGAATAACTCAGGGAAACTTGTGCTAATACCGGATGATGTCTTCGGACCAAAGATTTATCGGCAAGGGATGAGCCCGCGTAGGATTAGGTAGTTGGTGGGGTAAAGGCCTACCAAGCCGACGATCCTTAGCTGGTCTGAGAGGATGATCAGCCACACTGGGACTGAGACACGGCCCAGACTCCTACGGGAGGCAGCAGTGGGGAATATTGGACAATGGGCGCAAGCCTGATCCAGCAATGCCGCGTGAGTGATGAAGGCCCTCGGGTCGTAAAGCTCTT…	AGAGTTTGATCCTGGCTCAGAACGAACGCTGGCGGCATGCCTAACACATGCAAGTCGAACGAACCCTTCGGGGTTAGTGGCGCACGGGTGCGTAACGCGTGGGAATCTGCCCTTTGCTTCGGAATAACTCAGGGAAACTTGTGCTAATACCGGATGATGTCTTCGGACCAAAGATTTATCGGCAAGGGATGAGCCCGCGTAGGATTAGGTAGTTGGTGGGGTAAAGGCCTACCAAGCCGACGATCCTTAGCTGGTCTGAGAGGATGATCAGCCACACTGGGACTGAGACACGGCCCAGACTCCTACGGGAGGCAGCAGTGGGGAATATTGGACAATGGGCGCAAGCCTGATCCAGCAATGCCGCGTGAGTGATGAAGGCCCTCGGGTCGTAAAGCTCTT…	0	0	0	1	1	0	0	0	0	0	1	0	0	1	0	0	0	0	0	1	0	0	0	0	0
Novosphingobium_3	G	0	1	11_z_57_966	99.574	100	N	Novosphingobium	rdp|S001561160;silva|FN436153.1.1447	-	-	-	-	-	Bacteria	Proteobacteria	Alphaproteobacteria	Sphingomonadales	Sphingomonadaceae	Novosphingobium	Novosphingobium	-	AGAGTTTGATCCTGGCTCAGAACGAACGCTGGCGGCATGCCTAACACATGCAAGTCGAACGAAGGCTTCGGCCTTAGTGGCGCACGGGTGCGTAACGCGTGGGAATCTGCCCCTCGGTTCGGAATAACAGTTAGAAATGACTGCTAATACCGGATGATGACTTCGGTCCAAAGATTTATCGCCGAGGGATGAGCCCGCGTAGGATTAGCTAGTTGGTGGGGTAATGGCCTACCAAGGCGACGATCCTTAGCTGGTCTGAGAGGATGATCAGCCACACTGGGACTGAGACACGGCCCAGACTCCTACGGGAGGCAGCAGTGGGGAATATTGGACAATGGGCGCAAGCCTGATCCAGCAATGCCGCGTGAGTGATGAAGGCCTTAGGGTTGTAAAGCTCTT…	AGAGTTTGATCCTGGCTCAGAACGAACGCTGGCGGCATGCCTAACACATGCAAGTCGAACGAAGGCTTCGGCCTTAGTGGCGCACGGGTGCGTAACGCGTGGGAATCTGCCCCTCGGTTCGGAATAACAGTTAGAAATGACTGCTAATACCGGATGATGACTTCGGTCCAAAGATTTATCGCCGAGGGATGAGCCCGCGTAGGATTAGGTAGTTGGTGGGGTAATGGCCTACCAAGCCGACGATCCTTAGCTGGTCTGAGAGGATGATCAGCCACACTGGGACTGAGACACGGCCCAGACTCCTACGGGAGGCAGCAGTGGGGAATATTGGACAATGGGCGCAAGCCTGATCCAGCAATGCCGCGTGAGTGATGAAGGCCTTAGGGTTGTAAAGCTCTT…	0	0	0	0	0	0	0	0	0	0	0	0	0	0	0	0	0	0	0	0	0	0	0	0	0
Novosphingobium_4	G	0	1	11_e_07_120502	99.147	100	N	Novosphingobium	silva|LMJY01000001.4405.5899	-	-	-	-	-	Bacteria	Proteobacteria	Alphaproteobacteria	Sphingomonadales	Sphingomonadaceae	Novosphingobium	Novosphingobium	-	AGAGTTTGATCCTGGCTCAGAACGAACGCTGGCGGCATGCCTAACACATGCAAGTCGAACGAGACCTTCGGGTCTAGTGGCGCACGGGTGCGTAACGCGTGGGAATCTGCCCTTGGGTTCGGAATAACAGTGAGAAATTGCTGCTAATACCGGATGATGTCTTCGGACCAAAGATTTATCGCCCAAGGATGAGCCCGCGTAAGATTAGGTAGTTGGTGGGGTAAAGGCCTACCAAGCCGACGATCTTTAGCTGGTCTGAGAGGATGATCAGCCACACTGGGACTGAGACACGGCCCAGACTCCTACGGGAGGCAGCAGTGGGGAATATTGGACAATGGGCGAAAGCCTGATCCAGCAATGCCGCGTGAGTGATGAAGGCCTTAGGGTTGTAAAGCTCTT…	AGAGTTTGATCCTGGCTCAGAACGAACGCTGGCGGCATGCCTAACACATGCAAGTCGAACGAGACCTTCGGGTCTAGTGGCGCACGGGTGCGTAACGCGTGGGAATCTGCCCTTGGGTTCGGAATAACAGTGAGAAATTGCTGCTAATACCGGATGATGTCTTCGGACCAAAGATTTATCGCCCAGGGATGAGCCCGCGTAGGATTAGGTAGTTGGTGGGGTAATGGCCTACCAAGCCGACGATCCTTAGCTGGTCTGAGAGGATGATCAGCCACACTGGGACTGAGACACGGCCCAGACTCCTACGGGAGGCAGCAGTGGGGAATATTGGACAATGGGCGAAAGCCTGATCCAGCAATGCCGCGTGAGTGATGAAGGCCTTAGGGTTGTAAAGCTCTT…	0	0	0	0	0	0	0	0	0	0	0	1	0	0	0	0	0	0	0	0	0	0	0	0	0
Novosphingobium_clariflavum_1	S	0	646	11_a_34_167439	100	100	N	Novosphingobium_clariflavum	16SMicrobial|NR_157981.1	Novosphingobium_clariflavum	0	Novosphingobium_clariflavum;Novosphingobium_naphthalenivorans	nt|NR_157981.1;silva|BCTX01000153.19.1487	100.0/100.0;100.0/99.3603;100.0/99.5736;100.0/99.7868;99.787/100.0	Bacteria	Proteobacteria	Alphaproteobacteria	Sphingomonadales	Sphingomonadaceae	Novosphingobium	Novosphingobium_clariflavum	-	AGAGTTTGATCCTGGCTCAGAACGAACGCTGGCGGCATGCCTAACACATGCAAGTCGAACGAGATCTTCGGATCTAGTGGCGCACGGGTGCGTAACGCGTGGGAATCTGCCCTTGGGTTCGGAATAACAGTGAGAAATTACTGCTAATACCGGATGATGTCTTCGGACCAAAGATTTATTGCCCAAGGATGAGCCCGCGTAGGATTAGCTAGTTGGTGGGGTAATGGCCTACCAAGGCGACGATCCTTAGCTGGTCTGAGAGGATGATCAGCCACACTGGGACTGAGACACGGCCCAGACTCCTACGGGAGGCAGCAGTGGGGAATATTGGACAATGGGCGAAAGCCTGATCCAGCAATGCCGCGTGAGTGATGAAGGCCTTAGGGTTGTAAAGCTCTT…	AGAGTTTGATCCTGGCTCAGAACGAACGCTGGCGGCATGCCTAACACATGCAAGTCGAACGAGATCTTCGGATCTAGTGGCGCACGGGTGCGTAACGCGTGGGAATCTGCCCTTGGGTTCGGAATAACAGTGAGAAATTACTGCTAATACCGGATGATGTCTTCGGACCAAAGATTTATTGCCCAAGGATGAGCCCGCGTAGGATTAGCTAGTTGGTGGGGTAATGGCCTACCAAGGCGACGATCCTTAGCTGGTCTGAGAGGATGATCAGCCACACTGGGACTGAGACACGGCCCAGACTCCTACGGGAGGCAGCAGTGGGGAATATTGGACAATGGGCGAAAGCCTGATCCAGCAATGCCGCGTGAGTGATGAAGGCCTTAGGGTTGTAAAGCTCTT…	10	6	5	6	4160	4262	4	19	7	9	6	6	16	1724	16	5	5	6	14	6	11	12	3	6	23
Novosphingobium_guangzhouense_1	S	0	1	11_b_03_134455	100	100	N	Novosphingobium_guangzhouense	16SMicrobial|NR_156104.1	Novosphingobium_guangzhouense	0	Novosphingobium_guangzhouense	nt|NR_156104.1;silva|KX215153.1.1484	100.0/100.0	Bacteria	Proteobacteria	Alphaproteobacteria	Sphingomonadales	Sphingomonadaceae	Novosphingobium	Novosphingobium_guangzhouense	-	AGAGTTTGATCCTGGCTCAGAACGAACGCTGGCGGCATGCCTAACACATGCAAGTCGAACGATCCCTTCGGGGATAGTGGCGCACGGGTGCGTAACGCGTGGGAATCTGCCCTTTGCTTCGGAATAACAGTGAGAAATTACTGCTAATACCGGATGATGTCTTCGGACCAAAGATTTATCGGCAAGGGATGAGCCCGCGTAGGATTAGGTAGTTGGTGGGGTAATGGCCTACCAAGCCGACGATCCTTAGCTGGTCTGAGAGGATGATCAGCCACACTGGGACTGAGACACGGCCCAGACTCCTACGGGAGGCAGCAGTGGGGAATATTGGACAATGGGCGCAAGCCTGATCCAGCAATGCCGCGTGAGTGATGAAGGCCTTAGGGTTGTAAAGCTCTT…	AGAGTTTGATCCTGGCTCAGAACGAACGCTGGCGGCATGCCTAACACATGCAAGTCGAACGATCCCTTCGGGGATAGTGGCGCACGGGTGCGTAACGCGTGGGAATCTGCCCTTTGCTTCGGAATAACAGTGAGAAATTACTGCTAATACCGGATGATGTCTTCGGACCAAAGATTTATCGGCAAGGGATGAGCCCGCGTAGGATTAGGTAGTTGGTGGGGTAATGGCCTACCAAGCCGACGATCCTTAGCTGGTCTGAGAGGATGATCAGCCACACTGGGACTGAGACACGGCCCAGACTCCTACGGGAGGCAGCAGTGGGGAATATTGGACAATGGGCGCAAGCCTGATCCAGCAATGCCGCGTGAGTGATGAAGGCCTTAGGGTTGTAAAGCTCTT…	0	0	0	0	0	0	0	1	0	0	0	0	0	0	0	0	0	0	0	0	0	0	0	0	0
Novosphingobium_lindaniclasticum_1	S	0	1	22_b_04_9557	99.574	100	N	Novosphingobium_lindaniclasticum	silva|ATHL01000125.103.1595	-	-	-	-	-	Bacteria	Proteobacteria	Alphaproteobacteria	Sphingomonadales	Sphingomonadaceae	Novosphingobium	Novosphingobium_lindaniclasticum	-	AGAGTTTGATCCTGGCTCAGAACGAACGCTGGCGGCATGCCTAACACATGCAAGTCGAACGAGACCTTCGGGTCTAGTGGCGCACGGGTGCGTAACGCGTGGGAATCTGCCCTTGGGTTCGGAATAACAGTGAGAAATTACTGCTAATACCGGATGATGTCTTCGGACCAAAGATTTATCGCCCAAGGATGAGCCCGCGTAGGATTAGCTAGTTGGTGGGGTAATGGCCTACCAAGGCGACGATCCTTAGCTGGTCTGAGAGGATGATCAGCCACACTGGGACTGAGACACGGCCCAGACTCCTACGGGAGGCAGCAGTGGGGAATATTGGACAATGGGCGAAAGCCTGATCCAGCAATGCCGCGTGAGTGATGAAGGCCTTAGGGTTGTAAAGCTCTT…	AGAGTTTGATCCTGGCTCAGAACGAACGCTGGCGGCATGCCTAACACATGCAAGTCGAACGAGACCTTCGGGTCTAGTGGCGCACGGGTGCGTAACGCGTGGGAATCTGCCCTTGGGTTCGGAATAACAGTGAGAAATTACTGCTAATACCGGATGATGTCTTCGGACCAAAGATTTATCGCCCAGGGATGAGCCCGCGTAGGATTAGCTAGTTGGTGGGGTAATGGCCTACCAAGGCGACGATCCTTAGCTGGTCTGAGAGGATGATCAGCCACACTGGGACTGAGACACGGCCCAGACTCCTACGGGAGGCAGCAGTGGGGAATATTGGACAATGGGCGCAAGCCTGATCCAGCAATGCCGCGTGAGTGATGAAGGCCTTAGGGTTGTAAAGCTCTT…	0	0	0	5	0	0	0	45	0	1	0	0	0	0	0	0	0	0	0	0	0	0	0	0	0
Novosphingobium_panipatense_1	S	0	1	11_a_51_14261	99.787	100	N	Novosphingobium_panipatense	16SMicrobial|NR_044210.1	Novosphingobium_panipatense	0	Novosphingobium_panipatense	nt|NR_044210.1;silva|EF424402.1.1396	99.787/100.0	Bacteria	Proteobacteria	Alphaproteobacteria	Sphingomonadales	Sphingomonadaceae	Novosphingobium	Novosphingobium_panipatense	-	AGAGTTTGATCCTGGCTCAGAACGAACGCTGGCGGCATGCCTAACACATGCAAGTCGAACGAGACCTTCGGGTCTAGTGGCGCACGGGTGCGTAACGCGTGGGAATCTGCCCTTGGGTTCGGAATAACAGTGAGAAATTGCTGCTAATACCGGATGATGTCTTCGGACCAAAGATTTATCGCCCAGGGATGAGCCCGCGTAGGATTAGCTAGTTGGTGGGGTAATGGCCTACCAAGGCGACGATCCTTAGCTGGTCTGAGAGGATGATCAGCCACACTGGGACTGAGACACGGCCCAGACTCCTACGGGAGGCAGCAGTGGGGAATATTGGACAATGGGCGCAAGCCTGATCCAGCAATGCCGCGTGAGTGATGAAGGCCTTAGGGTTGTAAAGCTCTT…	AGAGTTTGATCCTGGCTCAGAACGAACGCTGGCGGCATGCCTAACACATGCAAGTCGAACGAGACCTTCGGGTCTAGTGGCGCACGGGTGCGTAACGCGTGGGAATCTGCCCTTGGGTTCGGAATAACAGTGAGAAATTGCTGCTAATACCGGATGATGTCTTCGGACCAAAGATTTATCGCCCAGGGATGAGCCCGCGTAGGATTAGCTAGTTGGTGGGGTAATGGCCTACCAAGGCGACGATCCTTAGCTGGTCTGAGAGGATGATCAGCCACACTGGGACTGAGACACGGCCCAGACTCCTACGGGAGGCAGCAGTGGGGAATATTGGACAATGGGCGAAAGCCTGATCCAGCAATGCCGCGTGAGTGATGAAGGCCTTAGGGTTGTAAAGCTCTT…	0	0	0	0	149	0	0	0	0	104	0	0	0	0	0	0	0	0	0	0	0	0	0	0	0
Ochrobactrum_1	G	0	1	22_a_69_13746	99.572	100	N	Ochrobactrum	nt|KR029402.1;rdp|S003948945;silva|JX515468.1.1444	-	-	-	-	-	Bacteria	Proteobacteria	Alphaproteobacteria	Rhizobiales	Brucellaceae	Ochrobactrum	Ochrobactrum	-	AGAGTTTGATCCTGGCTCAGAACGAACGCTGGCGGCAGGCTTAACACATGCAAGTCGAGCGCCCCGCAAGGGGAGCGGCAGACGGGTGAGTAACGCGTGGGAATCTACCTTTTGCTACGGAATAACTCAGGGAAACTTGTGCTAATACCGTATGTGCCCTTTTGGGGAAAGATTTATCGGCAAAGGATGAGCCCGCGTTGGATTAGCTAGTTGGTGGGGTAAAGGCCTACCAAGGCGACGATCCATAGCTGGTCTGAGAGGATGATCAGCCACACTGGGACTGAGACACGGCCCAGACTCCTACGGGAGGCAGCAGTGGGGAATATTGGACAATGGGCGCAAGCCTGATCCAGCCATGCCGCGTGAGTGATGACGGTCTTAGGATTGTAAAGCTCTTTC…	AGAGTTTGATCCTGGCTCAGAACGAACGCTGGCGGCAGGCTTAACACATGCAAGTCGAGCGCCCCGCAAGGGGAGCGGCAGACGGGTGAGTAACGCGTGGGAATCTACCTTTTGCTACGGAATAACTCAGGGAAACTTGTGCTAATACCGTATGTGCCCTTCGGGGGAAAGATTTATCGGCAAAGGATGAGCCCGCGTTGGATTAGCTAGTTGGTGGGGTAAAGGCCTACCAAGGCGACGATCCATAGCTGGTCTGAGAGGATGATCAGCCACACTGGGACTGAGACACGGCCCAGACTCCTACGGGAGGCAGCAGTGGGGAATATTGGACAATGGGCGCAAGCCTGATCCAGCCATGCCGCGTGAGTGATGACGGTCTTAGGATTGTAAAGCTCTTTC…	0	0	0	0	0	0	0	0	0	0	0	0	0	0	0	0	0	0	0	0	0	0	0	0	0
Ochrobactrum_MS_1	S	2	1	11_b_33_208	100	100	N	Ochrobactrum_rhizosphaerae;Ochrobactrum_tritici	nt|AY972200.1;silva|AY972200.1.855;silva|AZRT01000004.4149.5610	-	-	-	-	-	Bacteria	Proteobacteria	Alphaproteobacteria	Rhizobiales	Brucellaceae	Ochrobactrum	Ochrobactrum_MS	-	AGAGTTTGATCCTGGCTCAGAACGAACGCTGGCGGCAGGCTTAACACATGCAAGTCGAGCGCCCCGCAAGGGGAGCGGCAGACGGGTGAGTAACGCGTGGGAATCTACCTTTTGCTACGGAACAACAGTTGGAAACGACTGCTAATACCGTATGTGCCCTTCGGGGGAAAGATTTATCGGCAAAGGATGAGCCCGCGTTGGATTAGCTAGTTGGTGAGGTAAAGGCTCACCAAGGCGACGATCCATAGCTGGTCTGAGAGGATGATCAGCCACACTGGGACTGAGACACGGCCCAGACTCCTACGGGAGGCAGCAGTGGGGAATATTGGACAATGGGCGCAAGCCTGATCCAGCCATGCCGCGTGAGTGATGAAGGCCCTAGGGTTGTAAAGCTCTTTC…	AGAGTTTGATCCTGGCTCAGAACGAACGCTGGCGGCAGGCTTAACACATGCAAGTCGAGCGCCCCGCAAGGGGAGCGGCAGACGGGTGAGTAACGCGTGGGAATCTACCTTTTGCTACGGAACAACAGTTGGAAACGACTGCTAATACCGTATGTGCCCTTCGGGGGAAAGATTTATCGGCAAAGGATGAGCCCGCGTTGGATTAGCTAGTTGGTGAGGTAAAGGCTCACCAAGGCGACGATCCATAGCTGGTCTGAGAGGATGATCAGCCACACTGGGACTGAGACACGGCCCAGACTCCTACGGGAGGCAGCAGTGGGGAATATTGGACAATGGGCGCAAGCCTGATCCAGCCATGCCGCGTGAGTGATGAAGGCCCTAGGGTTGTAAAGCTCTTTC…	0	0	0	0	0	0	0	0	0	364	0	0	0	0	0	0	0	0	0	0	0	0	0	0	0
Oligoflexales_1	O	0	1	11_e_07_1153	99.429	99.0566	N	Oligoflexales	silva|AB533955.1.1503	-	-	-	-	-	Bacteria	Proteobacteria	Oligoflexia	Oligoflexales	Oligoflexales	Oligoflexales	Oligoflexales	-	AGAGTTTGATCCTGGCTCAGAACGAACGCTGGCGGCGGGCCTCATACATGCAAGTCGAGCGCGAAAGTCCGCAAGGATGAGTAAAGCGGCGCACGGGTGAGTAACACGTGGATAATCTACCCTTTGGATTGGAATAACCTGTCGAAAGACGGGCTAATGCCGAGTACGCACTCGAGGGCGTGAAGCTCTTGAGTGGAAAGATGGCGCAAGCTATCGCCGATGGATGAGTCTGCGTCCCATTAGTTAGTTGGTGAGGTAACGGCTTACCAAGACAATGATGGGTACCTGGTCTGAGAGGATGATCAGGCACACTGGAACTGAAACACGGTCCAGACTCCTACGGGAGGCAGCAGTAGGGAATATTGCGCAATGGACGAAAGTCTGACGCAGCCACGCCGC…	TTGATCCTGGCTC-GAACGAACGCTGGCGGCGGGCCTCATACATGCAAGTCGAGCGCGAAAGTCCGCAAGGATGAGTAAAGCGGCGCACGGGTGAGTAACACGTGGATAATCTACCCTTTGGATTGGAATAACCTGTCGAAAGACGGGCTAATGTCGAGTACGCACTCGAGGGCGTGAAGCTCTTGAGTGGAAAGATGGCGCAAGCTATCGCCGATGGATGAGTCTGCGTCCCATTAGTTAGTTGGTGAGGTAACGGCTTACCAAGACAATGATGGGTACCTGGTCTGAGAGGATGATCAGGCACACTGGAACTGAAACACGGTCCAGACTCCTACGGGAGGCAGCAGTAGGGAATATTGCGCAATGGACGAAAGTCTGACGCAGCCACGCCGCGTGAG…	0	0	0	0	0	0	0	0	0	0	0	3698	0	0	0	0	1	0	7	0	0	0	1	0	0
Oligotropha_1	G	0	1	22_a_67_2839	99.575	100	N	Oligotropha	rdp|S004436162	-	-	-	-	-	Bacteria	Proteobacteria	Alphaproteobacteria	Rhizobiales	Bradyrhizobiaceae	Oligotropha	Oligotropha	-	AGAGTTTGATCCTGGCTCAGAGCGAACGCTGGCGGCAGGCTTAACACATGCAAGTCGAACGGGCGTAGCAATACGTCAGTGGCAGACGGGTGAGTAACGCGTGGGAACGTGCCTTTTGGTTCGGAACAACACAGGGAAACTTGTGCTAATACCGGATAAGCCCTTACGGGGAAAGATTTATCGCCAAAAGATCGGCCCGCGTCTGATTAGCTAGTTGGTGAGGTAATGGCTCACCAAGGCGACGATCAGTAGCTGGTCTGAGAGGATGATCAGCCACACTGGGACTGAGACACGGCCCAGACTCCTACGGGAGGCAGCAGTGGGGAATATTGGACAATGGGCGCAAGCCTGATCCAGCCATGCCGCGTGAGTGATGAAGGCCCTAGGGTTGTAAAGCTC…	AGAGTTTGATCATGGCTCAGAGCGAACGCTGGCGGCAGGCTTAACACATGCAAGTCGAACGGGCGTAGCAATACGTCAGTGGCAGACGGGTGAGTAACGCGTGGGAACGTGCCTTTTGGTTCGGAACAACACAGGGAAACTTGTGCTAATACCGGATAAGCCCTTACGGGGAAAGATTTATCGCCAAAAGATCGGCCCGCGTCTGATTAGCTAGTTGGTGAGGTAATGGCTCACCAAGGCGACGATCAGTAGCTGGTCTGAGAGGATGATCAGCCACACTGGGACTGAGACACGGCCCAGACTCCTACGGGAGGCAGCAGTGGGGAATATTGGACAATGGGCGCAAGCCTGATCCAGCCATGCCGCGTGAGTGATGAAGGCCTTAGGGTTGTAAAGCTC…	0	0	0	0	0	0	0	0	0	0	0	0	0	0	0	0	0	0	0	0	0	0	0	0	0
Ornithinibacter_1	G	0	2	11_b_33_10761	100	100	N	Ornithinibacter	rdp|S003239630	-	-	-	-	-	Bacteria	Actinobacteria	Actinobacteria	Micrococcales	Intrasporangiaceae	Ornithinibacter	Ornithinibacter	-	AGAGTTTGATCCTGGCTCAGGACGAACGCTGGCGGCGTGCTTAACACATGCAAGTCGAACGGTGATCTTGAGAGCTTGCTCTTGGGTGATCAGTGGCGAACGGGTGAGTAACACGTGAGTAACCTGCCCCTGACTCTGGAATAACTTCGGGAAACCGAAGCTAATACCGGATATGACACAGAGCCGCATGGTTTCTGTGTGGAAAGTTTTTCGGTTGGGGATGGACTCGCGGCCTATCAGCTTGTTGGTGAGGTAATGGCTCACCAAGGCGACGACGGGTAGCCGGCCTGAGAGGGCGACCGGCCACACTGGGACTGAGACACGGCCCAGACTCCTACGGGAGGCAGCAGTGGGGAATATTGCACAATGGGCGAAAGCCTGATGCAGCGACGCCGCGTG…	AGAGTTTGATCCTGGCTCAGGACGAACGCTGGCGGCGTGCTTAACACATGCAAGTCGAACGGTGATCTTGAGAGCTTGCTCTTGGGTGATCAGTGGCGAACGGGTGAGTAACACGTGAGTAACCTGCCCCTGACTCTGGAATAACTTCGGGAAACCGAAGCTAATACCGGATATGACACAGAGCCGCATGGTTTCTGTGTGGAAAGTTTTTCGGTTGGGGATGGACTCGCGGCCTATCAGCTTGTTGGTGAGGTAATGGCTCACCAAGGCGACGACGGGTAGCCGGCCTGAGAGGGCGACCGGCCACACTGGGACTGAGACACGGCCCAGACTCCTACGGGAGGCAGCAGTGGGGAATATTGCACAATGGGCGAAAGCCTGATGCAGCGACGCCGCGTG…	0	0	0	0	0	0	0	1	1	148	0	0	0	0	0	0	353	0	0	0	0	0	0	0	0
Ornithinimicrobium_1	G	0	1	22_a_46_24714	100	99.802	N	Ornithinimicrobium	nt|AY494644.1;rdp|S000441464;silva|AY494644.1.899	-	-	-	-	-	Bacteria	Actinobacteria	Actinobacteria	Micrococcales	Intrasporangiaceae	Ornithinimicrobium	Ornithinimicrobium	-	AGAGTTTGATCCTGGCTCAGGACGAACGCTGGCGGCGTGCTTAACACATGCAAGTCGAACGATGAAGCGGTGCTTGCACCGTGGATTAGTGGCGAACGGGTGAGTAACACGTGAGTAACCTGCCCTTCACTCTGGGATAACTCCGGGAAACCGGTGCTAATACTGGATACGACCTCAACCTGCATGGGTATGGGGTGGAAAGCTTTTGTGGTGGAGGATGGACTCGCGGCCTATCAGCTTGTTGGTGGGGTAATGGCCCACCAAGGCGACGACGGGTAGCCGGCCTGAGAGGGTGACCGGCCACACTGGGACTGAGACACGGCCCAGACTCCTACGGGAGGCAGCAGTGGGGAATATTGCACAATGGGCGAAAGCCTGATGCAGCGACGCCGCGTGAGG…	GAGTTTGATCCTGGCTCAGGACGAACGCTGGCGGCGTGCTTAACACATGCAAGTCGAACGATGAAGCGGTGCTTGCACCGTGGATTAGTGGCGAACGGGTGAGTAACACGTGAGTAACCTGCCCTTCACTCTGGGATAACTCCGGGAAACCGGTGCTAATACTGGATACGACCTCAACCTGCATGGGTATGGGGTGGAAAGCTTTTGTGGTGGAGGATGGACTCGCGGCCTATCAGCTTGTTGGTGGGGTAATGGCCCACCAAGGCGACGACGGGTAGCCGGCCTGAGAGGGTGACCGGCCACACTGGGACTGAGACACGGCCCAGACTCCTACGGGAGGCAGCAGTGGGGAATATTGCACAATGGGCGAAAGCCTGATGCAGCGACGCCGCGTGAGGG…	0	0	0	0	0	0	0	0	0	0	0	0	0	0	0	0	0	0	0	0	0	0	0	0	0
Ottowia_beijingensis_1	S	0	1	22_a_68_4719	99.807	100	N	Ottowia_beijingensis	16SMicrobial|NR_133803.1	-	-	-	-	-	Bacteria	Proteobacteria	Betaproteobacteria	Burkholderiales	Comamonadaceae	Ottowia	Ottowia_beijingensis	-	AGAGTTTGATCCTGGCTCAGATTGAACGCTGGCGGAATGCTTTACACATGCAAGTCGAGCGGCAGCGCGGGGCAACCTGGCGGCGAGCGGCGAACGGGTGAGTAATACATCGGAACGTGCCCAGACGTGGGGGATAACTACTCGAAAGAGTAGCTAATACCGCATACGATCTGAGGATGAAAGCGGGGGATCGCAAGACCTCGCGCGTCTGGAGCGGCCGATGGCAGATTAGGTAGTTGGTGAGGTAAAGGCTTACCAAGCCTGCGATCTGTAGCTGGTCTGAGAGGATGATCAGCCACACTGGGACTGAGACACGGCCCAGACTCCTACGGGAGGCAGCAGTGGGGAATTTTGGACAATGGGCGAAAGCCTGATCCAGCCATTCCGCGTGCAGGATGA…	AGAGTTTGATCCTGGCTCAGATTGAACGCTGGCGGAATGCTTTACACATGCAAGTCGAGCGGCAGCGCGGGGCAACCTGGCGGCGAGCGGCGAACGGGTGAGTAATACATCGGAACGTGCCCAGACGTGGGGGATAACTACTCGAAAGAGTGGCTAATACCGCATACGATCTGAGGATGAAAGCGGGGGATCGCAAGACCTCGCGCGTCTGGAGCGGCCGATGGCAGATTAGGTAGTTGGTGAGGTAAAGGCTTACCAAGCCTGCGATCTGTAGCTGGTCTGAGAGGATGATCAGCCACACTGGGACTGAGACACGGCCCAGACTCCTACGGGAGGCAGCAGTGGGGAATTTTGGACAATGGGCGAAAGCCTGATCCAGCCATTCCGCGTGCAGGATGA…	0	0	0	0	0	0	0	0	0	0	0	0	0	0	0	0	0	0	0	0	0	0	0	0	0
Oxalobacteraceae_MG_1	G	2	1	11_r_46_2739	100	100	N	Janthinobacterium;Massilia	nt|FJ889626.1;rdp|S001417695;silva|FJ889626.1.1495;silva|JF766455.1.1504	-	-	-	-	-	Bacteria	Proteobacteria	Betaproteobacteria	Burkholderiales	Oxalobacteraceae	Oxalobacteraceae_MG	Oxalobacteraceae_MG	-	AGAGTTTGATCCTGGCTCAGATTGAACGCTGGCGGCATGCCTTACACATGCAAGTCGAACGGCAGCACGGAGCTTGCTCTGGTGGCGAGTGGCGAACGGGTGAGTAATATATCGGAACGTACCCTGGAGTGGGGGATAACGTAGCGAAAGTTACGCTAATACCGCATACGATCTAAGGATGAAAGTGGGGGATCGCAAGACCTCATGCTCGTGGAGCGGCCGATATCTGATTAGCTAGTTGGTAGGGTAAAAGCCTACCAAGGCATCGATCAGTAGCTGGTCTGAGAGGACGACCAGCCACACTGGAACTGAGACACGGTCCAGACTCCTACGGGAGGCAGCAGTGGGGAATTTTGGACAATGGGCGCAAGCCTGATCCAGCAATGCCGCGTGAGTGAA…	AGAGTTTGATCCTGGCTCAGATTGAACGCTGGCGGCATGCCTTACACATGCAAGTCGAACGGCAGCACGGAGCTTGCTCTGGTGGCGAGTGGCGAACGGGTGAGTAATATATCGGAACGTACCCTGGAGTGGGGGATAACGTAGCGAAAGTTACGCTAATACCGCATACGATCTAAGGATGAAAGTGGGGGATCGCAAGACCTCATGCTCGTGGAGCGGCCGATATCTGATTAGCTAGTTGGTAGGGTAAAAGCCTACCAAGGCATCGATCAGTAGCTGGTCTGAGAGGACGACCAGCCACACTGGAACTGAGACACGGTCCAGACTCCTACGGGAGGCAGCAGTGGGGAATTTTGGACAATGGGCGCAAGCCTGATCCAGCAATGCCGCGTGAGTGAA…	0	0	0	0	0	35	0	0	11	0	0	0	0	0	0	0	0	0	0	0	0	0	0	0	0
Paenibacillus_glucanolyticus_1	S	0	1	22_r_42_3421	99.44	100	N	Paenibacillus_glucanolyticus	nt|CP015286.1;silva|CP015286.1134453.1136017	-	-	-	-	-	Bacteria	Firmicutes	Bacilli	Bacillales	Paenibacillaceae	Paenibacillus	Paenibacillus_glucanolyticus	-	AGAGTTTGATCCTGGCTCAGGACGAACGCTGGCGGCGTGCCTAATACATGCAAGTCGAGCGGACTTGAAGGAGTGCTTGCACTCCTGATGGTTAGCGGCGGACGGGTGAGTAACACGTAGGCAACCTGCCCTCAAGACTGGGATAACTACCGGAAACGGTAGCTAATACCGGATAATTTCTTTCACAGCATTGTGGAATAATGAAAGACGGAGCAATCTGTCACTTGGGGATGGGCCTGCGGCGCATTAGCTAGTTGGTGGGGTAATGGCTCACCAAGGCGACGATGCGTAGCCGACCTGAGAGGGTGAACGGCCACACTGGGACTGAGACACGGCCCAGACTCCTACGGGAGGCAGCAGTAGGGAATCTTCCGCAATGGGCGAAAGCCTGACGGAGCA…	AGAGTTTGATCCTGGCTCAGGACGAACGCTGGCGGCGTGCCTAATACATGCAAGTCGAGCGGACTTGAAGGAGTGCTTGCACTCCTGATGGTTAGCGGCGGACGGGTGAGTAACACGTAGGCAACCTGCCCTCAAGACTGGGATAACTACCGGAAACGGTAGCTAATACCGGATAATTTATTTCACAGCATTGTGGAATAATGAAAGACGGAGCAATCTGTCACTTGGGGATGGGCCTGCGGCGCATTAGCTAGTTGGTGGGGTAACGGCCCACCAAGGCGACGATGCGTAGCCGACCTGAGAGGGTGAACGGCCACACTGGGACTGAGACACGGCCCAGACTCCTACGGGAGGCAGCAGTAGGGAATCTTCCGCAATGGGCGAAAGCCTGACGGAGCA…	0	0	0	0	0	0	0	0	0	0	0	0	0	0	0	0	0	0	0	0	0	0	0	0	0
Pantoea_1	G	0	2	22_b_62_1296	99.618	100	N	Pantoea	nt|MK534077.1;silva|KU978245.1.1520	-	-	-	-	-	Bacteria	Proteobacteria	Gammaproteobacteria	Enterobacterales	Erwiniaceae	Pantoea	Pantoea	-	AGAGTTTGATCCTGGCTCAGATTGAACGCTGGCGGCAGGCCTAACACATGCAAGTCGAACGGTAGCACAGAGAGCTTGCTCTTGGGTGACGAGTGGCGGACGGGTGAGTAATGTCTGGGAAACTGCCCGATGGAGGGGGATAACTACTGGAAACGGTAGCTAATACCGCATAACGTCTTCGGACCAAAGTGGGGGACCTTCGGGCCTCACACCATCGGATGTGCCCAGATGGGATTAGCTAGTAGGTGGGGTAATGGCTCACCTAGGCGACGATCCCTAGCTGGTCTGAGAGGATGACCAGCCACACTGGAACTGAGACACGGTCCAGACTCCTACGGGAGGCAGCAGTGGGGAATATTGCACAATGGGCGCAAGCCTGATGCAGCCATGCCGCGTGTA…	AGAGTTTGATCATGGCTCAGATTGAACGCTGGCGGCAGGCCTAACACATGCAAGTCGAACGGTAGCACAGAGAGCTTGCTCTTGGGTGACGAGTGGCGGACGGGTGAGTAATGTCTGGGAAACTGCCCGATGGAGGGGGATAACTACTGGAAACGGTAGCTAATACCGCATAACGTCTTCGGACCAAAGTGGGGGACCTTCGGGCCTCACACCATCGGATGTGCCCAGATGGGATTAGCTAGTAGGTGGGGTAATGGCTCACCTAGGCGACGATCCCTAGCTGGTCTGAGAGGATGACCAGCCACACTGGAACTGAGACACGGTCCAGACTCCTACGGGAGGCAGCAGTGGGGAATATTGCACAATGGGCGCAAGCCTGATGCAGCCATGCCGCGTGTA…	0	0	0	0	0	0	0	0	12	0	0	0	1	0	0	0	0	0	1	0	0	0	0	0	0
Pantoea_2	G	0	1	11_a_25_16696	99.81	100	N	Pantoea	silva|JPQA01000041.62.1583	-	-	-	-	-	Bacteria	Proteobacteria	Gammaproteobacteria	Enterobacterales	Erwiniaceae	Pantoea	Pantoea	-	AGAGTTTGATCCTGGCTCAGATTGAACGCTGGCGGCAGGCCTAACACATGCAAGTCGAACGGCAGCACAGAAGAGCTTGCTCTTTGGGTGGCGAGTGGCGGACGGGTGAGTAATGTCTGGGAAACTGCCCGATGGAGGGGGATAACTACTGGAAACGGTAGCTAATACCGCATAACGTCGCAAGACCAAAGTGGGGGACCTTCGGGCCTCACACCATCGGATGTGCCCAGATGGGATTAGCTAGTAGGTGGGGTAACGGCTCACCTAGGCGACGATCCCTAGCTGGTCTGAGAGGATGACCAGCCACACTGGAACTGAGACACGGTCCAGACTCCTACGGGAGGCAGCAGTGGGGAATATTGCACAATGGGCGCAAGCCTGATGCAGCCATGCCGCGTG…	AGAGTTTGATCATGGCTCAGATTGAACGCTGGCGGCAGGCCTAACACATGCAAGTCGAACGGCAGCACAGAAGAGCTTGCTCTTTGGGTGGCGAGTGGCGGACGGGTGAGTAATGTCTGGGAAACTGCCCGATGGAGGGGGATAACTACTGGAAACGGTAGCTAATACCGCATAACGTCGCAAGACCAAAGTGGGGGACCTTCGGGCCTCACACCATCGGATGTGCCCAGATGGGATTAGCTAGTAGGTGGGGTAACGGCTCACCTAGGCGACGATCCCTAGCTGGTCTGAGAGGATGACCAGCCACACTGGAACTGAGACACGGTCCAGACTCCTACGGGAGGCAGCAGTGGGGAATATTGCACAATGGGCGCAAGCCTGATGCAGCCATGCCGCGTG…	386	0	0	0	0	0	0	0	0	0	0	0	63	0	0	0	0	0	0	102	0	5	13	0	0
Pantoea_agglomerans_1	S	0	1	11_e_29_10845	100	100	N	Pantoea_agglomerans	nt|AM184097.1;silva|AM184097.1.1503	-	-	-	-	-	Bacteria	Proteobacteria	Gammaproteobacteria	Enterobacterales	Erwiniaceae	Pantoea	Pantoea_agglomerans	-	AGAGTTTGATCCTGGCTCAGATTGAACGCTGGCGGCAGGCCTAACACATGCAAGTCGGACGGTAGCACAGAGAGCTTGCTCTTGGGTGACGAGTGGCGGACGGGTGAGTAATGTCTGGGGATCTGCCCGATAGAGGGGGATAACCACTGGAAACGGTGGCTAATACCGCATAACGTCGCAAGACCAAAGAGGGGGACCTTCGGGCCTCTCACTATCGGATGAACCCAGATGGGATTAGCTAGTAGGCGGGGTAATGGCCCACCTAGGCGACGATCCCTAGCTGGTCTGAGAGGATGACCAGCCACACTGGAACTGAGACACGGTCCAGACTCCTACGGGAGGCAGCAGTGGGGAATATTGCACAATGGGCGCAAGCCTGATGCAGCCATGCCGCGTGTA…	AGAGTTTGATCCTGGCTCAGATTGAACGCTGGCGGCAGGCCTAACACATGCAAGTCGGACGGTAGCACAGAGAGCTTGCTCTTGGGTGACGAGTGGCGGACGGGTGAGTAATGTCTGGGGATCTGCCCGATAGAGGGGGATAACCACTGGAAACGGTGGCTAATACCGCATAACGTCGCAAGACCAAAGAGGGGGACCTTCGGGCCTCTCACTATCGGATGAACCCAGATGGGATTAGCTAGTAGGCGGGGTAATGGCCCACCTAGGCGACGATCCCTAGCTGGTCTGAGAGGATGACCAGCCACACTGGAACTGAGACACGGTCCAGACTCCTACGGGAGGCAGCAGTGGGGAATATTGCACAATGGGCGCAAGCCTGATGCAGCCATGCCGCGTGTA…	13	0	0	0	0	0	0	0	0	0	0	0	309	32	0	0	0	0	1	14	0	0	0	0	0
Pantoea_agglomerans_2	S	0	1	11_e_29_5576	100	100	N	Pantoea_agglomerans	nt|FJ999950.1;silva|FJ999950.1.1504	-	-	-	-	-	Bacteria	Proteobacteria	Gammaproteobacteria	Enterobacterales	Erwiniaceae	Pantoea	Pantoea_agglomerans	-	AGAGTTTGATCCTGGCTCAGATTGAACGCTGGCGGCAGGCCTAACACATGCAAGTCGGACGGTAGCACAGAGGAGCTTGCTCCTTGGGTGACGAGTGGCGGACGGGTGAGTAATGTCTGGGGATCTGCCCGATAGAGGGGGATAACCACTGGAAACGGTGGCTAATACCGCATAACGTCGCAAGACCAAAGAGGGGGACCTTCGGGCCTCTCACTATCGGATGAACCCAGATGGGATTAGCTAGTAGGCGGGGTAATGGCCCACCTAGGCGACGATCCCTAGCTGGTCTGAGAGGATGACCAGCCACACTGGAACTGAGACACGGTCCAGACTCCTACGGGAGGCAGCAGTGGGGAATATTGCACAATGGGCGCAAGCCTGATGCAGCCATGCCGCGTG…	AGAGTTTGATCCTGGCTCAGATTGAACGCTGGCGGCAGGCCTAACACATGCAAGTCGGACGGTAGCACAGAGGAGCTTGCTCCTTGGGTGACGAGTGGCGGACGGGTGAGTAATGTCTGGGGATCTGCCCGATAGAGGGGGATAACCACTGGAAACGGTGGCTAATACCGCATAACGTCGCAAGACCAAAGAGGGGGACCTTCGGGCCTCTCACTATCGGATGAACCCAGATGGGATTAGCTAGTAGGCGGGGTAATGGCCCACCTAGGCGACGATCCCTAGCTGGTCTGAGAGGATGACCAGCCACACTGGAACTGAGACACGGTCCAGACTCCTACGGGAGGCAGCAGTGGGGAATATTGCACAATGGGCGCAAGCCTGATGCAGCCATGCCGCGTG…	643	0	0	0	0	0	0	2	0	0	1	0	1256	317	0	0	0	0	3	227	0	39	128	0	0
Pantoea_agglomerans_3	S	0	1	11_e_29_6308	100	100	N	Pantoea_agglomerans	nt|KC178591.1;silva|KC178591.1.1506	-	-	-	-	-	Bacteria	Proteobacteria	Gammaproteobacteria	Enterobacterales	Erwiniaceae	Pantoea	Pantoea_agglomerans	-	AGAGTTTGATCCTGGCTCAGATTGAACGCTGGCGGCAGGCCTAACACATGCAAGTCGGACGGTAGCACAGAGGAGCTTGCTCCTTGGGTGACGAGTGGCGGACGGGTGAGTAATGTCTGGGGATCTGCCCGATAGAGGGGGATAACCACTGGAAACGGTGGCTAATACCGCATAACGTCGCAAGACCAAAGAGGGGGACCTTCGGGCCTCTCACTATCGGATGAACCCAGATGGGATTAGCTAGTAGGCGGGGTAATGGCCCACCTAGGCGACGATCCCTAGCTGGTCTGAGAGGATGACCAGCCACACTGGAACTGAGACACGGTCCAGACTCCTACGGGAGGCAGCAGTGGGGAATATTGCACAATGGGCGCAAGCCTGATGCAGCCATGCCGCGTG…	AGAGTTTGATCCTGGCTCAGATTGAACGCTGGCGGCAGGCCTAACACATGCAAGTCGGACGGTAGCACAGAGGAGCTTGCTCCTTGGGTGACGAGTGGCGGACGGGTGAGTAATGTCTGGGGATCTGCCCGATAGAGGGGGATAACCACTGGAAACGGTGGCTAATACCGCATAACGTCGCAAGACCAAAGAGGGGGACCTTCGGGCCTCTCACTATCGGATGAACCCAGATGGGATTAGCTAGTAGGCGGGGTAATGGCCCACCTAGGCGACGATCCCTAGCTGGTCTGAGAGGATGACCAGCCACACTGGAACTGAGACACGGTCCAGACTCCTACGGGAGGCAGCAGTGGGGAATATTGCACAATGGGCGCAAGCCTGATGCAGCCATGCCGCGTG…	12	0	0	0	0	0	0	0	0	0	0	0	824	105	0	0	0	0	0	3	0	1	0	0	0
Pantoea_vagans_1	S	0	1	11_a_25_5516	99.81	100	N	Pantoea_vagans	silva|JUQR01000382.106.1627	-	-	-	-	-	Bacteria	Proteobacteria	Gammaproteobacteria	Enterobacterales	Erwiniaceae	Pantoea	Pantoea_vagans	-	AGAGTTTGATCCTGGCTCAGATTGAACGCTGGCGGCAGGCCTAACACATGCAAGTCGAACGGCAGCACAGAAGAGCTTGCTCTTTGGGTGGCGAGTGGCGGACGGGTGAGTAATGTCTGGGAAACTGCCCGATGGAGGGGGATAACTACTGGAAACGGTAGCTAATACCGCATAACGTCGCAAGACCAAAGTGGGGGACCTTCGGGCCTCACACCATCGGATGTGCCCAGATGGGATTAGCTAGTAGGTGGGGTAACGGCTCACCTAGGCGACGATCCCTAGCTGGTCTGAGAGGATGACCAGCCACACTGGAACTGAGACACGGTCCAGACTCCTACGGGAGGCAGCAGTGGGGAATATTGCACAATGGGCGCAAGCCTGATGCAGCCATGCCGCGTG…	AGAGTTTGATCATGGCTCAGATTGAACGCTGGCGGCAGGCCTAACACATGCAAGTCGAACGGCAGCACAGAAGAGCTTGCTCTTTGGGTGGCGAGTGGCGGACGGGTGAGTAATGTCTGGGAAACTGCCCGATGGAGGGGGATAACTACTGGAAACGGTAGCTAATACCGCATAACGTCGCAAGACCAAAGTGGGGGACCTTCGGGCCTCACACCATCGGATGTGCCCAGATGGGATTAGCTAGTAGGTGGGGTAACGGCTCACCTAGGCGACGATCCCTAGCTGGTCTGAGAGGATGACCAGCCACACTGGAACTGAGACACGGTCCAGACTCCTACGGGAGGCAGCAGTGGGGAATATTGCACAATGGGCGCAAGCCTGATGCAGCCATGCCGCGTG…	581	0	0	0	0	0	0	0	1	0	0	0	1	0	0	0	0	0	0	135	0	0	15	0	0
Paracoccus_1	G	0	1	11_e_59_1025	99.574	100	N	Paracoccus	16SMicrobial|NR_157768.1	Paracoccus	0	Paracoccus	nt|MH463972.1;silva|LN879490.1.1454	99.574/100.0	Bacteria	Proteobacteria	Alphaproteobacteria	Rhodobacterales	Rhodobacteraceae	Paracoccus	Paracoccus	-	AGAGTTTGATCCTGGCTCAGAACGAACGCTGGCGGCAGGCCTAACACATGCAAGTCGAGCGAGATCTTCGGATCTAGCGGCGGACGGGTGAGTAACGCGTGGGAATATGCCCTTCTCTACGGAATAGCCTCGGGAAACTGGGAGTAATACCGTATACGCCCTTAGGGGGAAAGATTTATCGGAGAAGGATTAGCCCGCGTTGGATTAGGTAGTTGGTGGGGTAATGGCCTACCAAGCCTACGATCCATAGCTGGTTTGAGAGGATGATCAGCCACACTGGGACTGAGACACGGCCCAGACTCCTACGGGAGGCAGCAGTGGGGAATCTTAGACAATGGGGGCAACCCTGATCTAGCCATGCCGCGTGAGTGATGAAGGCCTTAGGGTTGTAAAGCTCTT…	AGAGTTTGATCCTGGCTCAGAACGAACGCTGGCGGCAGGCCTAACACATGCAAGTCGAGCGAGATCTTCGGATCTAGCGGCGGACGGGTGAGTAACGCGTGGGAATATGCCCTTCTCTACGGAATAGCCTCGGGAAACTGGGAGTAATACCGTATACGCCCTATGGGGGAAAGATTTATCGGAGAAGGATTAGCCCGCGTTGGATTAGGTAGTTGGTGGGGTAATGGCCTACCAAGCCTACGATCCATAGCTGGTTTGAGAGGATGATCAGCCACACTGGGACTGAGACACGGCCCAGACTCCTACGGGAGGCAGCAGTGGGGAATCTTAGACAATGGGGGCAACCCTGATCTAGCCATGCCGCGTGAGTGATGAAGGCCTTAGGGTTGTAAAGCTCTT…	0	0	0	0	0	0	0	1	0	26	0	0	0	127	0	0	0	1	0	0	0	0	0	0	0
Paracoccus_10	G	0	1	22_a_68_1462	99.574	100	N	Paracoccus	rdp|S003586475;silva|JQ386714.1.742	-	-	-	-	-	Bacteria	Proteobacteria	Alphaproteobacteria	Rhodobacterales	Rhodobacteraceae	Paracoccus	Paracoccus	-	AGAGTTTGATCCTGGCTCAGAACGAACGCTGGCGGCAGGCCTAACACATGCAAGTCGAGCGAGATCTTCGGATCTAGCGGCGGACGGGTGAGTAACGCGTGGGAATATGCCCTTTGGTACGGAATAGCCTCGGGAAACTGAGAGTAATACCGTATGTGCCCTTCGGGGGAAAGATTTATCGCCAAAGGATTAGCCCGCGTTGGATTAGGTAGTTGGTGGGGTAATGGCCTACCAAGCCTACGATCCATAGCTGGTTTGAGAGGATGATCAGCCACACTGGGACTGAGACACGGCCCAGACTCCTACGGGAGGCAGCAGTGGGGAATCTTAGACAATGGGGGCAACCCTGATCTAGCCATGCCGCGTGAGTGATGAAGGCCTTAGGGTTGTAAAGCTCTT…	AGAGTTTGATCCTGGCTCAGAACGAACGCTGGCGGCAGGCCTAACACATGCAAGTCGAGCGAGACCTTCGGGTCTAGCGGCGGACGGGTGAGTAACGCGTGGGAATATGCCCTTTGGTACGGAATAGCCTCGGGAAACTGAGAGTAATACCGTATGTGCCCTTCGGGGGAAAGATTTATCGCCAAAGGATTAGCCCGCGTTGGATTAGGTAGTTGGTGGGGTAATGGCCTACCAAGCCTACGATCCATAGCTGGTTTGAGAGGATGATCAGCCACACTGGGACTGAGACACGGCCCAGACTCCTACGGGAGGCAGCAGTGGGGAATCTTAGACAATGGGGGCAACCCTGATCTAGCCATGCCGCGTGAGTGATGAAGGCCTTAGGGTTGTAAAGCTCTT…	0	0	0	0	0	0	0	0	0	1	0	0	0	0	0	0	0	0	0	0	0	0	0	0	0
Paracoccus_11	G	0	1	11_b_33_11523	100	100	N	Paracoccus	silva|KU515144.1.1426	-	-	-	-	-	Bacteria	Proteobacteria	Alphaproteobacteria	Rhodobacterales	Rhodobacteraceae	Paracoccus	Paracoccus	-	AGAGTTTGATCCTGGCTCAGAACGAACGCTGGCGGCAGGCTTAACACATGCAAGTCGAGCGAGATCTTCGGGTCTAGCGGCGGACGGGTGAGTAACGCGTGGGAACGTGCCCTTTGCTACGGAATAGTCCTGGGAAACTGGGGGTAATACCGTATACGCCCTTTTGGGGAAAGATTTATCGGCGAAGGATCGGCCCGCGTTGGATTAGGTAGTTGGTGGGGTAATGGCCTACCAAGCCGACGATCCATAGCTGGTTTGAGAGGATGATCAGCCACACTGGGACTGAGACACGGCCCAGACTCCTACGGGAGGCAGCAGTGGGGAATCTTAGACAATGGGGGCAACCCTGATCTAGCCATGCCGCGTGAGTGATGAAGGCCTTAGGGTTGTAAAGCTCTT…	AGAGTTTGATCCTGGCTCAGAACGAACGCTGGCGGCAGGCTTAACACATGCAAGTCGAGCGAGATCTTCGGGTCTAGCGGCGGACGGGTGAGTAACGCGTGGGAACGTGCCCTTTGCTACGGAATAGTCCTGGGAAACTGGGGGTAATACCGTATACGCCCTTTTGGGGAAAGATTTATCGGCGAAGGATCGGCCCGCGTTGGATTAGGTAGTTGGTGGGGTAATGGCCTACCAAGCCGACGATCCATAGCTGGTTTGAGAGGATGATCAGCCACACTGGGACTGAGACACGGCCCAGACTCCTACGGGAGGCAGCAGTGGGGAATCTTAGACAATGGGGGCAACCCTGATCTAGCCATGCCGCGTGAGTGATGAAGGCCTTAGGGTTGTAAAGCTCTT…	0	0	0	0	0	0	0	0	0	47	0	0	0	0	0	0	0	0	0	0	0	0	0	0	0
Paracoccus_2	G	0	1	11_b_33_1600	99.572	100	N	Paracoccus	nt|AB185958.1;rdp|S000978751;silva|AB185958.1.1423	-	-	-	-	-	Bacteria	Proteobacteria	Alphaproteobacteria	Rhodobacterales	Rhodobacteraceae	Paracoccus	Paracoccus	-	AGAGTTTGATCCTGGCTCAGAACGAACGCTGGCGGCAGGCCTAACACATGCAAGTCGAGCGCCCTTTCGGGGGAGCGGCGGACGGGTGAGTAACGCGTGGGAATATGCCCTTCTCTACGGAATAGCCTCGGGAAACTGAGAGTAATACCGTATACGCCCTACGGGGGAAAGATTTATCGGGGAAGGATTAGCCCGCGTTGGATTAGGTAGTTGGTGGGGTAATGGCCTACCAAGCCGACGATCCATAGCTGGTTTGAGAGGATGATCAGCCACACTGGGACTGAGACACGGCCCAGACTCCTACGGGAGGCAGCAGTGGGGAATCTTAGACAATGGGGGCAACCCTGATCTAGCCATGCCGCGTGAGTGATGAAGGCCTTAGGGTTGTAAAGCTCTTTC…	AGAGTTTGATCCTGGCTCAGAACGAACGCTGGCGGCAGGCCTAACACATGCAAGTCGAGCGCCCTTTCGGGGGAGCGGCGGACGGGTGAGTAACGCGTGGGAATATGCCCTTCTCTACGGAATAGCCTCGGGAAACTGAGAGTAATACCGTATACGCCCTTAGGGGGAAAGATTTATCGGGGAAGGATTAGCCCGCGTTGGATTAGGTAGTTGGTGGGGTAATGGCCTACCAAGCCGACGATCCATAGCTGGTTTGAGAGGATGATCAGCCACACTGGGACTGAGACACGGCCCAGACTCCTACGGGAGGCAGCAGTGGGGAATCTTAGACAATGGGGGCAACCCTGATCTAGCCATGCCGCGTGAGTGATGAAGGCCTTAGGGTTGTAAAGCTCTTTC…	0	0	0	0	0	0	0	0	0	277	0	0	0	0	0	0	0	0	0	0	3	0	0	0	0
Paracoccus_3	G	0	1	11_b_33_5697	99.573	99.7868	N	Paracoccus	nt|AM275338.2;rdp|S000841864;silva|AM275338.1.1417	-	-	-	-	-	Bacteria	Proteobacteria	Alphaproteobacteria	Rhodobacterales	Rhodobacteraceae	Paracoccus	Paracoccus	-	AGAGTTTGATCCTGGCTCAGAACGAACGCTGGCGGCAGGCTTAACACATGCAAGTCGAGCGAGATCTTCGGGTCTAGCGGCGGACGGGTGAGTAACGCGTGGGAACGTGCCCTTTTCTGCGGAATAGCCTCGGGAAACTGAGAGTAATACCGCATACGCCCTTTTGGGGAAAGATTTATCGGAGAAGGATCGGCCCGCGTTGGATTAGGTAGTTGGTGGGGTAAAGGCCTACCAAGCCGACGATCCATAGCTGGTTTGAGAGGATGATCAGCCACACTGGGACTGAGACACGGCCCAGACTCCTACGGGAGGCAGCAGTGGGGAATCTTAGACAATGGGGGCAACCCTGATCTAGCCATGCCGCGTGAGTGATGAAGGCCTTAGGGTTGTAAAGCTCTT…	GAGTTTGATCCTGGCTCAGAACGAACGCTGGCGGCAGGCTTAACACATGCAAGTCGAGCGAGATCTTCGGATCTAGCGGCGGACGGGTGAGTAACGCGTGGGAACGTGCCCTTTTCTGCGGAATAGCCTCGGGAAACTGAGAGTAATACCGCATACGCCCTTTGGGGGAAAGATTTATCGGAGAAGGATCGGCCCGCGTTGGATTAGGTAGTTGGTGGGGTAAAGGCCTACCAAGCCGACGATCCATAGCTGGTTTGAGAGGATGATCAGCCACACTGGGACTGAGACACGGCCCAGACTCCTACGGGAGGCAGCAGTGGGGAATCTTAGACAATGGGGGCAACCCTGATCTAGCCATGCCGCGTGAGTGATGAAGGCCTTAGGGTTGTAAAGCTCTTT…	0	0	163	0	0	0	0	0	0	209	0	0	0	0	0	0	0	0	0	0	0	0	0	0	0
Paracoccus_4	G	0	1	11_z_47_28	99.786	100	N	Paracoccus	nt|EU531793.1;rdp|S000261490;silva|AJ619068.1.1419	-	-	-	-	-	Bacteria	Proteobacteria	Alphaproteobacteria	Rhodobacterales	Rhodobacteraceae	Paracoccus	Paracoccus	-	AGAGTTTGATCCTGGCTCAGAACGAACGCTGGCGGCAGGCCTAACACATGCAAGTCGAGCGCGCCTTCGGGTGAGCGGCGGACGGGTGAGTAACACGTGGGAATATGCCTTTCGGTGCGGAATAGTCTTGGGAAACTGAGGGTAATACCGCATACGCCCTTTGGGGGAAAGATTTATCGCCGAAAGATTAGCCCGCGTTGGATTAGGTAGTTGGTGGGGTAATGGCCTACCAAGCCGACGATCCATAGCTGGTTTGAGAGGATGATCAGCCACACTGGGACTGAGACACGGCCCAGACTCCTACGGGAGGCAGCAGTGGGGAATCTTAGACAATGGGGGCAACCCTGATCTAGCCATGCCGCGTGAGTGATGAAGGCCTTAGGGTTGTAAAGCTCTTTC…	AGAGTTTGATCCTGGCTCAGAACGAACGCTGGCGGCAGGCCTAACACATGCAAGTCGAGCGCGCCTTCGGGTGAGCGGCGGACGGGTGAGTAACACGTGGGAATATGCCTTTCGGTGCGGAATAGTCTTGGGAAACTGAGGGTAATACCGCATACGCCCCTTGGGGGAAAGATTTATCGCCGAAAGATTAGCCCGCGTTGGATTAGGTAGTTGGTGGGGTAATGGCCTACCAAGCCGACGATCCATAGCTGGTTTGAGAGGATGATCAGCCACACTGGGACTGAGACACGGCCCAGACTCCTACGGGAGGCAGCAGTGGGGAATCTTAGACAATGGGGGCAACCCTGATCTAGCCATGCCGCGTGAGTGATGAAGGCCTTAGGGTTGTAAAGCTCTTTC…	0	0	0	0	0	0	0	0	0	0	0	0	0	0	0	0	0	0	0	0	0	0	0	0	0
Paracoccus_5	G	0	1	11_a_26_1423	99.787	100	N	Paracoccus	nt|KC160783.1;rdp|S003714911;silva|KC160783.1.1424	-	-	-	-	-	Bacteria	Proteobacteria	Alphaproteobacteria	Rhodobacterales	Rhodobacteraceae	Paracoccus	Paracoccus	-	AGAGTTTGATCCTGGCTCAGAACGAACGCTGGCGGCAGGCCTAACACATGCAAGTCGAGCGCGCCCTTCGGGGTGAGCGGCGGACGGGTGAGTAACGCGTGGGAACGTGCCCTTCTCTGCGGAATAGCCTCGGGAAACTGAGAGTAATACCGCATACGCCCTTTGGGGGAAAGATTTATCGGAGAAGGATCGGCCCGCGTTGGATTAGGTAGTTGGTGGGGTAATGGCCCACCAAGCCGACGATCCATAGCTGGTTTGAGAGGATGATCAGCCACACTGGGACTGAGACACGGCCCAGACTCCTACGGGAGGCAGCAGTGGGGAATCTTAGACAATGGGGGCAACCCTGATCTAGCCATGCCGCGTGAGTGATGAAGGCCTTAGGGTTGTAAAGCTCTT…	AGAGTTTGATCCTGGCTCAGAACGAACGCTGGCGGCAGGCCTAACACATGCAAGTCGAGCGCGCCCTTCGGGGTGAGCGGCGGACGGGTGAGTAACGCGTGGGAACGTGCCCTTCTCTGCGGAATAGCCTCGGGAAACTGAGAGTAATACCGCATACGCCCTTTGGGGGAAAGATTTATCGGAGAAGGATCGGCCCGCGTTGGATTAGGTAGTTGGTGGGGTAATGGCCCACCAAGCCGACGATCCATAGCTGGTTTGAGAGGATGATCAGCCACACTGGGGCTGAGACACGGCCCAGACTCCTACGGGAGGCAGCAGTGGGGAATCTTAGACAATGGGGGCAACCCTGATCTAGCCATGCCGCGTGAGTGATGAAGGCCTTAGGGTTGTAAAGCTCTT…	0	270	0	0	0	0	0	0	0	0	0	0	0	0	0	0	0	0	0	0	0	0	0	0	0
Paracoccus_6	G	0	1	11_a_51_12702	99.147	100	N	Paracoccus	rdp|S000895004;silva|DQ856507.1.1427	-	-	-	-	-	Bacteria	Proteobacteria	Alphaproteobacteria	Rhodobacterales	Rhodobacteraceae	Paracoccus	Paracoccus	-	AGAGTTTGATCCTGGCTCAGAACGAACGCTGGCGGCAGGCCTAACACATGCAAGTCGAGCGGGACCTTCGGGTCCAGCGGCGGACGGGTGAGTAACGCGTGGGAATATGCCCTTTTCTACGGAATAGCCTCGGGAAACTGAGAGTAATACCGTATACGCCCTTCGGGGGAAAGATTTATCGGAGAAGGATTAGCCCGCGTTGGATTAGGTAGTTGGTGGGGTAATGGCCTACCAAGCCTACGATCCATAGCTGGTTTGAGAGGATGATCAGCCACACTGGGACTGAGACACGGCCCAGACTCCTACGGGAGGCAGCAGTGGGGAATCTTAGACAATGGGGGCAACCCTGATCTAGCCATGCCGCGTGAGTGATGAAGGCCTTAGGGTTGTAAAGCTCTT…	AGAGTTTGATCCTGGCTCAGAACGAACGCTGGCGGCAGGCCTAACACATGCAAGTCGAGCGGGACCTTCGGGTCTAGCGGCGGACGGGTGAGTAACGCGTGGGAATATGCCCTTCTCTACGGAATAGCCTCGGGAAACTGAGAGTAATACCGTATACGCCCTTCGGGGGAAAGATTTATCGGAGAAGGATTAGCCCGCGTTGGATTAGGTAGTTGGTGGGGTAATGGCCTACCAAGCCGACGATCCATAGCTGGTTTGAGAGGATGATCAGCCACACTGGGACTGAGACACGGCCCAGACTCCTACGGGAGGCAGCAGTGGGGAATCTTAGACAATGGGGGAAACCCTGATCTAGCCATGCCGCGTGAGTGATGAAGGCCTTAGGGTTGTAAAGCTCTT…	0	0	0	0	138	0	0	0	0	0	0	0	0	0	0	0	0	0	0	0	0	0	0	0	0
Paracoccus_7	G	0	1	11_b_33_27474	99.574	100	N	Paracoccus	rdp|S000895049;silva|DQ856552.1.1432	-	-	-	-	-	Bacteria	Proteobacteria	Alphaproteobacteria	Rhodobacterales	Rhodobacteraceae	Paracoccus	Paracoccus	-	AGAGTTTGATCCTGGCTCAGAACGAACGCTGGCGGCAGGCCTAACACATGCAAGTCGAGCGGGACCTTCGGGTCTAGCGGCGGACGGGTGAGTATCGCGTGGGAATGTGCCCTTCTCTACGGAATAGCCTCGGGAAACTGAGAGTAATACCGTATACGCCCTTTGGGGGAAAGATTTATCGGAGAAGGATCAGCCCGCGTTGGATTAGGTAGTTGGTGGGGTAATGGCCTACCAAGCCTACGATCCATAGCTGGTTTGAGAGGATGATCAGCCACACTGGGACTGAGACACGGCCCAGACTCCTACGGGAGGCAGCAGTGGGGAATCTTAGACAATGGGGGAAACCCTGATCTAGCCATGCCGCGTGAGTGATGAAGGCCTTAGGGTTGTAAAGCTCTT…	AGAGTTTGATCCTGGCTCAGAACGAACGCTGGCGGCAGGCCTAACACATGCAAGTCGAGCGGGACCTTCGGGTCTAGCGGCGGACGGGTGAGTATCGCGTGGGAATGTGCCCTTCTCTACGGAATAGCCTCGGGAAACTGAGAGTAATACCGTATACGCCCTTTGGGGGAAAGATTTATCGGAGAAGGATCAGCCCGCGTTGGATTAGGTAGTTGGTGGGGTAATGGCCTACCAAGCCGACGATCCATAGCTGGTTTGAGAGGATGATCAGCCACACTGGGACTGAGACACGGCCCAGACTCCTACGGGAGGCAGCAGTGGGGAATCTTAGACAATGGGGGCAACCCTGATCTAGCCATGCCGCGTGAGTGATGAAGGCCTTAGGGTTGTAAAGCTCTT…	0	0	0	0	0	0	0	0	0	139	0	0	0	0	0	0	0	0	0	0	0	0	0	0	0
Paracoccus_8	G	0	1	11_r_56_26306	99.574	100	N	Paracoccus	rdp|S002024760;silva|GU272287.1.1428	-	-	-	-	-	Bacteria	Proteobacteria	Alphaproteobacteria	Rhodobacterales	Rhodobacteraceae	Paracoccus	Paracoccus	-	AGAGTTTGATCCTGGCTCAGAACGAACGCTGGCGGCAGGCTTAACACATGCAAGTCGAGCGAACCCTTCGGGGTTAGCGGCGGACGGGTGAGTAACGCGTGGGAACGTGCCCTTTTCTACGGAATAGCCTCGGGAAACTGAGAGTAATACCGTATACGCCCTTTTGGGGAAAGATTTATCGGAGAAGGATCGGCCCGCGTTGGATTAGGTAGTTGGTGGGGTAATGGCCTACCAAGCCGACGATCCATAGCTGGTTTGAGAGGATGATCAGCCACACTGGGACTGAGACACGGCCCAGACTCCTACGGGAGGCAGCAGTGGGGAATCTTAGACAATGGGGGCAACCCTGATCTAGCCATGCCGCGTGAGTGATGAAGGCCTTAGGGTTGTAAAGCTCTT…	AGAGTTTGATCCTGGCTCAGAACGAACGCTGGCGGCAGGCTTAACACATGCAAGTCGAGCGAATCCTTCGGGGTTAGCGGCGGACGAGTGAGTAACGCGTGGGAACGTGCCCTTTTCTACGGAATAGCCTCGGGAAACTGAGAGTAATACCGTATACGCCCTTTTGGGGAAAGATTTATCGGAGAAGGATCGGCCCGCGTTGGATTAGGTAGTTGGTGGGGTAATGGCCTACCAAGCCGACGATCCATAGCTGGTTTGAGAGGATGATCAGCCACACTGGGACTGAGACACGGCCCAGACTCCTACGGGAGGCAGCAGTGGGGAATCTTAGACAATGGGGGCAACCCTGATCTAGCCATGCCGCGTGAGTGATGAAGGCCTTAGGGTTGTAAAGCTCTT…	0	0	0	0	0	0	0	0	0	3	0	0	0	0	0	0	0	0	0	0	0	0	0	0	0
Paracoccus_9	G	0	1	11_b_33_18755	99.36	100	N	Paracoccus	rdp|S002202611;silva|HM240278.1.782	-	-	-	-	-	Bacteria	Proteobacteria	Alphaproteobacteria	Rhodobacterales	Rhodobacteraceae	Paracoccus	Paracoccus	-	AGAGTTTGATCCTGGCTCAGAACGAACGCTGGCGGCAGGCCTAACACATGCAAGTCGAGCGAGACCTTCGGGTCTAGCGGCGGACGGGTGAGTAACGCGTGGGAATATGCCCTTCTCTACGGAATAGTCCTGGGAAACTGGGGGTAATACCGTATACGCCCTTTGGGGGAAAGATTTATCGGAGAAGGATTAGCCCGCGTTGGATTAGGTAGTTGGTGGGGTAATGGCCTACCAAGCCGACGATCCATAGCTGGTTTGAGAGGATGATCAGCCACACTGGGACTGAGACACGGCCCAGACTCCTACGGGAGGCAGCAGTGGGGAATCTTAGACAATGGGGGCAACCCTGATCTAGCCATGCCGCGTGAGTGATGAAGGCCTTAGGGTTGTAAAGCTCTT…	AGAGTTTGATCCTGGCTCAGAACGAACGCTGGCGGCAGGCCTAACACATGCAAGTCGAGCGAGACCTTCGGGTCTAGCGGCGGACGGGTGAGTAACGCGTGGGAATATGCCCTTCTCTACGGAATAGCCCCGGGAAACTGGGAGTAATACCGTATACGCCCTTTGGGGGAAAGATTTATCGGAGAAGGATTAGCCCGCGTTGGATTAGGTAGTTGGTGGGGTAATGGCCTACCAAGCCGACGATCCATAGCTGGTTTGAGAGGATGATCAGCCACACTGGGACTGAGACACGGCCCAGACTCCTACGGGAGGCAGCAGTGGGGAATCTTAGACAATGGGGGCAACCCTGATCTAGCCATGCCGCGTGAGTGATGAAGGCCTTAGGGTTGTAAAGCTCTT…	5	0	0	0	0	0	0	0	0	306	0	0	0	0	0	0	0	0	0	0	0	0	0	0	0
Paracoccus_aminovorans_1	S	0	2	11_b_33_1398	100	99.7868	N	Paracoccus_aminovorans	nt|HF585419.1;silva|HF585419.1.693	-	-	-	-	-	Bacteria	Proteobacteria	Alphaproteobacteria	Rhodobacterales	Rhodobacteraceae	Paracoccus	Paracoccus_aminovorans	-	AGAGTTTGATCCTGGCTCAGAACGAACGCTGGCGGCAGGCTTAACACATGCAAGTCGAGCGAGGACTTCGGTTCTAGCGGCGGACGGGTGAGTAACGCGTGGGAACGTGCCCTTTTCTACGGAATAGCCTCGGGAAACTGAGAGTAATACCGTATACGCCCTTTTGGGGAAAGATTTATCGGAGAAGGATCGGCCCGCGTTGGATTAGGTAGTTGGTGGGGTAATGGCCTACCAAGCCGACGATCCATAGCTGGTTTGAGAGGATGATCAGCCACACTGGGACTGAGACACGGCCCAGACTCCTACGGGAGGCAGCAGTGGGGAATCTTAGACAATGGGGGCAACCCTGATCTAGCCATGCCGCGTGAGTGATGAAGGCCTTAGGGTTGTAAAGCTCTT…	GAGTTTGATCCTGGCTCAGAACGAACGCTGGCGGCAGGCTTAACACATGCAAGTCGAGCGAGGACTTCGGTTCTAGCGGCGGACGGGTGAGTAACGCGTGGGAACGTGCCCTTTTCTACGGAATAGCCTCGGGAAACTGAGAGTAATACCGTATACGCCCTTTTGGGGAAAGATTTATCGGAGAAGGATCGGCCCGCGTTGGATTAGGTAGTTGGTGGGGTAATGGCCTACCAAGCCGACGATCCATAGCTGGTTTGAGAGGATGATCAGCCACACTGGGACTGAGACACGGCCCAGACTCCTACGGGAGGCAGCAGTGGGGAATCTTAGACAATGGGGGCAACCCTGATCTAGCCATGCCGCGTGAGTGATGAAGGCCTTAGGGTTGTAAAGCTCTTT…	0	0	0	0	0	0	0	0	0	745	0	0	0	0	0	323	0	0	0	0	0	1	0	0	0
Paracoccus_contaminans_1	S	0	1	22_r_45_3352	99.355	100	N	Paracoccus_contaminans	nt|CP020612.1;silva|CP020612.1166313.1167775	-	-	-	-	-	Bacteria	Proteobacteria	Alphaproteobacteria	Rhodobacterales	Rhodobacteraceae	Paracoccus	Paracoccus_contaminans	-	AGAGTTTGATCCTGGCTCAGAACGAACGCTGGCGGCAGGCCTAACACATGCAAGTCGAGCGCCCGCAAGGGAGCGGCGGACGGGTGAGTAACGCGTGGGAATGTGCCCTTCTCTACGGAATAGCCTCGGGAAACTGAGAGTAATACCGTATACGCCCTATTGGGGAAAGATTTATCGGAGAAGGATCAGCCCGCGTTGGATTAGGTAGTTGGTGGGGTAATGGCCTACCAAGCCGACGATCCATAGCTGGTTTGAGAGGATGATCAGCCACACTGGGACTGAGACACGGCCCAGACTCCTACGGGAGGCAGCAGTGGGGAATCTTAGACAATGGGGGCAACCCTGATCTAGCCATGCCGCGTGAGTGATGAAGGCCTTAGGGTTGTAAAGCTCTTTCAG…	AGAGTTTGATCCTGGCTCAGAACGAACGCTGGCGGCAGGCCTAACACATGCAAGTCGAGCGCCCGCAAGGGAGCGGCGGACGGGTGAGTAACGCGTGGGAATATGCCCTTCTCTACGGAATAGCCTCGGGAAACTGAGAGTAATACCGTATACGCCCTTTTGGGGAAAGATTTATCGGAGAAGGATTAGCCCGCGTTGGATTAGGTAGTTGGTGGGGTAATGGCCTACCAAGCCGACGATCCATAGCTGGTTTGAGAGGATGATCAGCCACACTGGGACTGAGACACGGCCCAGACTCCTACGGGAGGCAGCAGTGGGGAATCTTAGACAATGGGGGCAACCCTGATCTAGCCATGCCGCGTGAGTGATGAAGGCCTTAGGGTTGTAAAGCTCTTTCAG…	0	0	0	0	0	0	0	0	0	0	0	0	0	0	0	0	0	0	0	0	0	0	0	0	0
Paracoccus_MS_1	S	2	8	11_b_01_3171	100	100	N	Paracoccus_carotinifaciens;Paracoccus_marcusii	nt|KF923452.1;nt|MG988383.1;silva|KF923452.1.1427	-	-	-	-	-	Bacteria	Proteobacteria	Alphaproteobacteria	Rhodobacterales	Rhodobacteraceae	Paracoccus	Paracoccus_MS	-	AGAGTTTGATCCTGGCTCAGAACGAACGCTGGCGGCAGGCTTAACACATGCAAGTCGAGCGAGACCTTCGGGTCTAGCGGCGGACGGGTGAGTAACGCGTGGGAACGTGCCCTTCTCTACGGAATAGCCCCGGGAAACTGGGAGTAATACCGTATACGCCCTTTGGGGGAAAGATTTATCGGAGAAGGATCGGCCCGCGTTGGATTAGGTAGTTGGTGGGGTAATGGCCCACCAAGCCGACGATCCATAGCTGGTTTGAGAGGATGATCAGCCACACTGGGACTGAGACACGGCCCAGACTCCTACGGGAGGCAGCAGTGGGGAATCTTAGACAATGGGGGCAACCCTGATCTAGCCATGCCGCGTGAGTGATGAAGGCCTTAGGGTTGTAAAGCTCTT…	AGAGTTTGATCCTGGCTCAGAACGAACGCTGGCGGCAGGCTTAACACATGCAAGTCGAGCGAGACCTTCGGGTCTAGCGGCGGACGGGTGAGTAACGCGTGGGAACGTGCCCTTCTCTACGGAATAGCCCCGGGAAACTGGGAGTAATACCGTATACGCCCTTTGGGGGAAAGATTTATCGGAGAAGGATCGGCCCGCGTTGGATTAGGTAGTTGGTGGGGTAATGGCCCACCAAGCCGACGATCCATAGCTGGTTTGAGAGGATGATCAGCCACACTGGGACTGAGACACGGCCCAGACTCCTACGGGAGGCAGCAGTGGGGAATCTTAGACAATGGGGGCAACCCTGATCTAGCCATGCCGCGTGAGTGATGAAGGCCTTAGGGTTGTAAAGCTCTT…	0	0	0	1	1	0	238	0	1	673	0	0	0	0	18403	189	0	0	0	0	6	0	0	0	93
Paracoccus_sanguinis_1	S	0	2	11_a_55_7733	100	100	N	Paracoccus_sanguinis	silva|FNNA01000013.479.1945	-	-	-	-	-	Bacteria	Proteobacteria	Alphaproteobacteria	Rhodobacterales	Rhodobacteraceae	Paracoccus	Paracoccus_sanguinis	-	AGAGTTTGATCCTGGCTCAGAACGAACGCTGGCGGCAGGCCTAACACATGCAAGTCGAGCGAGATCTTCGGGTCTAGCGGCGGACGGGTGAGTAACGCGTGGGAATATGCCTCTTGGTACGGAATAGCCTCGGGAAACTGGGAGTAATACCGTATGTGCCCTTTGGGGGAAAGATTTATCGCCAAGAGATTAGCCCGCGTTGGATTAGGTAGTTGGTGGGGTAATGGCCTACCAAGCCGACGATCCATAGCTGGTTTGAGAGGATGATCAGCCACACTGGGACTGAGACACGGCCCAGACTCCTACGGGAGGCAGCAGTGGGGAATCTTAGACAATGGGGGCAACCCTGATCTAGCCATGCCGCGTGAGTGATGAAGGCCTTAGGGTTGTAAAGCTCTT…	AGAGTTTGATCCTGGCTCAGAACGAACGCTGGCGGCAGGCCTAACACATGCAAGTCGAGCGAGATCTTCGGGTCTAGCGGCGGACGGGTGAGTAACGCGTGGGAATATGCCTCTTGGTACGGAATAGCCTCGGGAAACTGGGAGTAATACCGTATGTGCCCTTTGGGGGAAAGATTTATCGCCAAGAGATTAGCCCGCGTTGGATTAGGTAGTTGGTGGGGTAATGGCCTACCAAGCCGACGATCCATAGCTGGTTTGAGAGGATGATCAGCCACACTGGGACTGAGACACGGCCCAGACTCCTACGGGAGGCAGCAGTGGGGAATCTTAGACAATGGGGGCAACCCTGATCTAGCCATGCCGCGTGAGTGATGAAGGCCTTAGGGTTGTAAAGCTCTT…	0	0	0	0	0	410	0	0	0	714	0	0	0	0	0	0	0	0	0	0	0	0	0	0	0
Parcubacteria_1	C	0	2	11_r_49_239	99.147	100	N	Parcubacteria	silva|JX564254.1.869	-	-	-	-	-	Bacteria	Patescibacteria	Parcubacteria	Parcubacteria	Parcubacteria	Parcubacteria	Parcubacteria	-	AGAGTTTGATCCTGGCTCAGGATGAACGCTGGCGGCGTGCCTAAGACATGCAAGTCGAGTGGGTTTAGGCCCACGGCAAACGGGTGAGTAATATCTAGGAACATACCTCGAGTTGAGCATAACCTACCGAAAGGTAGAGCAATTCTCAATGTGACCGCAAGGTTAAAGTCGCAAGACGCTCGAGAAGTGGCCTGGACACCATCAGCTAGTTGGTAAGGTAAAGGCTTACCAAGGCTTTGACGGTTAGGGGCCCCGAGAGGGGAAACCCCCACACTGGAACTGAGACACGGTCCAGACTCCTACGGGAGGCAGCAGTTTGGAATTTTGGACAATGGGCGAAAGCCTGATCCAGCGACGCCGCGTGGACGATGAAGGCCTTCGGGTTGTAAAGTCCTTTTG…	AGAGTTTGATCCTGGCTCAGGATGAACGCTGGCGGCGTGCCTAAGACATGCAAGTCGAGTGGGTTTAGGCCCACGGCAAACGGGTGAGTAATATCTAGGAACATACCTCGAGTTGAGCATAACCTACCGAAAGGTAGAGCAATTCTCAATGTGACCGCAAGGTTAAAGTCGCAAGACGCTCGAGAAGTGGCCTGGACACCATCAGCTAGTTGGTAAGGTAAAGGCTTACCAAGGCTTTGACGGTTAGGGGCCCCGAGAGGGGAAACCCCCACACTGGAACTGAGACACGGTCCAGACTCCTACGGGAGGCAGCAGTTTGGAATTTTGGACAATGGGCGAAAGCCTGATCCAGCGACGCCGCGTGGACGATGAAGGTCTTCGGATCGTAAAGTCCTTTTG…	0	0	0	0	0	0	0	0	1	0	0	0	0	0	0	0	0	0	0	1	0	0	0	0	0
Pelomonas_1	G	0	1	11_a_25_13329	100	100	N	Pelomonas	rdp|S001194309;silva|JX285682.1.786	-	-	-	-	-	Bacteria	Proteobacteria	Betaproteobacteria	Burkholderiales	Comamonadaceae	Pelomonas	Pelomonas	-	AGAGTTTGATCCTGGCTCAGATTGAACGCTGGCGGCATGCCTTACACATGCAAGTCGAACGGTAACAGGTTAAGCTGACGAGTGGCGAACGGGTGAGTAATATATCGGAACGTGCCCAGTCGTGGGGGATAACTGCTCGAAAGAGCAGCTAATACCGCATACGACCTGAGGGTGAAAGCGGGGGATCGCAAGACCTCGCGCGATTGGAGCGGCCGATATCAGATTAGGTAGTTGGTGGGGTAAAGGCCCACCAAGCCAACGATCTGTAGCTGGTCTGAGAGGACGACCAGCCACACTGGGACTGAGACACGGCCCAGACTCCTACGGGAGGCAGCAGTGGGGAATTTTGGACAATGGGCGCAAGCCTGATCCAGCCATGCCGCGTGCGGGAAGAAGGCC…	AGAGTTTGATCCTGGCTCAGATTGAACGCTGGCGGCATGCCTTACACATGCAAGTCGAACGGTAACAGGTTAAGCTGACGAGTGGCGAACGGGTGAGTAATATATCGGAACGTGCCCAGTCGTGGGGGATAACTGCTCGAAAGAGCAGCTAATACCGCATACGACCTGAGGGTGAAAGCGGGGGATCGCAAGACCTCGCGCGATTGGAGCGGCCGATATCAGATTAGGTAGTTGGTGGGGTAAAGGCCCACCAAGCCAACGATCTGTAGCTGGTCTGAGAGGACGACCAGCCACACTGGGACTGAGACACGGCCCAGACTCCTACGGGAGGCAGCAGTGGGGAATTTTGGACAATGGGCGCAAGCCTGATCCAGCCATGCCGCGTGCGGGAAGAAGGCC…	69	0	0	0	0	0	0	0	0	0	0	0	0	0	0	0	0	0	0	0	0	184	0	0	0
Peptoniphilus_harei_1	S	0	1	11_b_33_7286	100	100	N	Peptoniphilus_harei	nt|LR134524.1	-	-	-	-	-	Bacteria	Firmicutes	Tissierellia	Tissierellales	Peptoniphilaceae	Peptoniphilus	Peptoniphilus_harei	-	AGAGTTTGATCCTGGCTCAGGACGAACGCTGGCGGCGCGCTTAACACATGCAAGTCGAGCGATGAAATCTTGACAGATCCCTTCGGGGTGAAGATAAGATGGATTAGCGGCGGACGGGTGAGTAACACGTGAGTAACCTGCCTTAGACATTGGGATAGCCTCGGGAAACCGGGATTAATACCAAATGAAATCATAGGTGCCCATGCACTAATGATCAAAACTCCGGTGGTCTAAGATGGACTCGCGTCCCATTAGCTAGTTGGTGAGGTAACGGCCCACCAAGGCGACGATGGGTAGCCGGCCTGAGAGGGTGAACGGCCACATTGGAACTGAGAAACGGTCCAAACTCCTACGGGAGGCAGCAGTGGGGAATATTGCACAATGGAGGGAACTCTGATG…	AGAGTTTGATCCTGGCTCAGGACGAACGCTGGCGGCGCGCTTAACACATGCAAGTCGAGCGATGAAATCTTGACAGATCCCTTCGGGGTGAAGATAAGATGGATTAGCGGCGGACGGGTGAGTAACACGTGAGTAACCTGCCTTAGACATTGGGATAGCCTCGGGAAACCGGGATTAATACCAAATGAAATCATAGGTGCCCATGCACTAATGATCAAAACTCCGGTGGTCTAAGATGGACTCGCGTCCCATTAGCTAGTTGGTGAGGTAACGGCCCACCAAGGCGACGATGGGTAGCCGGCCTGAGAGGGTGAACGGCCACATTGGAACTGAGAAACGGTCCAAACTCCTACGGGAGGCAGCAGTGGGGAATATTGCACAATGGAGGGAACTCTGATG…	0	0	0	0	0	0	0	0	0	301	0	0	0	0	0	24	0	0	0	0	1	0	0	0	0
Phenylobacterium_1	G	0	1	22_a_46_711	100	100	N	Phenylobacterium	rdp|S001806350;silva|FN401305.1.861	-	-	-	-	-	Bacteria	Proteobacteria	Alphaproteobacteria	Caulobacterales	Caulobacteraceae	Phenylobacterium	Phenylobacterium	-	AGAGTTTGATCCTGGCTCAGAGCGAACGCTGGCGGCAGGCCTAATACATGCAAGTCGAGCGGTCCCTTCGGGGGCAGCGGCGGACGGGTGAGTAACGCGTGGGAACGTGCCCTTTGGTACGGAACAACTGAGGGAAACTTCAGCTAATACCGTATGTGCCCTTCGGGGGAAAGATTTATCGCCATTGGAGCGGCCCGCGTTGGATTAGGTAGTTGGTGAGGTAAAGGCTCACCAAGCCTACGATCCATAGCTGGTCTGAGAGGATGATCAGCCACACTGGGACTGAGACACGGCCCAGACTCCTACGGGAGGCAGCAGTAGGGAATCTTGCGCAATGGGCGAAAGCCTGACGCAGCCATGCCGCGTGAATGATGAAGGTCTTAGGATTGTAAAATTCTT…	AGAGTTTGATCCTGGCTCAGAGCGAACGCTGGCGGCAGGCCTAATACATGCAAGTCGAGCGGTCCCTTCGGGGGCAGCGGCGGACGGGTGAGTAACGCGTGGGAACGTGCCCTTTGGTACGGAACAACTGAGGGAAACTTCAGCTAATACCGTATGTGCCCTTCGGGGGAAAGATTTATCGCCATTGGAGCGGCCCGCGTTGGATTAGGTAGTTGGTGAGGTAAAGGCTCACCAAGCCTACGATCCATAGCTGGTCTGAGAGGATGATCAGCCACACTGGGACTGAGACACGGCCCAGACTCCTACGGGAGGCAGCAGTAGGGAATCTTGCGCAATGGGCGAAAGCCTGACGCAGCCATGCCGCGTGAATGATGAAGGTCTTAGGATTGTAAAATTCTT…	0	0	0	0	0	0	0	0	0	0	0	0	0	0	0	0	0	0	0	0	0	0	0	0	0
Phenylobacterium_2	G	0	1	22_a_46_517	100	100	N	Phenylobacterium	rdp|S003426451;silva|JQ798450.1.1443	-	-	-	-	-	Bacteria	Proteobacteria	Alphaproteobacteria	Caulobacterales	Caulobacteraceae	Phenylobacterium	Phenylobacterium	-	AGAGTTTGATCCTGGCTCAGAGCGAACGCTGGCGGCAGGCCTAATACATGCAAGTCGAGCGGTCCCTTCGGGGGCAGCGGCGGACGGGTGAGTAACGCGTGGGAACGTGCCCTTTGGTACGGAACAACTGAGGGAAACTTCAGCTAATACCGTATGTGCCCTTCGGGGGAAAGATTTATCGCCATTGGAGCGGCCCGCGTTGGATTAGGTAGTTGGTGAGGTAAAGGCTCACCAAGCCGACGATCCATAGCTGGTCTGAGAGGATGATCAGCCACACTGGGACTGAGACACGGCCCAGACTCCTACGGGAGGCAGCAGTAGGGAATCTTGCGCAATGGGCGAAAGCCTGACGCAGCCATGCCGCGTGAATGATGAAGGTCTTAGGATTGTAAAATTCTT…	AGAGTTTGATCCTGGCTCAGAGCGAACGCTGGCGGCAGGCCTAATACATGCAAGTCGAGCGGTCCCTTCGGGGGCAGCGGCGGACGGGTGAGTAACGCGTGGGAACGTGCCCTTTGGTACGGAACAACTGAGGGAAACTTCAGCTAATACCGTATGTGCCCTTCGGGGGAAAGATTTATCGCCATTGGAGCGGCCCGCGTTGGATTAGGTAGTTGGTGAGGTAAAGGCTCACCAAGCCGACGATCCATAGCTGGTCTGAGAGGATGATCAGCCACACTGGGACTGAGACACGGCCCAGACTCCTACGGGAGGCAGCAGTAGGGAATCTTGCGCAATGGGCGAAAGCCTGACGCAGCCATGCCGCGTGAATGATGAAGGTCTTAGGATTGTAAAATTCTT…	0	1	0	0	0	1	0	0	0	0	0	0	0	0	0	0	0	0	0	0	0	0	0	0	0
Phenylobacterium_3	G	0	1	22_z_52_3060	99.787	100	N	Phenylobacterium	rdp|S003558169;silva|AB750596.1.1441	-	-	-	-	-	Bacteria	Proteobacteria	Alphaproteobacteria	Caulobacterales	Caulobacteraceae	Phenylobacterium	Phenylobacterium	-	AGAGTTTGATCCTGGCTCAGAGCGAACGCTGGCGGCAGGCCTAATACATGCAAGTCGAGCGGTCCCTTCGGGGGCAGCGGCGGACGGGTGAGTAACGCGTGGGAACGTGCCCTTTGGTACGGAACAACTGAGGGAAACTTCAGCTAATACCGTATGTGCCCTTTGGGGGAAAGATTTATCGCCATTGGAGCGGCCCGCGTTAGATTAGCTAGTTGGTAGGGTAAAGGCCTACCAAGGCGACGATCTATAGCTGGTCTGAGAGGATGATCAGCCACACTGGGACTGAGACACGGCCCAGACTCCTACGGGAGGCAGCAGTAGGGAATCTTGCGCAATGGGCGAAAGCCTGACGCAGCCATGCCGCGTGAATGATGAAGGTCTTAGGATTGTAAAATTCTT…	AGAGTTTGATCCTGGCTCAGAGCGAACGCTGGCGGCAGGCCTAATACATGCAAGTCGAGCGGTCCCTTCGGGGGCAGCGGCGGACGGGTGAGTAACGCGTGGGAACGTGCCCTTTGGTACGGAACAACTGAGGGAAACTTCAGCTAATACCGTATGTGCCCTTCGGGGGAAAGATTTATCGCCATTGGAGCGGCCCGCGTTAGATTAGCTAGTTGGTAGGGTAAAGGCCTACCAAGGCGACGATCTATAGCTGGTCTGAGAGGATGATCAGCCACACTGGGACTGAGACACGGCCCAGACTCCTACGGGAGGCAGCAGTAGGGAATCTTGCGCAATGGGCGAAAGCCTGACGCAGCCATGCCGCGTGAATGATGAAGGTCTTAGGATTGTAAAATTCTT…	0	0	0	0	0	0	0	0	0	0	0	0	0	0	0	0	0	0	0	0	0	0	0	0	0
Pisum_sativum_1	S	0	1	11_r_23_741	100	100	N	Pisum_sativum	nt|HG966672.1	-	-	-	-	-	Plantae	Streptophyta	Streptophyta	Fabales	Fabaceae	Pisum	Pisum_sativum	-	AGAGTTTGATCCTGGCTCAGGATGAACGCTGGCGGCATGCTTTACACATGCAAGTCGGACGGGAAGTGGTGTTTCCAGTGGCGAACGGGTGAGTAACGCGTAAGAACCTGCCCTTGGGAGGGGGACAACAGCTGGAAACGGCTGCTAATACCCCGTAGGCTGAGGAGCGAAAGGAGGAATCCGCCCAAGGAGGGGCTCGCGTCTGATTAGCTAGTTGGTGAGGTAATAGCTTACCAAGGCGATGATCAGTAGCTGGTCCGAGAGGATGATCAGCCACACTGGGACTGAGACAAGGTCCAGACTCCTACGGGAGGCAGCAGTGGGGAATTTTCCGCAATGGGCGAAAGCCTGACGGAGCAATGCCGCGTGGAGGTAGAGGCCCCTGGGTCATGAACTTCT…	AGAGTTTGATCCTGGCTCAGGATGAACGCTGGCGGCATGCTTTACACATGCAAGTCGGACGGGAAGTGGTGTTTCCAGTGGCGAACGGGTGAGTAACGCGTAAGAACCTGCCCTTGGGAGGGGGACAACAGCTGGAAACGGCTGCTAATACCCCGTAGGCTGAGGAGCGAAAGGAGGAATCCGCCCAAGGAGGGGCTCGCGTCTGATTAGCTAGTTGGTGAGGTAATAGCTTACCAAGGCGATGATCAGTAGCTGGTCCGAGAGGATGATCAGCCACACTGGGACTGAGACAAGGTCCAGACTCCTACGGGAGGCAGCAGTGGGGAATTTTCCGCAATGGGCGAAAGCCTGACGGAGCAATGCCGCGTGGAGGTAGAGGCCCCTGGGTCATGAACTTCT…	0	0	0	0	0	0	0	0	0	0	0	0	0	0	0	0	0	0	0	0	0	0	821	0	0
Poaceae_MS_1	S	51	1	11_b_32_16974	99.789	100	N	Aegilops_bicornis;Aegilops_biuncialis;Aegilops_columnaris;Aegilops_comosa;Aegilops_crassa;Aegilops_cylindrica;Aegilops_geniculata;Aegilops_juvenalis;Aegilops_kotschyi;Aegilops_longissima;Aegilops_markgrafii;Aegilops_neglecta;Aegilops_searsii;Aegilops_sharonensis;Aegilops_speltoides;Aegilops_tauschii;Aegilops_triuncialis;Aegilops_umbellulata;Aegilops_uniaristata;Aegilops_ventricosa;Agrostis_gigant…	nt|AB042240.3;nt|AB976560.1;nt|EF115541.1;nt|EF115543.1;nt|JQ754651.1;nt|KC912690.1;nt|KC912691.1;nt|KC912693.1;nt|KF534489.1;nt|KF534490.1;nt|KJ614398.1	-	-	-	-	-	Plantae	Streptophyta	Liliopsida	Poales	Poaceae	Poaceae_MS	Poaceae_MS	-	AGAGTTTGATCCTGGCTCAGGATGAACGCTGGCGGCATGCTTAACACATGCAAGTCGAACGGGAAGTGGTGTTTCCAGTGGCGAACGGGTGAGTAACGCGTAAGAACCTGCCCTTGGGAGGGGAACAACAACTGGAAACGGTTGCTAATACCCCGTAGGCTGAGGAGCAAAAGGAGAAATCCGCCCAAGGAGGGGCTCGCGTCTGATTAGCTAGTTGGTGAGGTAATAGCTTACCAAGGCGATGATCAGTAGCTGGTCCGAGAGGATGATCAGCCACACTGGGACTGAGACACGGCCCAGACTCCTACGGGAGGCAGCAGTGGGGAATTTTCCGCAATGGGCGAAAGCCTGACGGAGCAATGCCGCGTGGAGGTGGAAGGCCTACGGGTCGTCAACTTC…	AGAGTTCGATCCTGGCTCAGGATGAACGCTGGCGGCATGCTTAACACATGCAAGTCGAACGGGAAGTGGTGTTTCCAGTGGCGAACGGGTGAGTAACGCGTAAGAACCTGCCCTTGGGAGGGGAACAACAACTGGAAACGGTTGCTAATACCCCGTAGGCTGAGGAGCAAAAGGAGAAATCCGCCCAAGGAGGGGCTCGCGTCTGATTAGCTAGTTGGTGAGGTAATAGCTTACCAAGGCGATGATCAGTAGCTGGTCCGAGAGGATGATCAGCCACACTGGGACTGAGACACGGCCCAGACTCCTACGGGAGGCAGCAGTGGGGAATTTTCCGCAATGGGCGAAAGCCTGACGGAGCAATGCCGCGTGGAGGTGGAAGGCCTACGGGTCGTCAACTTC…	0	1	2	0	0	1	4	0	1	0	0	0	0	0	0	0	0	0	0	0	0	1	0	356	0
Poaceae_MS_2	S	16	10	11_a_25_112884	100	100	N	Agrostis_gigantea;Agrostis_stolonifera;Ammophila_breviligulata;Anthoxanthum_nitens;Anthoxanthum_odoratum;Briza_maxima;Gastridium_ventricosum;Hordeum_bulbosum;Hordeum_jubatum;Hordeum_marinum;Hordeum_murinum;Hordeum_pubiflorum;Hordeum_vulgare;Phalaris_arundinacea;Torreyochloa_pallida;Trisetum_cernuum	nt|EF115541.1;nt|EF115543.1;nt|KM974730.1;nt|KM974732.1;nt|KM974736.1;nt|KM974740.1;nt|KM974741.1;nt|KM974746.1;nt|KM974752.1;nt|KM974753.1;nt|KY432778.1	-	-	-	-	-	Plantae	Streptophyta	Liliopsida	Poales	Poaceae	Poaceae_MS	Poaceae_MS	-	AGAGTTTGATCCTGGCTCAGGATGAACGCTGGCGGCATGCTTAACACATGCAAGTCGAACGGGAAGTGGTGTTTCCAGTGGCGAACGGGTGAGTAACGCGTAAGAACCTGCCCTTGGGAGGGGAACAACAACTGGAAACGGTTGCTAATACCCCGTAGGCTGAGGAGCAAAAGGAGAAATCCGCCCAAGGAGGGGCTCGCGTCTGATTAGCTAGTTGGTGAGGCAATAGCTTACCAAGGCGATGATCAGTAGCTGGTCCGAGAGGATGATCAGCCACACTGGGACTGAGACACGGCCCAGACTCCTACGGGAGGCAGCAGTGGGGAATTTTCCGCAATGGGCGAAAGCCTGACGGAGCAATGCCGCGTGGAGGTGGAAGGCCTACGGGTCGTCAACTTC…	AGAGTTTGATCCTGGCTCAGGATGAACGCTGGCGGCATGCTTAACACATGCAAGTCGAACGGGAAGTGGTGTTTCCAGTGGCGAACGGGTGAGTAACGCGTAAGAACCTGCCCTTGGGAGGGGAACAACAACTGGAAACGGTTGCTAATACCCCGTAGGCTGAGGAGCAAAAGGAGAAATCCGCCCAAGGAGGGGCTCGCGTCTGATTAGCTAGTTGGTGAGGCAATAGCTTACCAAGGCGATGATCAGTAGCTGGTCCGAGAGGATGATCAGCCACACTGGGACTGAGACACGGCCCAGACTCCTACGGGAGGCAGCAGTGGGGAATTTTCCGCAATGGGCGAAAGCCTGACGGAGCAATGCCGCGTGGAGGTGGAAGGCCTACGGGTCGTCAACTTC…	15	276	215	0	9	177	226	0	83	159	0	0	0	0	0	0	0	2	3	0	7	285	0	1007	0
Porphyromonas_1	G	0	1	11_a_51_1340	100	100	N	Porphyromonas	rdp|S000839626;silva|EF511874.1.1422	-	-	-	-	-	Bacteria	Bacteroidetes	Bacteroidia	Bacteroidales	Porphyromonadaceae	Porphyromonas	Porphyromonas	-	AGAGTTTGATCCTGGCTCAGGATGAACGCTAGCGATAGGCTTAACACATGCAAGTCGAGGGGCAGCACAAGGTAGCTTGCTATCTGGGTGGCGACCGGCGCACGGGTGCGTAACGCGTATGCAACTTGCCCTATACAGGAGGATAACCCGTCGAAAGACGGACTAATACTGCGTATGCTCACAACTTGGCATCAAGTAGTGAGGAAAGAAATTCGGTATAGGATAGGCATGCGTCCCATTAGCTTGTTGGTGAGGTAACGGCTCACCAAGGCAACGATGGGTAGGGGAACTGAGAGGTTTATCCCCCACACTGGTACTGAGACACGGACCAGACTCCTACGGGAGGCAGCAGTGAGGAATATTGGTCAATGGGCGAGAGCCTGAACCAGCCAAGTCGCG…	AGAGTTTGATCCTGGCTCAGGATGAACGCTAGCGATAGGCTTAACACATGCAAGTCGAGGGGCAGCACAAGGTAGCTTGCTATCTGGGTGGCGACCGGCGCACGGGTGCGTAACGCGTATGCAACTTGCCCTATACAGGAGGATAACCCGTCGAAAGACGGACTAATACTGCGTATGCTCACAACTTGGCATCAAGTAGTGAGGAAAGAAATTCGGTATAGGATAGGCATGCGTCCCATTAGCTTGTTGGTGAGGTAACGGCTCACCAAGGCAACGATGGGTAGGGGAACTGAGAGGTTTATCCCCCACACTGGTACTGAGACACGGACCAGACTCCTACGGGAGGCAGCAGTGAGGAATATTGGTCAATGGGCGAGAGCCTGAACCAGCCAAGTCGCG…	0	0	54	0	272	0	0	0	0	119	0	0	0	0	0	1	0	0	0	0	0	0	0	1	0
Prevotella_1	G	0	1	22_a_67_870	99.242	100	N	Prevotella	rdp|S004120180;silva|KJ512777.1.831	-	-	-	-	-	Bacteria	Bacteroidetes	Bacteroidia	Bacteroidales	Prevotellaceae	Prevotella	Prevotella	-	AGAGTTTGATCCTGGCTCAGGATGAACGCTAGCTACAGGCTTAACACATGCAAGTCGAGGGGAAACGGCGGAGAGTGCTTGCACTCTTTGGACGTCGACCGGCGCACGGGTGAGTAACGCGTATCCAACCTTCCCATTACTGTGGGATAACCTGCCGAAAGGCAGACTAATACCGCATAGTCTTCGATGACGGCATCAGATTTGAAGTAAAGATTTATCGGTAATGGATGGGGATGCGTCTGATTAGCTTGTTGGCGGGGTAACGGCCCACCAAGGCAACGATCAGTAGGGGTTCTGAGAGGAAGGTCCCCCACATTGGAACTGAGACACGGTCCAAACTCCTACGGGAGGCAGCAGTGAGGAATATTGGTCAATGGACGGAAGTCTGAACCAGCCAAG…	AGAGTTTGATCCTGGCTCAGGATGAACGCTAGCTACAGGCTTAACACATGCAAGTCGAGGGGAAACGGCATTGAGTGCTTGCACTCTTTGGACGTCGACCGGCGCACGGGTGAGTAACGCGTATCCAACCTTCCCATTACTGTGGGATAACCTGCCGAAAGGCAGACTAATACCGCATAGTCTTCGATGACGGCATCAGATTTGAAGTAAAGATTTATCGGTAATGGATGGGGATGCGTCTGATTAGCTTGTTGGCGGGGTAACGGCCCACCAAGGCAACGATCAGTAGGGGTTCTGAGAGGAAGGTCCCCCACATTGGAACTGAGACACGGTCCAAACTCCTACGGGAGGCAGCAGTGAGGAATATTGGTCAATGGACGGAAGTCTGAACCAGCCAAG…	0	0	0	0	0	0	0	0	0	25	0	0	0	0	0	0	0	0	0	0	0	0	0	0	0
Prevotella_melaninogenica_1	S	0	1	22_a_67_2841	99.242	100	N	Prevotella_melaninogenica	16SMicrobial|NR_102895.1	Prevotella_melaninogenica	0	Prevotella_melaninogenica	nt|AB686661.1;silva|AB686661.1.1492	99.242/100.0	Bacteria	Bacteroidetes	Bacteroidia	Bacteroidales	Prevotellaceae	Prevotella	Prevotella_melaninogenica	-	AGAGTTTGATCCTGGCTCAGGATGAACGCTAGCTACAGGCTTAACACATGCAAGTCGAGGGGAAACGGCATTTAGTGCTTGCACTGAATGGACGTCGACCGGCGCACGGGTGAGTAACGCGTATCCAACCTTCCCATTACTGTGGGATAACCTGCCGAAAGGCAGACTAATACCGCATAGTCTTCGATGACGGCATCAGATTTGAAGTAAAGATTTATCGGTAATGGATGGGGATGCGTCTGATTAGCTTGTTGGCGGGGTAACGGCCCACCAAGGCAACGATCAGTAGGGGTTCTGAGAGGAAGGTCCCCCACATTGGAACTGAGACACGGTCCAAACTCCTACGGGAGGCAGCAGTGAGGAATATTGGTCAATGGACGGAAGTCTGAACCAGCCAAG…	AGAGTTTGATCCTGGCTCAGGATGAACGCTAGCTACAGGCTTAACACATGCAAGTCGAGGGGAAACGGCATTGAGTGCTTGCACTCTTTGGACGTCGACCGGCGCACGGGTGAGTAACGCGTATCCAACCTTCCCATTACTGTGGGATAACCTGCCGAAAGGCAGACTAATACCGCATAGTCTTCGATGACGGCATCAGATTTGAAGTAAAGATTTATCGGTAATGGATGGGGATGCGTCTGATTAGCTTGTTGGCGGGGTAACGGCCCACCAAGGCAACGATCAGTAGGGGTTCTGAGAGGAAGGTCCCCCACATTGGAACTGAGACACGGTCCAAACTCCTACGGGAGGCAGCAGTGAGGAATATTGGTCAATGGACGGAAGTCTGAACCAGCCAAG…	0	0	0	0	0	0	0	0	0	0	0	0	0	0	0	0	0	0	0	0	0	0	80	0	0
Proteobacteria_MG_1	G	3	1	11_r_54_3868	100	100	N	Paucibacter;Pelomonas;Pseudomonas	nt|AY569299.1;rdp|S000360951;silva|AY569299.1.1520;silva|DQ860023.1.1490	-	-	-	-	-	Bacteria	Proteobacteria	Proteobacteria_MG	Proteobacteria_MG	Proteobacteria_MG	Proteobacteria_MG	Proteobacteria_MG	-	AGAGTTTGATCCTGGCTCAGATTGAACGCTGGCGGCATGCCTTACACATGCAAGTCGAACGGTAACAGGTTAAGCTGACGAGTGGCGAACGGGTGAGTAATGTATCGGAACGTGCCCAGTCGTGGGGGATAACTGCTCGAAAGAGCAGCTAATACCGCATACGACCTGAGGGTGAAAGCGGGGGATCGCAAGACCTCGCGCGATTGGAGCGGCCGATATCAGATTAGGTAGTTGGTGAGGTAAAGGCTCACCAAGCCGACGATCTGTAGCTGGTCTGAGAGGACGACCAGCCACACTGGGACTGAGACACGGCCCAGACTCCTACGGGAGGCAGCAGTGGGGAATTTTGGACAATGGGCGCAAGCCTGATCCAGCCATGCCGCGTGCGGGAAGAAGGCC…	AGAGTTTGATCCTGGCTCAGATTGAACGCTGGCGGCATGCCTTACACATGCAAGTCGAACGGTAACAGGTTAAGCTGACGAGTGGCGAACGGGTGAGTAATGTATCGGAACGTGCCCAGTCGTGGGGGATAACTGCTCGAAAGAGCAGCTAATACCGCATACGACCTGAGGGTGAAAGCGGGGGATCGCAAGACCTCGCGCGATTGGAGCGGCCGATATCAGATTAGGTAGTTGGTGAGGTAAAGGCTCACCAAGCCGACGATCTGTAGCTGGTCTGAGAGGACGACCAGCCACACTGGGACTGAGACACGGCCCAGACTCCTACGGGAGGCAGCAGTGGGGAATTTTGGACAATGGGCGCAAGCCTGATCCAGCCATGCCGCGTGCGGGAAGAAGGCC…	0	0	0	0	0	0	0	0	0	0	0	0	0	0	0	0	0	0	0	6	0	0	0	0	0
Pseudarthrobacter_polychromogenes_1	S	0	1	11_a_34_8910	99.194	99.002	N	Pseudarthrobacter_polychromogenes	16SMicrobial|NR_026192.1	-	-	-	-	-	Bacteria	Actinobacteria	Actinobacteria	Micrococcales	Micrococcaceae	Pseudarthrobacter	Pseudarthrobacter_polychromogenes	-	AGAGTTTGATCCTGGCTCAGGATGAACGCTGGCGGCGTGCTTAACACATGCAAGTCGAACGATGATGGGAGCTTGCTCCTGGATTAGTGGCGAACGGGTGAGTAACACGTGAGTAACCTGCCCTTAACTCTGGGATAAGCCTGGGAAACTGGGTCTAATACCGGATATGACTCCTCATCGCATGGTGGGGGGTGGAAAGCTTTTTGTGGTTTTGGATGGACTCGCGGCCTATCAGCTTGTTGGTGAGGTAATGGCTTACCAAGGCGACGACGGGTAGCCGGCCTGAGAGGGTGACCGGCCACACTGGGACTGAGACACGGCCCAGACTCCTACGGGAGGCAGCAGTGGGGAATATTGCACAATGGGCGCAAGCCTGATGCAGCGACGCCGCGTGAGGGA…	GATCCTGGCTCAGGATGAACGCTGGCGGCGTGCTTAACACATGCAAGTCGAACGATGAAGGGGAGCTTGCTCCTGGATTAGTGGCGAACGGGTGAGTAACACGTGAGTAACCTGCCCTTAACTCTGGGATAAGCCTGGGAAACTGGGTCTAATACCGGATATGACTCCTCATCGCATGGTGGGGGGTGGAAAGCTTTATTGT-GTTTTGGATGGACTCGCGGCCTATCAGCTTGTTGGTGAGGTAATGGCTTACCAAGGCGACGACGGGTAGCCGGCCTGAGAGGGTGACCGGCCACACTGGGACTGAGACACGGCCCAGACTCCTACGGGAGGCAGCAGTGGGGAATATTGCACAATGGGCGCAAGCCTGATGCAGCGACGCCGCGTGAGGGATGACG…	0	0	268	0	0	25	0	0	0	0	0	0	0	0	1	0	0	0	0	1	0	0	0	0	0
Pseudomonas_1	G	0	1	11_a_25_2383	99.231	100	Y	Pseudomonas	nt|AY014811.1;rdp|S000368407;silva|AY014811.1.1454	-	-	-	-	-	Bacteria	Proteobacteria	Gammaproteobacteria	Pseudomonadales	Pseudomonadaceae	Pseudomonas	Pseudomonas	-	AGAGTTTGATCCTGGCTCAGATTGAACGCTGGCGGCAGGCCTAACACATGCAAGTCGAGCGGTAGAGAGAAGCTTGCTTCTCTTGAGAGCGGCGGACGGGTGAGTAATGCCTAGGAATCTGCCTGGTAGTGGGGGACAACGTTTCGAAAGGAACGCTAATACCGCATACGTCCTACGGGAGAAAGCAGGGGACCTTCGGGCCTTGCGCTATCAGATGAGCCTAGGTCGGATTAGCTAGTTGGTGAGGTAATGGCTCACCAAGGCGACGATCCGTAACTGGTCTGAGAGGATGATCAGTCACACTGGAACTGAGACACGGTCCAGACTCCTACGGGAGGCAGCAGTGGGGAATATTGGACAATGGGCGAAAGCCTGATCCAGCCATGCCGCGTGTGTGAA…	AGAGTTTGATCCTGGCTCAGATTGAACGCTGGCGGCAGGCCTAACACATGCAAGTCGAGCGGTAGAGAGAAGCTTGCTTCTCTTGAGAGCGGCGGACGGGTGAGTAATGCCTAGGAATCTGCCTGGTAGTGGGGGATAACGTTCGGAAACGAACGCTAATACCGCATACGTCCTACGGGAGAAAGCAGGGGACCTTCGGGCCTTGCGCTATCAGATGAGCCTAGGTCGGATTAGCTAGTTGGTGAGGTAATGGCTCACCAAGGCGACGATCCGTAACTGGTCTGAGAGGATGATCAGTCACACTGGAACTGAGACACGGTCCAGACTCCTACGGGAGGCAGCAGTGGGGAATATTGGACAATGGGCGAAAGCCTGATCCAGCCATGCCGCGTGTGTGAA…	255	0	0	0	0	0	0	12	4	0	0	0	0	0	0	0	1	0	157	232	481	0	4	0	0
Pseudomonas_2	G	0	1	11_a_25_18020	99.423	100	Y	Pseudomonas	rdp|S001176886	-	-	-	-	-	Bacteria	Proteobacteria	Gammaproteobacteria	Pseudomonadales	Pseudomonadaceae	Pseudomonas	Pseudomonas	-	AGAGTTTGATCCTGGCTCAGATTGAACGCTGGCGGCAGGCCTAACACATGCAAGTCGAGCGGTAGAGAGAAGCTTGCTTCTCTTGAGAGCGGCGGACGGGTGAGTAATGCCTAGGAATCTGCCTGGTAGTGGGGGATAACGTTCGGAAACGGACGCTAATACCGCATACGTCCTACGGGAGAAAGCAGGGGACCTTCGGGCCTTGCGCTATCAGATGAGCCTAGGTCGGATTAGCTAGTTGGTGAGGTAATGGCTCACCAAGGCGACGATCCGTAACTGGTCTGAGAGGATGATCAGTCACACTGGAACTGAGACACGGTCCAGACTCCTACGGGAGGCAGCAGTGGGGAATATTGGACAATGGGCGCAAGCCTGATCCAGCCATACCGCGTGGGTGAA…	AGAGTTTGATCCTGGCTCAGATTGAACGCTGGCGGCAGGCCTAACACATGCAAGTCGAGCGGTAGAGAGAAGCTTGCTTCTCTTGAGAGCGGCGGACGGGTGAGTAATGCCTAGGAATCTGCCTGGTAGTGGGGGATAACGTTCGGAAACGGACGCTAATACCGCATACGTCCTACGGGAGAAAGCAGGGGACCTTCGGGCCTTGCGCTATCAGATGAGCCTAGGTCGGATTAGCTAGTTGGTGAGGTAATGGCTCACCAAGGCGACGATCCGTAACTGGTCTGAGAGGATGATCAGTCACACTGGAACTGAGACACGGTCCAGACTCCTACGGGAGGCAGCAGTGGGGAATATTGGACAATGGGCGAAAGCCTGATCCAGCCATGCCGCGTGTGTGAA…	536	0	0	0	0	0	0	8	17	0	0	0	1	0	0	0	0	0	272	85	378	2	2	0	0
Pseudomonas_3	G	0	1	11_a_25_44206	99.231	100	Y	Pseudomonas	rdp|S002383228;silva|HM480224.1.1491	-	-	-	-	-	Bacteria	Proteobacteria	Gammaproteobacteria	Pseudomonadales	Pseudomonadaceae	Pseudomonas	Pseudomonas	-	AGAGTTTGATCCTGGCTCAGATTGAACGCTGGCGGCAGGCCTAACACATGCAAGTCGAGCGGTAGAGAGAAGCTTGCTTCTCTTGAGAGCGGCGGACGGGTGAGTAATGCCTAGGAATCTGCCTGGTAGTGGGGGACAACGTTTCGAAAGGAACGCTAATACCGCATACGTCCTACGGGAGAAAGCAGGGGACCTTCGGGCCTTGCGCTATCAGATGAGCCTAGGTCGGATTAGCTAGTTGGTGAGGTAATGGCTCACCAAGGCGACGATCCGTAACTGGTCTGAGAGGATGATCAGTCACACTGGAACTGAGACACGGTCCAGACTCCTACGGGAGGCAGCAGTGGGGAATATTGGACAATGGGCGAAAGCCTGATCCAGCCATGCCGCGTGTGTGAA…	AGAGTTTGATCCTGGCTCAGATTGAACGCTGGCGGCAGGCCTAACACATGCAAGTCGAGCGGTAGAGAGAAGCTTGCTTCTCTTGAGAGCGGCGGACGGGTGAGTAATGCCTAGGAATCTGCCTGGTAGTGGGGGACAACGTTCGGAAACGGACGCTAATACCGCATACGTCCTACGGGAGAAAGCAGGGGACCTTCGGGCCTTGCGCTATCAGATGAGCCTAGGTCGGATTAGCTAGTTGGTGAGGTAATGGCTCACCAAGGCGACGATCCGTAACTGGTCTGAGAGGATGATCAGTCACACTGGAACTGAGACACGGTCCAGACTCCTACGGGAGGCAGCAGTGGGGAATATTGGACAATGGGCGAAAGCCTGATCCAGCCATGCCGCGTGTGTGAA…	39	0	0	0	0	0	0	1	1	0	0	0	4	0	0	0	0	0	244	212	593	0	1	0	0
Pseudomonas_4	G	0	24	11_a_25_1487	100	100	N	Pseudomonas	rdp|S004518157;silva|KM978244.1.1529	-	-	-	-	-	Bacteria	Proteobacteria	Gammaproteobacteria	Pseudomonadales	Pseudomonadaceae	Pseudomonas	Pseudomonas	-	AGAGTTTGATCCTGGCTCAGATTGAACGCTGGCGGCAGGCCTAACACATGCAAGTCGAGCGGATGAGAAGAGCTTGCTCTTCGATTCAGCGGCGGACGGGTGAGTAATGCCTAGGAATCTGCCTGGTAGTGGGGGACAACGTTTCGAAAGGAACGCTAATACCGCATACGTCCTACGGGAGAAAGCAGGGGACCTTCGGGCCTTGCGCTATCAGATGAGCCTAGGTCGGATTAGCTAGTTGGTGAGGTAATGGCTCACCAAGGCGACGATCCGTAACTGGTCTGAGAGGATGATCAGTCACACTGGAACTGAGACACGGTCCAGACTCCTACGGGAGGCAGCAGTGGGGAATATTGGACAATGGGCGAAAGCCTGATCCAGCCATGCCGCGTGTGTGAA…	AGAGTTTGATCCTGGCTCAGATTGAACGCTGGCGGCAGGCCTAACACATGCAAGTCGAGCGGATGAGAAGAGCTTGCTCTTCGATTCAGCGGCGGACGGGTGAGTAATGCCTAGGAATCTGCCTGGTAGTGGGGGACAACGTTTCGAAAGGAACGCTAATACCGCATACGTCCTACGGGAGAAAGCAGGGGACCTTCGGGCCTTGCGCTATCAGATGAGCCTAGGTCGGATTAGCTAGTTGGTGAGGTAATGGCTCACCAAGGCGACGATCCGTAACTGGTCTGAGAGGATGATCAGTCACACTGGAACTGAGACACGGTCCAGACTCCTACGGGAGGCAGCAGTGGGGAATATTGGACAATGGGCGAAAGCCTGATCCAGCCATGCCGCGTGTGTGAA…	2023	2	0	1	2	1	0	85	18	1	0	0	9	4	1	0	1	0	2969	3372	6220	0	10	3	2
Pseudomonas_5	G	0	1	11_a_25_74	99.192	100	Y	Pseudomonas	silva|EF188545.1.496	-	-	-	-	-	Bacteria	Proteobacteria	Gammaproteobacteria	Pseudomonadales	Pseudomonadaceae	Pseudomonas	Pseudomonas	-	AGAGTTTGATCCTGGCTCAGATTGAACGCTGGCGGCAGGCCTAACACATGCAAGTCGAGCGGTAGAGAGAAGCTTGCTTCTCTTGAGAGCGGCGGACGGGTGAGTAATGCCTAGGAATCTGCCTGGTAGTGGGGGATAACGTTCGGAAACGGACGCTAATACCGCATACGTCCTACGGGAGAAAGCAGGGGACCTTCGGGCCTTGCGCTATCAGATGAGCCTAGGTCGGATTAGCTAGTTGGTGAGGTAATGGCTCACCAAGGCGACGATCCGTAACTGGTCTGAGAGGATGATCAGTCACACTGGAACTGAGACACGGTCCAGACTCCTACGGGAGGCAGCAGTGGGGAATATTGGACAATGGGCGAAAGCCTGATCCAGCAATGCCGCGTGAGTGAT…	AGAGTTTGATTATGGCTCAGATTGAACGCTGGCGGCAGGCCTAACACATGCAAGTCGAGCGGTAGAGAGAAGCTTGCTTCTCTTGAGAGCGGCGGACGGGTGAGTAATGCCTAGGAATCTGCCTGGTAGTGGGGGATAACGTTCGGAAACGGACGCTAATACCGCATACGTCCTACGGGAGAAAGCAGGGGACCTTCGGGCCTTGCGCTATCAGATGAGCCTAGGTCGGATTAGCTAGTTGGTGAGGTAATGGCTCACCAAGGCGACGATCCGTAACTGGTCTGAGAGGATGATCAGTCACACTGGAACTGAGACACGGTCCAGACTCCTACGGGAGGCAGCAGTGGGGAATATTGGACAATGGGCGAAAGCCTGATCCAGCCATGCCGCGTGTGTGAT…	66	0	0	0	0	4	0	8	0	0	0	1	7	0	0	0	0	0	37	77	138	0	0	0	0
Pseudomonas_6	G	0	2	11_a_25_5277	99.189	99.596	Y	Pseudomonas	silva|HQ905857.1.493	-	-	-	-	-	Bacteria	Proteobacteria	Gammaproteobacteria	Pseudomonadales	Pseudomonadaceae	Pseudomonas	Pseudomonas	-	AGAGTTTGATCCTGGCTCAGATTGAACGCTGGCGGCAGGCCTAACACATGCAAGTCGAGCGGTAGAGAGAAGCTTGCTTCTCTTGAGAGCGGCGGACGGGTGAGTAATGCCTAGGAATCTGCCTGGTAGTGGGGGATAACGTTCGGAAACGGACGCTAATACCGCATACGTCCTACGGGAGAAAGCAGGGGACCTTCGGGCCTTGCGCTATCAGATGAGCCTAGGTCGGATTAGCTAGTTGGTGAGGTAATGGCTCACCAAGGCGACGATCCGTAACTGGTCTGAGAGGATGATCAGTCACACTGGAACTGAGACACGGTCCAGACTCCTACGGGAGGCAGCAGTAGGGAATATTGGACAATGGGCGAAAGCCTGATCCAGCAATGCCGCGTGAGTGAT…	AGTTTGATCCTGGCTCAGATTGAACGCTGGCGGCAGGCCTAACACATGCAAGTCGAGCGGTAGAGAGAAGCTTGCTTCTCTTGAGAGCGGCGGACGGGTGAGTAATGCCTAGGAATCTGCCTGGTAGTGGGGGATAACGCTCGGAAACGGACGCTAATACCGCATACGTCCTACGGGAGAAAGCAGGGGACCTTCGGGCCTTGCGCTATCAGATGAGCCTGGGTCGGATTAGCTAGTTGGTGAGGTAATGGCTCACCAAGGCGACGATCCGTAACTGGTCTGAGAGGATGATCAGTCACACTGGAACTGAGACACGGTCCAGACTCCTACGGGAGGCAGCAGTGGGGAATATTGGACAATGGGCGAAAGCCTGATCCAGCAATGCCGCGTGAGTGATGA…	49	0	0	0	0	0	0	1	0	0	0	0	5	0	0	0	0	0	9	21	55	0	0	0	0
Pseudomonas_azotoformans_1	S	0	8	11_a_25_130944	99.421	99.6154	N	Pseudomonas_azotoformans	16SMicrobial|NR_037092.1	-	-	-	-	-	Bacteria	Proteobacteria	Gammaproteobacteria	Pseudomonadales	Pseudomonadaceae	Pseudomonas	Pseudomonas_azotoformans	-	AGAGTTTGATCCTGGCTCAGATTGAACGCTGGCGGCAGGCCTAACACATGCAAGTCGAGCGGTAGAGAGAAGCTTGCTTCTCTTGAGAGCGGCGGACGGGTGAGTAATGCCTAGGAATCTGCCTGGTAGCGGGGGATAACGTTCGGAAACGGACGCTAATACCGCATACGTCCTACGGGAGAAAGCAGGGGACCTTCGGGCCTTGCGCTATCAGATGAGCCTAGGTCGGATTAGCTAGTTGGTGAGGTAATGGCTCACCAAGGCGACGATCCGTAACTGGTCTGAGAGGATGATCAGTCACACTGGAACTGAGACACGGTCCAGACTCCTACGGGAGGCAGCAGTGGGGAATATTGGACAATGGGCGAAAGCCTGATCCAGCCATGCCGCGTGTGTGAA…	AGTTTGATCCTGGCTCAGATTGAACGCTGGCGGCAGGCCTAACACATGCAAGTCGAGCGGTAGAGAGAAGCTTGCTTCTCTTGAGAGCGGCGGACGGGTGAGTAATGCCTAGGAATCTGCCTGGTAGTGGGGGATAACGTTCGGAAACGGACGCTAATACCGCATACGTCCTACGGGAGAAAGCAGGGGACCTTCGGGCCTTGCGCTATCAGATGAGCCTAGGTCGGATTAGCTAGTTGGTGAGGTAATGGCTCACCAAGGCGACGATCCGTAACTGGTCTGAGAGGATGATCAGTCACACTGGAACTGAGACACGGTCCAGACTCCTACGGGAGGCAGCAGTGGGGAATATTGGACAATGGGCGAAAGCC-GATCCAGCCATGCCGCGTGTGTTAAGA…	134	0	0	0	1	21	0	5	2	0	7	0	85	0	0	0	2	0	766	397	445	0	21	0	1
Pseudomonas_cedrina_1	S	0	30	11_a_25_102	100	100	N	Pseudomonas_cedrina	nt|KC178584.1;silva|KC178584.1.1501	-	-	-	-	-	Bacteria	Proteobacteria	Gammaproteobacteria	Pseudomonadales	Pseudomonadaceae	Pseudomonas	Pseudomonas_cedrina	-	AGAGTTTGATCCTGGCTCAGATTGAACGCTGGCGGCAGGCCTAACACATGCAAGTCGAGCGGTAGAGAGAAGCTTGCTTCTCTTGAGAGCGGCGGACGGGTGAGTAATGCCTAGGAATCTGCCTGGTAGTGGGGGATAACGTTCGGAAACGGACGCTAATACCGCATACGTCCTACGGGAGAAAGCAGGGGACCTTCGGGCCTTGCGCTATCAGATGAGCCTAGGTCGGATTAGCTAGTTGGTGGGGTAATGGCTCACCAAGGCGACGATCCGTAACTGGTCTGAGAGGATGATCAGTCACACTGGAACTGAGACACGGTCCAGACTCCTACGGGAGGCAGCAGTGGGGAATATTGGACAATGGGCGAAAGCCTGATCCAGCCATGCCGCGTGTGTGAA…	AGAGTTTGATCCTGGCTCAGATTGAACGCTGGCGGCAGGCCTAACACATGCAAGTCGAGCGGTAGAGAGAAGCTTGCTTCTCTTGAGAGCGGCGGACGGGTGAGTAATGCCTAGGAATCTGCCTGGTAGTGGGGGATAACGTTCGGAAACGGACGCTAATACCGCATACGTCCTACGGGAGAAAGCAGGGGACCTTCGGGCCTTGCGCTATCAGATGAGCCTAGGTCGGATTAGCTAGTTGGTGGGGTAATGGCTCACCAAGGCGACGATCCGTAACTGGTCTGAGAGGATGATCAGTCACACTGGAACTGAGACACGGTCCAGACTCCTACGGGAGGCAGCAGTGGGGAATATTGGACAATGGGCGAAAGCCTGATCCAGCCATGCCGCGTGTGTGAA…	3556	1	3	33	0	1260	1	53	12	2	2	18	100	4	5	0	1	8	10084	5352	3260	1	355	10	1
Pseudomonas_extremaustralis_1	S	0	2	11_r_46_257	99.231	100	N	Pseudomonas_extremaustralis	16SMicrobial|NR_114911.1	-	-	-	-	-	Bacteria	Proteobacteria	Gammaproteobacteria	Pseudomonadales	Pseudomonadaceae	Pseudomonas	Pseudomonas_extremaustralis	-	AGAGTTTGATCCTGGCTCAGATTGAACGCTGGCGGCAGGCCTAACACATGCAAGTCGAGCGGTAGAGAGAAGCTTGCTTCTCTTGAGAGCGGCGGACGGGTGAGTAATACCTAGGAATCTGCCTGATAGTGGGGGATAACGTTCGGAAACGGACGCTAATACCGCATACGTCCTACGGGAGAAAGCAGGGGACCTTCGGGCCTTGCGCTATCAGATGAGCCTAGGTCGGATTAGCTAGTTGGTGAGGTAATGGCTCACCAAGGCTACGATCCGTAACTGGTCTGAGAGGATGATCAGTCACACTGGAACTGAGACACGGTCCAGACTCCTACGGGAGGCAGCAGTGGGGAATATTGGACAATGGGCGAAAGCCTGATCCAGCCATGCCGCGTGTGTGAA…	AGAGTTTGATCCTGGCTCAGATTGAACGCTGGCGGCAGGCCTAACACATGCAAGTCGAGCGGTAGAGAGAAGCTTGCTTCTCTTGAGAGCGGCGGACGGGTGAGTAATGCCTAGGAATCTGCCTGGTAGTGGGGGATAACGTTCGGAAACGGACGCTAATACCGCATACGTCCTACGGGAGAAAGCAGGGGACCTTCGGGCCTTGCGCTATCAGATGAGCCTAGGTCGGATTAGCTAGTTGGTGAGGTAATGGCTCACCAAGGCGACGATCCGTAACTGGTCTGAGAGGATGATCAGTCACACTGGAACTGAGACACGGTCCAGACTCCTACGGGAGGCAGCAGTGGGGAATATTGGACAATGGGCGAAAGCCTGATCCAGCCATGCCGCGTGTGTGAA…	0	0	0	0	0	0	0	0	0	1	0	0	0	0	0	0	0	0	0	0	2	0	0	0	0
Pseudomonas_fluorescens_1	S	0	19	11_a_25_1939	99.808	100	N	Pseudomonas_fluorescens	16SMicrobial|NR_115715.1	-	-	-	-	-	Bacteria	Proteobacteria	Gammaproteobacteria	Pseudomonadales	Pseudomonadaceae	Pseudomonas	Pseudomonas_fluorescens	-	AGAGTTTGATCCTGGCTCAGATTGAACGCTGGCGGCAGGCCTAACACATGCAAGTCGAGCGGTAGAGAGAAGCTTGCTTCTCTTGAGAGCGGCGGACGGGTGAGTAATGCCTAGGAATCTGCCTGGTAGTGGGGGATAACGTTCGGAAACGGACGCTAATACCGCATACGTCCTACGGGAGAAAGCAGGGGACCTTCGGGCCTTGCGCTATCAGATGAGCCTAGGTCGGATTAGCTAGTTGGTGAGGTAATGGCTCACCAAGGCGACGATCCGTAACTGGTCTGAGAGGATGATCAGTCACACTGGAACTGAGACACGGTCCAGACTCCTACGGGAGGCAGCAGTGGGGAATATTGGACAATGGGCGAAAGCCTGATCCAGCCATGCCGCGTGTGTGAA…	AGAGTTTGATCCTGGCTCAGATTGAACGCTGGCGGCAGGCCTAACACATGCAAGTCGAGCGGTAGAGAGAAGCTTGCTTCTCTTGAGAGCGGCGGACGGGTGAGTAAAGCCTAGGAATCTGCCTGGTAGTGGGGGATAACGTTCGGAAACGGACGCTAATACCGCATACGTCCTACGGGAGAAAGCAGGGGACCTTCGGGCCTTGCGCTATCAGATGAGCCTAGGTCGGATTAGCTAGTTGGTGAGGTAATGGCTCACCAAGGCGACGATCCGTAACTGGTCTGAGAGGATGATCAGTCACACTGGAACTGAGACACGGTCCAGACTCCTACGGGAGGCAGCAGTGGGGAATATTGGACAATGGGCGAAAGCCTGATCCAGCCATGCCGCGTGTGTGAA…	1706	1	0	0	2	1	0	72	14	0	0	0	5	4	0	1	1	0	1726	2509	4865	2	2	0	1
Pseudomonas_fluorescens_2	S	0	1	11_a_36_7487	100	100	Y	Pseudomonas_fluorescens	nt|KX187324.1;silva|KX187324.1.1501	-	-	-	-	-	Bacteria	Proteobacteria	Gammaproteobacteria	Pseudomonadales	Pseudomonadaceae	Pseudomonas	Pseudomonas_fluorescens	-	AGAGTTTGATCCTGGCTCAGATTGAACGCTGGCGGCAGGCCTAACACATGCAAGTCGAGCGGTAGAGAGAAGCTTGCTTCTCTTGAGAGCGGCGGACGGGTGAGTAATGCCTAGGAATCTGCCTGGTAGTGGGGGATAACGTTCGGAAACGGACGCTAATACCGCATACGTCCTACGGGAGAAAGCAGGGGACCTTCGGGCCTTGCGCTATCAGATGAGCCTAGGTCGGATTAGCTAGTTGGTGGGGTAATGGCTCACCAAGGCGACGATCCGTAACTGGTCTGAGAGGATGATCAGTCACACTGGAACTGAGACACGGTCCAGACTCCTACGGGAGGCAGCAGTGGGGAATATTGGACAATGGGCGAAAGCCTGATCCAGCCATGCCGCGTGTGTGAA…	AGAGTTTGATCCTGGCTCAGATTGAACGCTGGCGGCAGGCCTAACACATGCAAGTCGAGCGGTAGAGAGAAGCTTGCTTCTCTTGAGAGCGGCGGACGGGTGAGTAATGCCTAGGAATCTGCCTGGTAGTGGGGGATAACGTTCGGAAACGGACGCTAATACCGCATACGTCCTACGGGAGAAAGCAGGGGACCTTCGGGCCTTGCGCTATCAGATGAGCCTAGGTCGGATTAGCTAGTTGGTGGGGTAATGGCTCACCAAGGCGACGATCCGTAACTGGTCTGAGAGGATGATCAGTCACACTGGAACTGAGACACGGTCCAGACTCCTACGGGAGGCAGCAGTGGGGAATATTGGACAATGGGCGAAAGCCTGATCCAGCCATGCCGCGTGTGTGAA…	1	0	0	119	0	13	0	0	0	0	3	0	0	0	0	0	0	0	14	5	5	0	0	0	0
Pseudomonas_fulva_1	S	0	2	11_a_25_31810	99.228	99.6154	N	Pseudomonas_fulva	16SMicrobial|NR_115610.1	-	-	-	-	-	Bacteria	Proteobacteria	Gammaproteobacteria	Pseudomonadales	Pseudomonadaceae	Pseudomonas	Pseudomonas_fulva	-	AGAGTTTGATCCTGGCTCAGATTGAACGCTGGCGGCAGGCCTAACACATGCAAGTCGAGCGGATGACGGGAGCTTGCTCCTTGATTCAGCGGCGGACGGGTGAGTAATGCCTAGGAATCTGCCTGGTAGTGGGGGACAACGTTTCGAAAGGAACGCTAATACCGCATACGTCCTACGGGAGAAAGCAGGGGACCTTCGGGCCTTGCGCTATCAGATGAGCCTAGGTCGGATTAGCTTGTTGGTGAGGTAATGGCTCACCAAGGCGACGATCCGTAACTGGTCTGAGAGGATGATCAGTCACACTGGAACTGAGACACGGTCCAGACTCCTACGGGAGGCAGCAGTGGGGAATATTGGACAATGGGCGAAAGCCTGATCCAGCCATGCCGCGTGTGTGAA…	AGTTTGATCCTGGCTCAGATTGAACGCTGGCGGCAGGCCTAACACATGCAAGTCGAGCGGATGACAGGAGCTTGCTCCTGGATTCAGCGGCGGACGGGTGAGTAATGCCTAGGAATCTGCCTGGTAGTGGGGGACAACGTTTCGAAAGGAACGCTAATACCGCATACGTCCTACGGGAGAAAGCAGGGGACCTTCGGGCCTTGCGCTATCAGATGAGCCTAGGTCGGATTAGCTTGTTGGTGAGGTAATGGCTCACCAAGGCGACGACCTGTAACTGGTCTGAGAGGATGATCAGTCACACTGGAACTGAGACACGGTCCAGACTCCTACGGGAGGCAGCAGTGGGGAATATTGGACAATGGGCGAAAGCCTGATCCAGCCATGCCGCGTGTGTGAAGA…	12	0	25	0	0	0	0	22	243	1	0	0	885	0	0	0	0	0	2	2	1	0	0	0	8
Pseudomonas_fulva_2	S	0	1	11_a_25_27187	100	100	N	Pseudomonas_fulva	nt|AM410620.1;silva|AM410620.1.1501	-	-	-	-	-	Bacteria	Proteobacteria	Gammaproteobacteria	Pseudomonadales	Pseudomonadaceae	Pseudomonas	Pseudomonas_fulva	-	AGAGTTTGATCCTGGCTCAGATTGAACGCTGGCGGCAGGCCTAACACATGCAAGTCGAGCGGATGACAGGAGCTTGCTCCTGGATTCAGCGGCGGACGGGTGAGTAATGCCTAGGAATCTGCCTGGTAGTGGGGGACAACGTTTCGAAAGGAACGCTAATACCGCATACGTCCTACGGGAGAAAGCAGGGGACCTTCGGGCCTTGCGCTATCAGATGAGCCTAGGTCGGATTAGCTTGTTGGTGAGGTAATGGCTCACCAAGGCGACGATCCGTAACTGGTCTGAGAGGATGATCAGTCACACTGGAACTGAGACACGGTCCAGACTCCTACGGGAGGCAGCAGTGGGGAATATTGGACAATGGGCGAAAGCCTGATCCAGCCATGCCGCGTGTGTGAA…	AGAGTTTGATCCTGGCTCAGATTGAACGCTGGCGGCAGGCCTAACACATGCAAGTCGAGCGGATGACAGGAGCTTGCTCCTGGATTCAGCGGCGGACGGGTGAGTAATGCCTAGGAATCTGCCTGGTAGTGGGGGACAACGTTTCGAAAGGAACGCTAATACCGCATACGTCCTACGGGAGAAAGCAGGGGACCTTCGGGCCTTGCGCTATCAGATGAGCCTAGGTCGGATTAGCTTGTTGGTGAGGTAATGGCTCACCAAGGCGACGATCCGTAACTGGTCTGAGAGGATGATCAGTCACACTGGAACTGAGACACGGTCCAGACTCCTACGGGAGGCAGCAGTGGGGAATATTGGACAATGGGCGAAAGCCTGATCCAGCCATGCCGCGTGTGTGAA…	22	0	13	0	0	0	0	24	178	0	3	0	709	0	0	0	0	0	15	6	1	0	0	0	45
Pseudomonas_fulva_3	S	0	1	11_a_25_111070	100	100	N	Pseudomonas_fulva	nt|EU855189.1;silva|EU855189.1.1499	-	-	-	-	-	Bacteria	Proteobacteria	Gammaproteobacteria	Pseudomonadales	Pseudomonadaceae	Pseudomonas	Pseudomonas_fulva	-	AGAGTTTGATCCTGGCTCAGATTGAACGCTGGCGGCAGGCCTAACACATGCAAGTCGAGCGGATGACGGGAGCTTGCTCCTGGATTCAGCGGCGGACGGGTGAGTAATGCCTAGGAATCTGCCTGGTAGTGGGGGACAACGTTTCGAAAGGAACGCTAATACCGCATACGTCCTACGGGAGAAAGCAGGGGACCTTCGGGCCTTGCGCTATCAGATGAGCCTAGGTCGGATTAGCTTGTTGGTGAGGTAATGGCTCACCAAGGCGACGATCCGTAACTGGTCTGAGAGGATGATCAGTCACACTGGAACTGAGACACGGTCCAGACTCCTACGGGAGGCAGCAGTGGGGAATATTGGACAATGGGCGAAAGCCTGATCCAGCCATGCCGCGTGTGTGAA…	AGAGTTTGATCCTGGCTCAGATTGAACGCTGGCGGCAGGCCTAACACATGCAAGTCGAGCGGATGACGGGAGCTTGCTCCTGGATTCAGCGGCGGACGGGTGAGTAATGCCTAGGAATCTGCCTGGTAGTGGGGGACAACGTTTCGAAAGGAACGCTAATACCGCATACGTCCTACGGGAGAAAGCAGGGGACCTTCGGGCCTTGCGCTATCAGATGAGCCTAGGTCGGATTAGCTTGTTGGTGAGGTAATGGCTCACCAAGGCGACGATCCGTAACTGGTCTGAGAGGATGATCAGTCACACTGGAACTGAGACACGGTCCAGACTCCTACGGGAGGCAGCAGTGGGGAATATTGGACAATGGGCGAAAGCCTGATCCAGCCATGCCGCGTGTGTGAA…	4	0	1	0	0	0	0	9	55	0	0	0	225	0	0	0	0	0	4	1	0	0	0	0	0
Pseudomonas_fulva_4	S	0	1	22_b_62_6263	99.808	100	N	Pseudomonas_fulva	nt|KY511074.1;silva|KY511074.1.1493	-	-	-	-	-	Bacteria	Proteobacteria	Gammaproteobacteria	Pseudomonadales	Pseudomonadaceae	Pseudomonas	Pseudomonas_fulva	-	AGAGTTTGATCCTGGCTCAGATTGAACGCTGGCGGCAGGCCTAACACATGCAAGTCGAGCGGATGACGGGAGCTTGCTCCTTGATTCAGCGGCGGACGGGTGAGTAATGCCTAGGAATCTGCCTGGTAGTGGGGGACAACGTTTCGAAAGGAACGCTAATACCGCATACGTCCTACGGGAGAAAGCAGGGGACCTTCGGGCCTTGCGCTATCAGATGAGCCTAGGTCGGATTAGCTAGTTGGTGAGGTAATGGCTCACCAAGGCGACGATCCGTAACTGGTCTGAGAGGATGATCAGTCACACTGGAACTGAGACACGGTCCAGACTCCTACGGGAGGCAGCAGTGGGGAATATTGGACAATGGGCGAAAGCCTGATCCAGCCATGCCGCGTGTGTGAA…	AGAGTTTGATCCTGGCTCAGATTGAACGCTGGCGGCAGGCCTAACACATGCAAGTCGAGCGGATGACAGGAGCTTGCTCCTTGATTCAGCGGCGGACGGGTGAGTAATGCCTAGGAATCTGCCTGGTAGTGGGGGACAACGTTTCGAAAGGAACGCTAATACCGCATACGTCCTACGGGAGAAAGCAGGGGACCTTCGGGCCTTGCGCTATCAGATGAGCCTAGGTCGGATTAGCTAGTTGGTGAGGTAATGGCTCACCAAGGCGACGATCCGTAACTGGTCTGAGAGGATGATCAGTCACACTGGAACTGAGACACGGTCCAGACTCCTACGGGAGGCAGCAGTGGGGAATATTGGACAATGGGCGAAAGCCTGATCCAGCCATGCCGCGTGTGTGAA…	1	0	0	0	0	0	0	4	1	0	0	0	26	3	0	0	0	0	3	0	0	0	0	0	0
Pseudomonas_japonica_1	S	0	2	11_a_36_17186	100	100	N	Pseudomonas_japonica	16SMicrobial|NR_040992.1	Pseudomonas_japonica	0	-;Pseudomonas_japonica	-;nt|NR_040992.1;silva|AB126621.1.1498	-;100.0/100.0	Bacteria	Proteobacteria	Gammaproteobacteria	Pseudomonadales	Pseudomonadaceae	Pseudomonas	Pseudomonas_japonica	-	AGAGTTTGATCCTGGCTCAGATTGAACGCTGGCGGCAGGCCTAACACATGCAAGTCGAGCGGATGAGAAGAGCTTGCTCTTCGAGTTAGCGGCGGACGGGTGAGTAATGCCTAGGAATCTGCCTGGTAGTGGGGGACAACGTTTCGAAAGGAACGCTAATACCGCATACGTCCTACGGGAGAAAGCAGGGGACCTTCGGGCCTTGCGCTATCAGATGAGCCTAGGTCGGATTAGCTAGTTGGTGAGGTAATGGCTCACCAAGGCGACGATCCGTAACTGGTCTGAGAGGATGATCAGTCACACTGGAACTGAGACACGGTCCAGACTCCTACGGGAGGCAGCAGTGGGGAATATTGGACAATGGGCGAAAGCCTGATCCAGCCATGCCGCGTGTGTGAA…	AGAGTTTGATCCTGGCTCAGATTGAACGCTGGCGGCAGGCCTAACACATGCAAGTCGAGCGGATGAGAAGAGCTTGCTCTTCGAGTTAGCGGCGGACGGGTGAGTAATGCCTAGGAATCTGCCTGGTAGTGGGGGACAACGTTTCGAAAGGAACGCTAATACCGCATACGTCCTACGGGAGAAAGCAGGGGACCTTCGGGCCTTGCGCTATCAGATGAGCCTAGGTCGGATTAGCTAGTTGGTGAGGTAATGGCTCACCAAGGCGACGATCCGTAACTGGTCTGAGAGGATGATCAGTCACACTGGAACTGAGACACGGTCCAGACTCCTACGGGAGGCAGCAGTGGGGAATATTGGACAATGGGCGAAAGCCTGATCCAGCCATGCCGCGTGTGTGAA…	0	17	7	99	9	8	9	0	9	8	33	29	26	16	21	2	21	2	1	0	1	11	4	38	31
Pseudomonas_libanensis_1	S	0	4	11_a_25_30624	99.808	100	N	Pseudomonas_libanensis	nt|LN556307.1;silva|LN556307.1.766	-	-	-	-	-	Bacteria	Proteobacteria	Gammaproteobacteria	Pseudomonadales	Pseudomonadaceae	Pseudomonas	Pseudomonas_libanensis	-	GGAGTTTGATCCTGGCTCAGATTGAACGCTGGCGGCAGGCCTAACACATGCAAGTCGAGCGGTAGAGAGAAGCTTGCTTCTCTTGAGAGCGGCGGACGGGTGAGTAATGCCTAGGAATCTGCCTGGTAGTGGGGGATAACGTTCGGAAACGGACGCTAATACCGCATACGTCCTACGGGAGAAAGCAGGGGACCTTCGGGCCTTGCGCTATCAGATGAGCCTAGGTCGGATTAGCTAGTTGGTGAGGTAATGGCTCACCAAGGCGACGATCCGTAACTGGTCTGAGAGGATGATCAGTCACACTGGAACTGAGACACGGTCCAGACTCCTACGGGAGGCAGCAGTGGGGAATATTGGACAATGGGCGAAAGCCTGATCCAGCCATGCCGCGTGTGTGAA…	GAGTTTTGATCCTGGCTCAGATTGAACGCTGGCGGCAGGCCTAACACATGCAAGTCGAGCGGTAGAGAGAAGCTTGCTTCTCTTGAGAGCGGCGGACGGGTGAGTAATGCCTAGGAATCTGCCTGGTAGTGGGGGATAACGTTCGGAAACGGACGCTAATACCGCATACGTCCTACGGGAGAAAGCAGGGGACCTTCGGGCCTTGCGCTATCAGATGAGCCTAGGTCGGATTAGCTAGTTGGTGAGGTAATGGCTCACCAAGGCGACGATCCGTAACTGGTCTGAGAGGATGATCAGTCACACTGGAACTGAGACACGGTCCAGACTCCTACGGGAGGCAGCAGTGGGGAATATTGGACAATGGGCGAAAGCCTGATCCAGCCATGCCGCGTGTGTGAA…	228	0	0	0	0	0	0	4	1	0	11	0	112	0	0	0	1	0	1115	544	651	0	24	3	1
Pseudomonas_libanensis_2	S	0	3	11_a_25_8892	99.808	100	Y	Pseudomonas_libanensis	nt|LN556340.1;silva|LN556340.1.768	-	-	-	-	-	Bacteria	Proteobacteria	Gammaproteobacteria	Pseudomonadales	Pseudomonadaceae	Pseudomonas	Pseudomonas_libanensis	-	AGAGTTTGATCCTGGCTCAGATTGAACGCTGGCGGCAGGCCTAACACATGCAAGTCGAGCGGTAGAGAGAAGCTTGCTTCTCTTGAGAGCGGCGGACGGGTGAGTAATGCCTAGGAATCTGCCTGGTAGTGGGGGATAACGTTCGGAAACGGACGCTAATACCGCATACGTCCTACGGGAGAAAGCAGGGGACCTTCGGGCCTTGCGCTATCAGATGAGCCTAGGTCGGATTAGCTAGTTGGTGGGGTAATGGCTCACCAAGGCGACGATCCGTAACTGGTCTGAGAGGATGATCAGTCACACTGGAACTGAGACACGGTCCAGACTCCTACGGGAGGCAGCAGTGGGGAATATTGGACAATGGGCGAAAGCCTGATCCAGCCATGCCGCGTGTGTGAA…	AGAGTTTTGATCCTGGCTCAGATTGAACGCTGGCGGCAGGCCTAACACATGCAAGTCGAGCGGTAGAGAGAAGCTTGCTTCTCTTGAGAGCGGCGGACGGGTGAGTAATGCCTAGGAATCTGCCTGGTAGTGGGGGATAACGTTCGGAAACGGACGCTAATACCGCATACGTCCTACGGGAGAAAGCAGGGGACCTTCGGGCCTTGCGCTATCAGATGAGCCTAGGTCGGATTAGCTAGTTGGTGGGGTAATGGCTCACCAAGGCGACGATCCGTAACTGGTCTGAGAGGATGATCAGTCACACTGGAACTGAGACACGGTCCAGACTCCTACGGGAGGCAGCAGTGGGGAATATTGGACAATGGGCGAAAGCCTGATCCAGCCATGCCGCGTGTGTGA…	263	0	0	1	0	68	0	3	1	0	0	2	5	0	0	0	0	0	633	273	135	0	22	1	0
Pseudomonas_MS_1	S	7	1	11_a_25_42314	99.808	100	N	Pseudomonas_azotoformans;Pseudomonas_cedrina;Pseudomonas_fluorescens;Pseudomonas_libanensis;Pseudomonas_poae;Pseudomonas_putida;Pseudomonas_synxantha	nt|AB495132.1;nt|AB495136.1;nt|AM157452.1;nt|JF772536.1;nt|JX514415.1;nt|KC178586.1;nt|LN556310.1;silva|AB495132.1.1498;silva|AB495136.1.523;silva|JF772536.1.1502;silva|JX514415.1.1465;silva|KC178586.1.1501;silva|LN556310.1.770	-	-	-	-	-	Bacteria	Proteobacteria	Gammaproteobacteria	Pseudomonadales	Pseudomonadaceae	Pseudomonas	Pseudomonas_MS	-	AGAGTTTGATCCTGGCTCAGATTGAACGCTGGCGGCAGGCCTAACACATGCAAGTCGAGCGGTAGAGAGAAGCTTGCTTCTCTTGAGAGCGGCGGACGGGTGAGTAATGCCTAGGAATCTGCCTGGTAGTGGGGGATAACGTTCGGAAACGGACGCTAATACCGCATACGTCCTACGGGAGAAAGCAGGGGACCTTCGGGCCTTGCGCTATCAGATGAGCCTAGGTCGGATTAGCTAGTTGGTGAGGTAATGGCTCACCAAGGCGACGATCCGTAACTGGTCTGAGAGGATGATCAGTCACACTGGAACTGAGACACGGTCCAGACTCCTACGGGAGGCAGCAGTGGGGAATATTGGACGATGGGCGAAAGCCTGATCCAGCCATGCCGCGTGTGTGAA…	AGAGTTTGATCCTGGCTCAGATTGAACGCTGGCGGCAGGCCTAACACATGCAAGTCGAGCGGTAGAGAGAAGCTTGCTTCTCTTGAGAGCGGCGGACGGGTGAGTAATGCCTAGGAATCTGCCTGGTAGTGGGGGATAACGTTCGGAAACGGACGCTAATACCGCATACGTCCTACGGGAGAAAGCAGGGGACCTTCGGGCCTTGCGCTATCAGATGAGCCTAGGTCGGATTAGCTAGTTGGTGAGGTAATGGCTCACCAAGGCGACGATCCGTAACTGGTCTGAGAGGATGATCAGTCACACTGGAACTGAGACACGGTCCAGACTCCTACGGGAGGCAGCAGTGGGGAATATTGGACAATGGGCGAAAGCCTGATCCAGCCATGCCGCGTGTGTGAA…	22	1	0	0	1	1	0	1	1	0	2	0	14	0	0	0	0	0	108	56	76	0	6	0	0
Pseudomonas_MS_10	S	2	1	11_a_25_12125	100	100	Y	Pseudomonas_oryzihabitans;Pseudomonas_putida	nt|JQ435693.1;nt|KP278170.1;silva|JQ435693.1.1533;silva|KP278170.1.1498	-	-	-	-	-	Bacteria	Proteobacteria	Gammaproteobacteria	Pseudomonadales	Pseudomonadaceae	Pseudomonas	Pseudomonas_MS	-	AGAGTTTGATCCTGGCTCAGATTGAACGCTGGCGGCAGGCCTAACACATGCAAGTCGAGCGGATGAGAAGAGCTTGCTCTTCGATTCAGCGGCGGACGGGTGAGTAATGCCTAGGAATCTGCCTGGTAGTGGGGGACAACGTTTCGAAAGGAACGCTAATACCGCATACGTCCTACGGGAGAAAGCAGGGGACCTTCGGGCCTTGCGCTATCAGATGAGCCTAGGTCGGATTAGCTAGTTGGTGAGGTAATGGCTCACCAAGGCGACGATCCGTAACTGGTCTGAGAGGATGATCAGTCACACTGGAACTGAGACACGGTCCAGACTCCTACGGGAGGCAGCAGTGGGGAATATTGGACAATGGGCGAAAGCCTGATCCAGCCATGCCGCGTGTGTGAA…	AGAGTTTGATCCTGGCTCAGATTGAACGCTGGCGGCAGGCCTAACACATGCAAGTCGAGCGGATGAGAAGAGCTTGCTCTTCGATTCAGCGGCGGACGGGTGAGTAATGCCTAGGAATCTGCCTGGTAGTGGGGGACAACGTTTCGAAAGGAACGCTAATACCGCATACGTCCTACGGGAGAAAGCAGGGGACCTTCGGGCCTTGCGCTATCAGATGAGCCTAGGTCGGATTAGCTAGTTGGTGAGGTAATGGCTCACCAAGGCGACGATCCGTAACTGGTCTGAGAGGATGATCAGTCACACTGGAACTGAGACACGGTCCAGACTCCTACGGGAGGCAGCAGTGGGGAATATTGGACAATGGGCGAAAGCCTGATCCAGCCATGCCGCGTGTGTGAA…	8	0	0	1	9	0	0	27	12	0	0	0	0	9	0	0	0	0	222	289	399	1	0	0	51
Pseudomonas_MS_11	S	2	1	11_e_59_23012	99.808	100	N	Pseudomonas_coleopterorum;Pseudomonas_rhizosphaerae	nt|KC178589.1;silva|FNTZ01000001.2913727.2915267;silva|KC178589.1.1501	-	-	-	-	-	Bacteria	Proteobacteria	Gammaproteobacteria	Pseudomonadales	Pseudomonadaceae	Pseudomonas	Pseudomonas_MS	-	AGAGTTTGATCCTGGCTCAGATTGAACGCTGGCGGCAGGCCTAACACATGCAAGTCGAGCGGTTGAAGGAAGCTTGCTTCCTGATTCAGCGGCGGACGGGTGAGTAATGCCTAGGAATCTGCCTGGTAGTGGGGGACAACGTTTCGAAAGGAACGCTAATACCGCATACGTCCTACGGGAGAAAGCAGGGGACCTTCGGGCCTTGCGCTATCAGATGAGCCTAGGTCGGATTAGCTAGTTGGTGAGGTAATGGCTCACCAAGGCGACGATCCGTAACTGGTCTGAGAGGATGATCAGTCACACTGGAACTGAGACACGGTCCAGACTCCTACGGGAGGCAGCAGTGGGGAATATTGGACAATGGGCGAAAGCCTGATCCAGCCATGCCGCGTGTGTGAA…	AGAGTTTGATCCTGGCTCAGATTGAACGCTGGCGGCAGGCCTAACACATGCAAGTCGAGCGGTTGAGGGAAGCTTGCTTCCTGATTCAGCGGCGGACGGGTGAGTAATGCCTAGGAATCTGCCTGGTAGTGGGGGACAACGTTTCGAAAGGAACGCTAATACCGCATACGTCCTACGGGAGAAAGCAGGGGACCTTCGGGCCTTGCGCTATCAGATGAGCCTAGGTCGGATTAGCTAGTTGGTGAGGTAATGGCTCACCAAGGCGACGATCCGTAACTGGTCTGAGAGGATGATCAGTCACACTGGAACTGAGACACGGTCCAGACTCCTACGGGAGGCAGCAGTGGGGAATATTGGACAATGGGCGAAAGCCTGATCCAGCCATGCCGCGTGTGTGAA…	0	0	0	0	0	0	0	26	0	0	0	0	0	400	0	0	0	0	0	0	0	0	0	0	0
Pseudomonas_MS_12	S	6	1	11_a_25_4423	99.808	100	N	Pseudomonas_azotoformans;Pseudomonas_cedrina;Pseudomonas_fluorescens;Pseudomonas_libanensis;Pseudomonas_poae;Pseudomonas_putida	silva|AB495132.1.1498;silva|AB495136.1.523;silva|JF772536.1.1502;silva|JX514415.1.1465;silva|KC178586.1.1501;silva|LN556310.1.770	-	-	-	-	-	Bacteria	Proteobacteria	Gammaproteobacteria	Pseudomonadales	Pseudomonadaceae	Pseudomonas	Pseudomonas_MS	-	AGAGTTTGATCCTGGCTCAGATTGAACGCTGGCGGCAGGCCTAACACATGCAAGTCGAGCGGTAGAGAGAAGCTTGCTTCTCTTGAGAGCGGCGGACGGGTGAGTAATGCCTAGGAATCTGCCTGGTAGTGGGGGATAACGTTCGGAAACGGACGCTAATACCGCATACGTCCTACGGGAGAAAGCGGGGGACCTTCGGGCCTTGCGCTATCAGATGAGCCTAGGTCGGATTAGCTAGTTGGTGAGGTAATGGCTCACCAAGGCGACGATCCGTAACTGGTCTGAGAGGATGATCAGTCACACTGGAACTGAGACACGGTCCAGACTCCTACGGGAGGCAGCAGTGGGGAATATTGGACAATGGGCGAAAGCCTGATCCAGCCATGCCGCGTGTGTGAA…	AGAGTTTGATCCTGGCTCAGATTGAACGCTGGCGGCAGGCCTAACACATGCAAGTCGAGCGGTAGAGAGAAGCTTGCTTCTCTTGAGAGCGGCGGACGGGTGAGTAATGCCTAGGAATCTGCCTGGTAGTGGGGGATAACGTTCGGAAACGGACGCTAATACCGCATACGTCCTACGGGAGAAAGCAGGGGACCTTCGGGCCTTGCGCTATCAGATGAGCCTAGGTCGGATTAGCTAGTTGGTGAGGTAATGGCTCACCAAGGCGACGATCCGTAACTGGTCTGAGAGGATGATCAGTCACACTGGAACTGAGACACGGTCCAGACTCCTACGGGAGGCAGCAGTGGGGAATATTGGACAATGGGCGAAAGCCTGATCCAGCCATGCCGCGTGTGTGAA…	17	0	0	0	0	1	0	1	1	0	0	0	11	0	0	0	0	0	70	25	29	0	3	2	0
Pseudomonas_MS_2	S	6	1	11_r_11_14891	99.808	100	N	Pseudomonas_azotoformans;Pseudomonas_cedrina;Pseudomonas_fluorescens;Pseudomonas_libanensis;Pseudomonas_poae;Pseudomonas_putida	nt|AB495132.1;nt|AB495136.1;nt|CP014546.1;nt|JF772536.1;nt|JX514415.1;nt|KC178586.1;silva|AB495132.1.1498;silva|AB495136.1.523;silva|CP014546.3613887.3615433;silva|JF772536.1.1502;silva|JX514415.1.1465;silva|KC178586.1.1501	-	-	-	-	-	Bacteria	Proteobacteria	Gammaproteobacteria	Pseudomonadales	Pseudomonadaceae	Pseudomonas	Pseudomonas_MS	-	AGAGTTTGATCCTGGCTCAGATTGAACGCTGGCGGCAGGCCTAACACATGCAAGTCGAGCGGTAGAGAGAAGCTTGCTTCTCTTGAGAGCGGCGGACGGGTGAGTAATGCCTAGGAATCTGCCTGGTGGTGGGGGATAACGTTCGGAAACGGACGCTAATACCGCATACGTCCTACGGGAGAAAGCAGGGGACCTTCGGGCCTTGCGCTATCAGATGAGCCTAGGTCGGATTAGCTAGTTGGTGAGGTAATGGCTCACCAAGGCGACGATCCGTAACTGGTCTGAGAGGATGATCAGTCACACTGGAACTGAGACACGGTCCAGACTCCTACGGGAGGCAGCAGTGGGGAATATTGGACAATGGGCGAAAGCCTGATCCAGCCATGCCGCGTGTGTGAA…	AGAGTTTGATCCTGGCTCAGATTGAACGCTGGCGGCAGGCCTAACACATGCAAGTCGAGCGGTAGAGAGAAGCTTGCTTCTCTTGAGAGCGGCGGACGGGTGAGTAATGCCTAGGAATCTGCCTGGTAGTGGGGGATAACGTTCGGAAACGGACGCTAATACCGCATACGTCCTACGGGAGAAAGCAGGGGACCTTCGGGCCTTGCGCTATCAGATGAGCCTAGGTCGGATTAGCTAGTTGGTGAGGTAATGGCTCACCAAGGCGACGATCCGTAACTGGTCTGAGAGGATGATCAGTCACACTGGAACTGAGACACGGTCCAGACTCCTACGGGAGGCAGCAGTGGGGAATATTGGACAATGGGCGAAAGCCTGATCCAGCCATGCCGCGTGTGTGAA…	13	0	0	0	0	2	0	4	0	0	1	0	12	0	0	0	0	0	106	39	55	0	1	2	0
Pseudomonas_MS_3	S	6	14	11_a_25_12725	99.808	100	N	Pseudomonas_azotoformans;Pseudomonas_cedrina;Pseudomonas_fluorescens;Pseudomonas_libanensis;Pseudomonas_poae;Pseudomonas_putida	nt|AB495132.1;nt|AB495136.1;nt|JF772536.1;nt|JX514415.1;nt|KC178586.1;nt|LN556310.1	-	-	-	-	-	Bacteria	Proteobacteria	Gammaproteobacteria	Pseudomonadales	Pseudomonadaceae	Pseudomonas	Pseudomonas_MS	-	AGAGTTTGATCCTGGCTCAGATTGAACGCTGGCGGCAGGCCTAACACATGCAAGTCGAGCGGTAGAGAGAAGCTTGCTTCTCTTGAGAGCGGCGGACGGGTGAGTAATGCCTAGGAATCTGCCTGGTAGTGGGGGATAACGTTCGGAAACGGACGCTAATACCGCATACGTCCTACGGGAGAAAGCAGGGGACCTTCGGGCCTTGCGCTATCAGATGAGCCTAGGTCGGATTAGCTAGTTGGTGAGGTAATGGCTCACCAAGGCGACGATCCGTAACTGGTCTGAGAGGATGATCAGTCACACTGGAACTGAGACACGGTCCAGACTCCTACGGGAGGCAGCAGTGGGGAATATTGGACAATGGGCGAAAGCCTGATCCAGCCATGCCGCGTGTGTGAA…	AGAGTTTGATCCTGGCTCAGATTGAACGCTGGCGGCAGGCCTAACACATGCAAGTCGAGCGGTAGAGAGAAGCTTGCTTCTCTTGAGAGCGGCGGACGGGTGAGTAATGCCTAGGAATCTGCCTGGTAGTGGGGGATAACGTTCGGAAACGGACGCTAATACCGCATACGTCCTACGGGAGAAAGCAGGGGACCTTCGGGCCTTGCGCTATCAGATGAGCCTAGGTCGGATTAGCTAGTTGGTGAGGTAATGGCTCACCAAGGCGACGATCCGTAACTGGTCTGAGAGGATGATCAGTCACACTGGAACTGAGACACGGTCCAGACTCCTACGGGAGGCAGCAGTGGGGAATATTGGACAATGGGCGAAAGCCTGATCCAGCCATGCCGCGTGTGTGAA…	304	1	0	0	0	26	0	13	12	0	15	2	125	0	0	0	0	0	1193	677	765	0	32	4	0
Pseudomonas_MS_4	S	6	274	11_a_25_137	100	100	N	Pseudomonas_azotoformans;Pseudomonas_cedrina;Pseudomonas_fluorescens;Pseudomonas_libanensis;Pseudomonas_poae;Pseudomonas_putida	nt|AB495132.1;nt|AB495136.1;nt|JF772536.1;nt|JX514415.1;nt|KC178586.1;nt|LN556310.1;silva|AB495132.1.1498;silva|AB495136.1.523;silva|JF772536.1.1502;silva|JX514415.1.1465;silva|KC178586.1.1501;silva|LN556310.1.770	-	-	-	-	-	Bacteria	Proteobacteria	Gammaproteobacteria	Pseudomonadales	Pseudomonadaceae	Pseudomonas	Pseudomonas_MS	-	AGAGTTTGATCCTGGCTCAGATTGAACGCTGGCGGCAGGCCTAACACATGCAAGTCGAGCGGTAGAGAGAAGCTTGCTTCTCTTGAGAGCGGCGGACGGGTGAGTAATGCCTAGGAATCTGCCTGGTAGTGGGGGATAACGTTCGGAAACGGACGCTAATACCGCATACGTCCTACGGGAGAAAGCAGGGGACCTTCGGGCCTTGCGCTATCAGATGAGCCTAGGTCGGATTAGCTAGTTGGTGAGGTAATGGCTCACCAAGGCGACGATCCGTAACTGGTCTGAGAGGATGATCAGTCACACTGGAACTGAGACACGGTCCAGACTCCTACGGGAGGCAGCAGTGGGGAATATTGGACAATGGGCGAAAGCCTGATCCAGCCATGCCGCGTGTGTGAA…	AGAGTTTGATCCTGGCTCAGATTGAACGCTGGCGGCAGGCCTAACACATGCAAGTCGAGCGGTAGAGAGAAGCTTGCTTCTCTTGAGAGCGGCGGACGGGTGAGTAATGCCTAGGAATCTGCCTGGTAGTGGGGGATAACGTTCGGAAACGGACGCTAATACCGCATACGTCCTACGGGAGAAAGCAGGGGACCTTCGGGCCTTGCGCTATCAGATGAGCCTAGGTCGGATTAGCTAGTTGGTGAGGTAATGGCTCACCAAGGCGACGATCCGTAACTGGTCTGAGAGGATGATCAGTCACACTGGAACTGAGACACGGTCCAGACTCCTACGGGAGGCAGCAGTGGGGAATATTGGACAATGGGCGAAAGCCTGATCCAGCCATGCCGCGTGTGTGAA…	9036	22	8	30	3	649	2	313	314	7	361	31	4254	6	2	2	15	20	45015	27932	32927	8	1231	74	15
Pseudomonas_MS_5	S	2	3	11_a_25_1054	99.808	100	N	Pseudomonas_gingeri;Pseudomonas_putida	nt|AF320991.1;nt|AY972175.1	-	-	-	-	-	Bacteria	Proteobacteria	Gammaproteobacteria	Pseudomonadales	Pseudomonadaceae	Pseudomonas	Pseudomonas_MS	-	AGAGTTTGATCCTGGCTCAGATTGAACGCTGGCGGCAGGCCTAACACATGCAAGTCGAGCGGATGAGAAGAGCTTGCTCTTCGATTCAGCGGCGGACGGGTGAGTAATGCCTAGGAATCTGCCTGGTAGTGGGGGACAACGTTTCGAAAGGAACGCTAATACCGCATACGTCCTACGGGAGAAAGCAGGGGACCTTCGGGCCTTGCGCTATCAGATGAGCCTAGGTCGGATTAGCTAGTTGGTGAGGTAATGGCTCACCAAGGCGACGATCCGTAACTGGTCTGAGAGGATGATCAGTCACACTGGAACTGAGACACGGTCCAGACTCCTACGGGAGGCAGCAGTGGGGAATATTGGACAATGGGCGAAAGCCTGATCCAGCCATGCCGCGTGTGTGAA…	AGAGTTTGATCCTGGCTCAGATTGAACGCTGGCGGCAGGCCTAACACATGCAAGTCGAGCGGATGAGAAGAGCTTGCTCTTCGATTCAGCGGCGGACGGGTGAGTAATGCCTAGGAATCTGCCTGGTAGTGGGGGACAACGTTTCGAAAGGAACGCTAATACCGCATACGTCCTACGGGAGAAAGCAGGGGACCTTCGGGCCTTGCGCTATCAGATGAGCCTAGGTCGGATTAGCTAGTTGGTGAGGTAATGGCTCACCAAGGCGACGATCCGTAACTGGTCTGAGAGGATGATCAGTCACACTGGAACTGAGACACGGTCCAGACTCCTACGGGAGGCAGCAGTGGGGAATATTGGACAATGGGCGAAAGCCTGATCCAGCCATGCCGCGTGTGTGAA…	276	0	0	8	0	0	0	6	4	0	0	1	4	0	0	0	0	0	79	71	226	6	24	0	0
Pseudomonas_MS_6	S	2	321	11_a_25_17253	100	100	N	Pseudomonas_gingeri;Pseudomonas_putida	nt|AF320991.1;nt|AY972175.1;silva|AF320991.1.1467;silva|AY972175.1.912	-	-	-	-	-	Bacteria	Proteobacteria	Gammaproteobacteria	Pseudomonadales	Pseudomonadaceae	Pseudomonas	Pseudomonas_MS	-	GAGTTTGATCCTGGCTCAGATTGAACGCTGGCGGCAGGCCTAACACATGCAAGTCGAGCGGATGAGAAGAGCTTGCTCTTCGATTCAGCGGCGGACGGGTGAGTAATGCCTAGGAATCTGCCTGGTAGTGGGGGACAACGTTTCGAAAGGAACGCTAATACCGCATACGTCCTACGGGAGAAAGCAGGGGACCTTCGGGCCTTGCGCTATCAGATGAGCCTAGGTCGGATTAGCTAGTTGGTGAGGTAATGGCTCACCAAGGCGACGATCCGTAACTGGTCTGAGAGGATGATCAGTCACACTGGAACTGAGACACGGTCCAGACTCCTACGGGAGGCAGCAGTGGGGAATATTGGACAATGGGCGAAAGCCTGATCCAGCCATGCCGCGTGTGTGAAG…	GAGTTTGATCCTGGCTCAGATTGAACGCTGGCGGCAGGCCTAACACATGCAAGTCGAGCGGATGAGAAGAGCTTGCTCTTCGATTCAGCGGCGGACGGGTGAGTAATGCCTAGGAATCTGCCTGGTAGTGGGGGACAACGTTTCGAAAGGAACGCTAATACCGCATACGTCCTACGGGAGAAAGCAGGGGACCTTCGGGCCTTGCGCTATCAGATGAGCCTAGGTCGGATTAGCTAGTTGGTGAGGTAATGGCTCACCAAGGCGACGATCCGTAACTGGTCTGAGAGGATGATCAGTCACACTGGAACTGAGACACGGTCCAGACTCCTACGGGAGGCAGCAGTGGGGAATATTGGACAATGGGCGAAAGCCTGATCCAGCCATGCCGCGTGTGTGAAG…	14272	36	15	1363	3	5	2	3482	1089	45	18	191	198	15	6	5	6	10	1631	3314	5170	60	1221	27	262
Pseudomonas_MS_7	S	2	1	11_a_25_28490	99.808	100	N	Pseudomonas_gingeri;Pseudomonas_putida	nt|AF320991.1;nt|JQ782896.1;silva|AF320991.1.1467;silva|AY972175.1.912	-	-	-	-	-	Bacteria	Proteobacteria	Gammaproteobacteria	Pseudomonadales	Pseudomonadaceae	Pseudomonas	Pseudomonas_MS	-	AGGGTTTGATCCTGGCTCAGATTGAACGCTGGCGGCAGGCCTAACACATGCAAGTCGAGCGGATGAGAAGAGCTTGCTCTTCGATTCAGCGGCGGACGGGTGAGTAATGCCTAGGAATCTGCCTGGTAGTGGGGGACAACGTTTCGAAAGGAACGCTAATACCGCATACGTCCTACGGGAGAAAGCAGGGGACCTTCGGGCCTTGCGCTATCAGATGAGCCTAGGTCGGATTAGCTAGTTGGTGAGGTAATGGCTCACCAAGGCGACGATCCGTAACTGGTCTGAGAGGATGATCAGTCACACTGGAACTGAGACACGGTCCAGACTCCTACGGGAGGCAGCAGTGGGGAATATTGGACAATGGGCGAAAGCCTGATCCAGCCATGCCGCGTGTGTGAA…	AGAGTTTGATCCTGGCTCAGATTGAACGCTGGCGGCAGGCCTAACACATGCAAGTCGAGCGGATGAGAAGAGCTTGCTCTTCGATTCAGCGGCGGACGGGTGAGTAATGCCTAGGAATCTGCCTGGTAGTGGGGGACAACGTTTCGAAAGGAACGCTAATACCGCATACGTCCTACGGGAGAAAGCAGGGGACCTTCGGGCCTTGCGCTATCAGATGAGCCTAGGTCGGATTAGCTAGTTGGTGAGGTAATGGCTCACCAAGGCGACGATCCGTAACTGGTCTGAGAGGATGATCAGTCACACTGGAACTGAGACACGGTCCAGACTCCTACGGGAGGCAGCAGTGGGGAATATTGGACAATGGGCGAAAGCCTGATCCAGCCATGCCGCGTGTGTGAA…	14	0	0	4	0	0	0	6	0	0	0	0	0	0	0	0	0	0	1	2	3	0	4	0	2
Pseudomonas_MS_8	S	2	1	11_a_25_12583	99.808	100	N	Pseudomonas_fulva;Pseudomonas_parafulva	nt|CP014025.1;nt|CP019952.1	-	-	-	-	-	Bacteria	Proteobacteria	Gammaproteobacteria	Pseudomonadales	Pseudomonadaceae	Pseudomonas	Pseudomonas_MS	-	AGAGTTTGATCCTGGCTCAGATTGAACGCTGGCGGCAGGCCTAACACATGCAAGTCGAGCGGATGATGGGAGCTTGCTCCTGGATTCAGCGGCGGACGGGTGAGTAATGCCTAGGAATCTGCCTGGTAGTGGGGGACAACGTTTCGAAAGGAACGCTAATACCGCATACGTCCTACGGGAGAAAGCAGGGGACCTTCGGGCCTTGCGCTATCAGATGAGCCTAGGTCGGATTAGCTTGTTGGTGAGGTAATGGCTCACCAAGGCGACGATCCGTAACTGGTCTGAGAGGATGATCAGTCACACTGGAACTGAGACACGGTCCAGACTCCTACGGGAGGCAGCAGTGGGGAATATTGGACAATGGGCGAAAGCCTGATCCAGCCATGCCGCGTGTGTGAA…	AGAGTTTGATCATGGCTCAGATTGAACGCTGGCGGCAGGCCTAACACATGCAAGTCGAGCGGATGATGGGAGCTTGCTCCTGGATTCAGCGGCGGACGGGTGAGTAATGCCTAGGAATCTGCCTGGTAGTGGGGGACAACGTTTCGAAAGGAACGCTAATACCGCATACGTCCTACGGGAGAAAGCAGGGGACCTTCGGGCCTTGCGCTATCAGATGAGCCTAGGTCGGATTAGCTTGTTGGTGAGGTAATGGCTCACCAAGGCGACGATCCGTAACTGGTCTGAGAGGATGATCAGTCACACTGGAACTGAGACACGGTCCAGACTCCTACGGGAGGCAGCAGTGGGGAATATTGGACAATGGGCGAAAGCCTGATCCAGCCATGCCGCGTGTGTGAA…	14	0	2	0	0	0	0	9	83	0	1	0	228	0	0	0	0	0	1	1	0	0	0	0	0
Pseudomonas_MS_9	S	2	1	11_b_41_7196	100	100	N	Pseudomonas_extremaustralis;Pseudomonas_poae	nt|EU350370.1;nt|MK641653.1;silva|EU350370.1.1496	-	-	-	-	-	Bacteria	Proteobacteria	Gammaproteobacteria	Pseudomonadales	Pseudomonadaceae	Pseudomonas	Pseudomonas_MS	-	AGAGTTTGATCCTGGCTCAGATTGAACGCTGGCGGCAGGCCTAACACATGCAAGTCGAGCGGTAGAGAGAAGCTTGCTTCTCTTGAGAGCGGCGGACGGGTGAGTAATGCCTAGGAATCTGCCTGGTAGTGGGGGATAACGTTCGGAAACGGACGCTAATACCGCATACGTCCTACGGGAGAAAGCAGGGGACCTTCGGGCCTTGCGCTATCAGATGAGCCTAGGTCGGATTAGCTAGTTGGTGGGGTAATGGCTCACCAAGGCGACGATCCGTAACTGGTCTGAGAGGATGATCAGTCACACTGGAACTGAGACACGGTCCAGACTCCTACGGGAGGCAGCAGTGGGGAATATTGGACAATGGGCGAAAGCCTGATCCAGCCATGCCGCGTGTGTGAA…	AGAGTTTGATCCTGGCTCAGATTGAACGCTGGCGGCAGGCCTAACACATGCAAGTCGAGCGGTAGAGAGAAGCTTGCTTCTCTTGAGAGCGGCGGACGGGTGAGTAATGCCTAGGAATCTGCCTGGTAGTGGGGGATAACGTTCGGAAACGGACGCTAATACCGCATACGTCCTACGGGAGAAAGCAGGGGACCTTCGGGCCTTGCGCTATCAGATGAGCCTAGGTCGGATTAGCTAGTTGGTGGGGTAATGGCTCACCAAGGCGACGATCCGTAACTGGTCTGAGAGGATGATCAGTCACACTGGAACTGAGACACGGTCCAGACTCCTACGGGAGGCAGCAGTGGGGAATATTGGACAATGGGCGAAAGCCTGATCCAGCCATGCCGCGTGTGTGAA…	0	0	0	0	0	0	0	4	0	0	47	0	0	0	0	0	0	0	0	1	0	0	0	0	0
Pseudomonas_panacis_1	S	0	1	11_r_11_4239	99.035	99.6154	Y	Pseudomonas_panacis	16SMicrobial|NR_043195.1	-	-	-	-	-	Bacteria	Proteobacteria	Gammaproteobacteria	Pseudomonadales	Pseudomonadaceae	Pseudomonas	Pseudomonas_panacis	-	AGAGTTTGATCCTGGCTCAGATTGAACGCTGGCGGCAGGCCTAACACATGCAAGTCGAGCGGTAGAGAGAAGCTTGCTTCTCTTGAGAGCGGCGGACGGGTGAGTAATGCCTAGGAATCTGCCTGGTAGTGGGGGATAACGTTCGGAAACGGACGCTAATACCGCATACGTCCTACGGGAGAAAGCAGGGGACCTTCGGGCCTTGCGCTATCAGATGAGCCTAGGTCGGATTAGCTAGTTGGTGAGGTAATGGCTCACCAAGGCGACGATCCGTAACTGGTCTGAGAGGATGATCAGTCACACTGGAACTGAGACACGGTCCAGACTCCTACGGGAGGCAGCAGTGGGGAATATTGGACAATGGGCGAAAGCCTGATCCAGCCATGCCGCGTGTGTGAA…	AGTTTGATCCTGGCTCAGATTGAACGCTGGCGGCAGGCCTAACACATGCAAGTCGAGCGGTAGAGAGAAGCTTGCTTCTCTTGAGAGCGGCGGACGGGTGAGTAATGCCTAGGAATCTGCCTGGTAGTGGGGGATAACGTTCGGAAACGGACGCTAATACCGCATACGTCCTACGGGAGAAAGCAGGGGACCTTCGGGCCTTGCGCTATCAGATGAGCCTAGGTCGGATTAGCTAGTTGGTGGGGTAATGGCTCACCAAGGCGACGATCCGTAACTGGTCTGAGAGGATGATCAGTCACACTGGAACTGAGACACGGTCCAGACTCCTACGGGAGGCAGCAGTGGGGAATATTGGACAATGGGCGAAAGCCTGATCCAGCCATGCCGCGTGTGTGAAGA…	4	0	0	0	0	2	0	0	4	0	0	0	0	2	0	0	0	0	657	548	865	0	0	0	0
Pseudomonas_panacis_2	S	0	8	11_r_46_120	100	100	N	Pseudomonas_panacis	nt|KF501476.1;silva|KF501476.1.1500	-	-	-	-	-	Bacteria	Proteobacteria	Gammaproteobacteria	Pseudomonadales	Pseudomonadaceae	Pseudomonas	Pseudomonas_panacis	-	AGAGTTTGATCCTGGCTCAGATTGAACGCTGGCGGCAGGCCTAACACATGCAAGTCGAGCGGTAGAGAGAAGCTTGCTTCTCTTGAGAGCGGCGGACGGGTGAGTAATGCCTAGGAATCTGCCTGGTAGTGGGGGATAACGTCCGGAAACGGACGCTAATACCGCATACGTCCTACGGGAGAAAGCAGGGGACCTTCGGGCCTTGCGCTATCAGATGAGCCTAGGTCGGATTAGCTAGTTGGTGGGGTAATGGCTCACCAAGGCGACGATCCGTAACTGGTCTGAGAGGATGATCAGTCACACTGGAACTGAGACACGGTCCAGACTCCTACGGGAGGCAGCAGTGGGGAATATTGGACAATGGGCGAAAGCCTGATCCAGCCATGCCGCGTGTGTGAA…	AGAGTTTGATCCTGGCTCAGATTGAACGCTGGCGGCAGGCCTAACACATGCAAGTCGAGCGGTAGAGAGAAGCTTGCTTCTCTTGAGAGCGGCGGACGGGTGAGTAATGCCTAGGAATCTGCCTGGTAGTGGGGGATAACGTCCGGAAACGGACGCTAATACCGCATACGTCCTACGGGAGAAAGCAGGGGACCTTCGGGCCTTGCGCTATCAGATGAGCCTAGGTCGGATTAGCTAGTTGGTGGGGTAATGGCTCACCAAGGCGACGATCCGTAACTGGTCTGAGAGGATGATCAGTCACACTGGAACTGAGACACGGTCCAGACTCCTACGGGAGGCAGCAGTGGGGAATATTGGACAATGGGCGAAAGCCTGATCCAGCCATGCCGCGTGTGTGAA…	1	0	0	40	0	3	0	1	0	0	0	0	0	1	0	1	1	1	3	4	5	0	0	0	1
Pseudomonas_putida_1	S	0	12	11_a_25_1129	99.228	99.6154	N	Pseudomonas_putida	16SMicrobial|NR_043424.1	-	-	-	-	-	Bacteria	Proteobacteria	Gammaproteobacteria	Pseudomonadales	Pseudomonadaceae	Pseudomonas	Pseudomonas_putida	-	AGAGTTTGATCCTGGCTCAGATTGAACGCTGGCGGCAGGCCTAACACATGCAAGTCGAGCGGATGAGAAGAGCTTGCTCTTCGATTCAGCGGCGGACGGGTGAGTAATGCCTAGGAATCTGCCTGGTAGTGGGGGACAACGTTTCGAAAGGAACGCTAATACCGCATACGTCCTACGGGAGAAAGCAGGGGACCTTCGGGCCTTGCGCTATCAGATGAGCCTAGGTCGGATTAGCTAGTTGGTGGGGTAATGGCTCACCAAGGCGACGATCCGTAACTGGTCTGAGAGGATGATCAGTCACACTGGAACTGAGACACGGTCCAGACTCCTACGGGAGGCAGCAGTGGGGAATATTGGACAATGGGCGAAAGCCTGATCCAGCCATGCCGCGTGTGTGAA…	AGTTTGATCCTGGCTCAGATTGAACGCTGGCGGCAGGCCTAACACATGCAAGTCGAGCGGATGAGAAGAGCTTGCTCTTCGATTCAGCGGCGGACGGGTGAGTAATGCCTAGGAATCTGCCTGGTAGTGGGGGACAACGTTTCGAAAGGAACGCTAATACCGCATACGTCCTACGGGAGAAAGCGGGGGACCTTCGGGCCTTGCGCTATCAGATGAGCCTAGGTCGGATTAGCTAGTTGGTGAGGTAATGGCTCACCAAGGCGACGATCCGTAACTGGTCTGAGAGGATGATCAGTCACACTGGAACTGAGACACGGTCCAGACTCCTACGGGAGGCAGCAGTGGGGAATATTGGACAATGGGCGAAAGCCTGATCCAGCCATGCCGCGTGTGTTAAGA…	500	0	1	23	0	0	1	44	79	1	0	20	10	0	0	0	0	3	29	76	123	0	26	0	4
Pseudomonas_putida_2	S	0	2	11_b_32_9404	100	100	N	Pseudomonas_putida	nt|AB180734.1;silva|AB180734.1.1509	-	-	-	-	-	Bacteria	Proteobacteria	Gammaproteobacteria	Pseudomonadales	Pseudomonadaceae	Pseudomonas	Pseudomonas_putida	-	AGAGTTTGATCCTGGCTCAGATTGAACGCTGGCGGCAGGCCTAACACATGCAAGTCGAGCGGATGAGAAGAGCTTGCTCTTCGATTCAGCGGCGGACGGGTGAGTAATACCTAGGAATCTGCCTGGTAGTGGGGGACAACGTTTCGAAAGGAACGCTAATACCGCATACGTCCTACGGGAGAAAGCAGGGGACCTTCGGGCCTTGCGCTATCAGATGAGCCTAGGTCGGATTAGCTAGTTGGTGAGGTAATGGCTCACCAAGGCTACGATCCGTAACTGGTCTGAGAGGATGATCAGTCACACTGGAACTGAGACACGGTCCAGACTCCTACGGGAGGCAGCAGTGGGGAATATTGGACAATGGGCGAAAGCCTGATCCAGCCATGCCGCGTGTGTGAA…	AGAGTTTGATCCTGGCTCAGATTGAACGCTGGCGGCAGGCCTAACACATGCAAGTCGAGCGGATGAGAAGAGCTTGCTCTTCGATTCAGCGGCGGACGGGTGAGTAATACCTAGGAATCTGCCTGGTAGTGGGGGACAACGTTTCGAAAGGAACGCTAATACCGCATACGTCCTACGGGAGAAAGCAGGGGACCTTCGGGCCTTGCGCTATCAGATGAGCCTAGGTCGGATTAGCTAGTTGGTGAGGTAATGGCTCACCAAGGCTACGATCCGTAACTGGTCTGAGAGGATGATCAGTCACACTGGAACTGAGACACGGTCCAGACTCCTACGGGAGGCAGCAGTGGGGAATATTGGACAATGGGCGAAAGCCTGATCCAGCCATGCCGCGTGTGTGAA…	0	0	0	0	0	0	0	18	424	0	0	0	0	0	0	0	0	0	0	1	3	0	0	3	208
Pseudomonas_putida_3	S	0	1	11_r_11_3107	100	100	Y	Pseudomonas_putida	nt|EU258552.1;silva|EU258552.1.1498	-	-	-	-	-	Bacteria	Proteobacteria	Gammaproteobacteria	Pseudomonadales	Pseudomonadaceae	Pseudomonas	Pseudomonas_putida	-	AGAGTTTGATCCTGGCTCAGATTGAACGCTGGCGGCAGGCCTAACACATGCAAGTCGAGCGGATGAGAAGAGCTTGCTCTTCGATTCAGCGGCGGACGGGTGAGTAATGCCTAGGAATCTGCCTGGTAGTGGGGGACAACGTTTCGAAAGGAACGCTAATACCGCATACGTCCTACGGGAGAAAGCAGGGGACCTTCGGGCCTTGCGCTATCAGATGAGCCTAGGTCGGATTAGCTAGTTGGTGGGGTAATGGCTCACCAAGGCGACGATCCGTAACTGGTCTGAGAGGATGATCAGTCACACTGGAACTGAGACACGGTCCAGACTCCTACGGGAGGCAGCAGTGGGGAATATTGGACAATGGGCGAAAGCCTGATCCAGCCATGCCGCGTGTGTGAA…	AGAGTTTGATCCTGGCTCAGATTGAACGCTGGCGGCAGGCCTAACACATGCAAGTCGAGCGGATGAGAAGAGCTTGCTCTTCGATTCAGCGGCGGACGGGTGAGTAATGCCTAGGAATCTGCCTGGTAGTGGGGGACAACGTTTCGAAAGGAACGCTAATACCGCATACGTCCTACGGGAGAAAGCAGGGGACCTTCGGGCCTTGCGCTATCAGATGAGCCTAGGTCGGATTAGCTAGTTGGTGGGGTAATGGCTCACCAAGGCGACGATCCGTAACTGGTCTGAGAGGATGATCAGTCACACTGGAACTGAGACACGGTCCAGACTCCTACGGGAGGCAGCAGTGGGGAATATTGGACAATGGGCGAAAGCCTGATCCAGCCATGCCGCGTGTGTGAA…	6	0	0	1	0	0	0	7	1	0	0	0	0	0	0	0	0	0	369	408	460	0	0	0	15
Pseudomonas_putida_4	S	0	1	11_a_25_70838	100	100	N	Pseudomonas_putida	nt|JN542509.1;silva|JN542509.1.838	-	-	-	-	-	Bacteria	Proteobacteria	Gammaproteobacteria	Pseudomonadales	Pseudomonadaceae	Pseudomonas	Pseudomonas_putida	-	AGAGTTTGATCCTGGCTCAGATTGAACGCTGGCGGCAGGCCTAACACATGCAAGTCGAGCGGATGAGAAGAGCTTGCTCTTCGATTCAGCGGCGGACGGGTGAGTAATGCCTAGGAATCTGCCTGGTAGTGGGGGACAACGTTTCGAAAGGAACGCTAATACCGCATACGTCCTACGGGAGAAAGCAGGGGACCTTCGGGCCTTGCGCTATCAGATGAGCCTAGGTCGGATTAGCTAGTTGGTGAGGTAATGGCTCACCAAGGCGACGATCCGTAACTGGTCTGAGAGGATGATCAGTCACACTGGAACTGAGACACGGTCCAGACTCCTACGGGAGGCAGCAGTGGGGAATATTGGACAATGGGCGAAAGCCTGATCCAGCCATGCCGCGTGTGTGAA…	AGAGTTTGATCCTGGCTCAGATTGAACGCTGGCGGCAGGCCTAACACATGCAAGTCGAGCGGATGAGAAGAGCTTGCTCTTCGATTCAGCGGCGGACGGGTGAGTAATGCCTAGGAATCTGCCTGGTAGTGGGGGACAACGTTTCGAAAGGAACGCTAATACCGCATACGTCCTACGGGAGAAAGCAGGGGACCTTCGGGCCTTGCGCTATCAGATGAGCCTAGGTCGGATTAGCTAGTTGGTGAGGTAATGGCTCACCAAGGCGACGATCCGTAACTGGTCTGAGAGGATGATCAGTCACACTGGAACTGAGACACGGTCCAGACTCCTACGGGAGGCAGCAGTGGGGAATATTGGACAATGGGCGAAAGCCTGATCCAGCCATGCCGCGTGTGTGAA…	26	0	0	3	0	0	0	10	1	0	0	0	1	0	0	0	0	0	2	8	14	0	1	0	1
Pseudomonas_putida_5	S	0	1	22_b_62_222	100	100	N	Pseudomonas_putida	nt|KC934869.1;silva|KC934869.1.1501	-	-	-	-	-	Bacteria	Proteobacteria	Gammaproteobacteria	Pseudomonadales	Pseudomonadaceae	Pseudomonas	Pseudomonas_putida	-	AGAGTTTGATCCTGGCTCAGATTGAACGCTGGCGGCAGGCCTAACACATGCAAGTCGAGCGGATGACGGGAGCTTGCTCCTTGATTCAGCGGCGGACGGGTGAGTAATGCCTAGGAATCTGCCTGGTAGTGGGGGACAACGTTTCGAAAGGAACGCTAATACCGCATACGTCCTACGGGAGAAAGCAGGGGACCTTCGGGCCTTGCGCTATCAGATGAGCCTAGGTCGGATTAGCTAGTTGGTGAGGTAATGGCTCACCAAGGCGACGATCCGTAACTGGTCTGAGAGGATGATCAGTCACACTGGAACTGAGACACGGTCCAGACTCCTACGGGAGGCAGCAGTGGGGAATATTGGACAATGGGCGAAAGCCTGATCCAGCCATGCCGCGTGTGTGAA…	AGAGTTTGATCCTGGCTCAGATTGAACGCTGGCGGCAGGCCTAACACATGCAAGTCGAGCGGATGACGGGAGCTTGCTCCTTGATTCAGCGGCGGACGGGTGAGTAATGCCTAGGAATCTGCCTGGTAGTGGGGGACAACGTTTCGAAAGGAACGCTAATACCGCATACGTCCTACGGGAGAAAGCAGGGGACCTTCGGGCCTTGCGCTATCAGATGAGCCTAGGTCGGATTAGCTAGTTGGTGAGGTAATGGCTCACCAAGGCGACGATCCGTAACTGGTCTGAGAGGATGATCAGTCACACTGGAACTGAGACACGGTCCAGACTCCTACGGGAGGCAGCAGTGGGGAATATTGGACAATGGGCGAAAGCCTGATCCAGCCATGCCGCGTGTGTGAA…	7	0	0	0	0	0	0	23	4	0	0	0	3	3	0	0	0	0	2	0	1	0	0	0	0
Pseudomonas_rhizosphaerae_1	S	0	13	11_e_59_28014	99.808	100	N	Pseudomonas_rhizosphaerae	16SMicrobial|NR_029063.1	Pseudomonas_rhizosphaerae	0	-;Pseudomonas_rhizosphaerae	-;nt|CP009533.1;silva|CP009533.2981912.2983458	-;99.231/100.0;99.423/100.0;99.615/100.0;99.808/100.0	Bacteria	Proteobacteria	Gammaproteobacteria	Pseudomonadales	Pseudomonadaceae	Pseudomonas	Pseudomonas_rhizosphaerae	-	AGAGTTTGATCCTGGCTCAGATTGAACGCTGGCGGCAGGCCTAACACATGCAAGTCGAGCGGTTGAAGGAAGCTTGCTTCCTGATTCAGCGGCGGACGGGTGAGTAATGCCTAGGAATCTGCCTGGTAGTGGGGGACAACGTTTCGAAAGGAACGCTAATACCGCATACGTCCTACGGGAGAAAGCAGGGGACCTTCGGGCCTTGCGCTATCAGATGAGCCTAGGTCGGATTAGCTAGTTGGTGAGGTAATGGCTCACCAAGGCGACGATCCGTAACTGGTCTGAGAGGATGATCAGTCACACTGGAACTGAGACACGGTCCAGACTCCTACGGGAGGCAGCAGTGGGGAATATTGGACAATGGGCGAAAGCCTGATCCAGCCATGCCGCGTGTGTGAA…	AGAGTTTGATCCTGGCTCAGATTGAACGCTGGCGGCAGGCCTAACACATGCAAGTCGAGCGGTTGAAGGAAGCTTGCTTCCTGATTCAGCGGCGGACGGGTGAGTAATGCCTAGGAATCTGCCTGGTAGTGGGGGACAACGTTTCGAAAGGAACGCTAATACCGCATACGTCCTACGGGAGAAAGCAGGGGACCTTCGGGCCTTGCGCTATCAGATGAGCCTAGGTCGGATTAGCTAGTTGGTGAGGTAATGGCTCACCAAGGCGACGATCCGTAACTGGTCTGAGAGGATGATCAGTCACACTGGAACTGAGACACGGTCCAGACTCCTACGGGAGGCAGCAGNGGGGAATATTGGACAATGGGCGAAAGCCTGATCCAGCCATGCCGCGTGTGTGAA…	3	0	0	0	3	1	0	3	3	1	1	1	4	41075	0	0	2	0	9	2	3	0	3	2	38
Pseudomonas_rhizosphaerae_2	S	0	1	11_b_03_207047	100	100	N	Pseudomonas_rhizosphaerae	nt|KC178589.1;silva|KC178589.1.1501	-	-	-	-	-	Bacteria	Proteobacteria	Gammaproteobacteria	Pseudomonadales	Pseudomonadaceae	Pseudomonas	Pseudomonas_rhizosphaerae	-	AGAGTTTGATCCTGGCTCAGATTGAACGCTGGCGGCAGGCCTAACACATGCAAGTCGAGCGGTTGAGGGAAGCTTGCTTCCTGATTCAGCGGCGGACGGGTGAGTAATGCCTAGGAATCTGCCTGGTAGTGGGGGACAACGTTTCGAAAGGAACGCTAATACCGCATACGTCCTACGGGAGAAAGCAGGGGACCTTCGGGCCTTGCGCTATCAGATGAGCCTAGGTCGGATTAGCTAGTTGGTGAGGTAATGGCTCACCAAGGCGACGATCCGTAACTGGTCTGAGAGGATGATCAGTCACACTGGAACTGAGACACGGTCCAGACTCCTACGGGAGGCAGCAGTGGGGAATATTGGACAATGGGCGAAAGCCTGATCCAGCCATGCCGCGTGTGTGAA…	AGAGTTTGATCCTGGCTCAGATTGAACGCTGGCGGCAGGCCTAACACATGCAAGTCGAGCGGTTGAGGGAAGCTTGCTTCCTGATTCAGCGGCGGACGGGTGAGTAATGCCTAGGAATCTGCCTGGTAGTGGGGGACAACGTTTCGAAAGGAACGCTAATACCGCATACGTCCTACGGGAGAAAGCAGGGGACCTTCGGGCCTTGCGCTATCAGATGAGCCTAGGTCGGATTAGCTAGTTGGTGAGGTAATGGCTCACCAAGGCGACGATCCGTAACTGGTCTGAGAGGATGATCAGTCACACTGGAACTGAGACACGGTCCAGACTCCTACGGGAGGCAGCAGTGGGGAATATTGGACAATGGGCGAAAGCCTGATCCAGCCATGCCGCGTGTGTGAA…	0	0	0	0	1	0	0	29	0	0	0	0	0	110	0	0	0	0	4	0	0	0	0	0	0
Pseudomonas_veronii_1	S	0	2	11_a_25_1541	99.038	100	Y	Pseudomonas_veronii	16SMicrobial|NR_028706.1	-	-	-	-	-	Bacteria	Proteobacteria	Gammaproteobacteria	Pseudomonadales	Pseudomonadaceae	Pseudomonas	Pseudomonas_veronii	-	AGAGTTTGATCCTGGCTCAGATTGAACGCTGGCGGCAGGCCTAACACATGCAAGTCGAGCGGTAGAGAGAAGCTTGCTTCTCTTGAGAGCGGCGGACGGGTGAGTAATGCCTAGGAATCTGCCTGGTAGTGGGGGATAACGTTCGGAAACGGACGCTAATACCGCATACGTCCTACGGGAGAAAGCAGGGGACCTTCGGGCCTTGCGCTATCAGATGAGCCTAGGTCGGATTAGCTAGTTGGTGAGGTAATGGCTCACCAAGGCGACGATCCGTAACTGGTCTGAGAGGATGATCAGTCACACTGGAACTGAGACACGGTCCAGACTCCTACGGGAGGCAGCAGTGGGGAATATTGGACAATGGGCGAAAGCCTGATCCAGCCATGCCGCGTGTGTGAA…	AGAGGTTTGATCCTGGCTCAGATTGAACGCTGGCGGCAGGCCTAACACATGCAAGTCGAGCGGTAGAGAGAAGCTTGCTTCTCTTGAGAGCGGCGGACGGGTGAGTAATGCCTAGGAATCTGCCTGGTAGTGGGGGATAACGTTCGGAAACGGACGCTAATACCGCATACGTCCTACGGGAGAAAGCAGGGGACCTTCGGGCCTTGCGCTATCAGATGAGCCTAGGTCGGATTAGCTAGTTGGTGAGGTAATGGCTCACCAAGGCGACGATCCGTAACTGGTCTGAGAGGATGATCAGTCACACTGGAACTGAGACACGGTCCAGACTCCTACGGGAGGCAGCAGTGGGGAATATTGGACAATGGGCGAAAGCCTGATCCAGCCATGCCGCGTGTGTGA…	36	0	0	0	0	0	0	1	1	0	0	0	0	1	0	0	0	0	35	50	74	1	0	0	0
Pseudopropionibacterium_propionicum_1	S	0	1	11_u_44_1672	99.203	100	N	Pseudopropionibacterium_propionicum	nt|AB971802.1	-	-	-	-	-	Bacteria	Actinobacteria	Actinobacteria	Propionibacteriales	Propionibacteriaceae	Pseudopropionibacterium	Pseudopropionibacterium_propionicum	-	AGAGTTTGATCCTGGCTCAGGACGAACGCTGGCGGTGTGCTTAACACATGCAAGTCGAACGGTAAGGCCCTTTCGGGGGTACACGAGTGGCGAACGGGTGAGTAACACGTGAGTAACCTGCCCTCATCTCTGGGATAACAGTCGGAAACGGTTGCTAATACTGGATATGAGCCTGCAAGGCATCTTGTGGGTTGGAAAGATTTTTTGGTTGGGGATGGACTCGCGGCCTATCAGCTTGTTGGTGAGGTAGTGGCTCACCAAGGCTTCGACGGGTAGCCGGCCTGAGAGGGCGACCGGCCACATTGGGACTGAGATACGGCCCAAACTCCTACGGGAGGCAGCAGTGGGGAATATTGCACAATGGACGGAAGTCTGATGCAGCAACGCCGCGTGCGGGAT…	AGAGTTTGATCCTGGCTCAGGACGAACGCTGGCGGTGTGCTTAACACATGCAAGTCGAACGGTAAGGCCCTTTCGGGGGTACACGAGTGGCGAACGGGTGAGTAACACGTGAGTAACCTGCCCTCATCTCTGGGATAACAGTCGGAAACGGTTGCTAATACTGGATATGAGCTTGCAAGGCATCTTGTGGGTTGGAAAGATTTTTTTTGGTTGGGGATGGACTCGCGGCCTATCAGCTTGTTGGTGAGGTAGTGGCTCACCAAGGCTTCGACGGGTAGCCGGCCTGAGAGGGCGACCGGCCACATTGGGACTGAGATACGGCCCAAACTCCTACGGGAGGCAGCAGTGGGGAATATTGCACAATGGACGGAAGTCTGATGCAGCAACGCCGCGTGCGGG…	0	0	10	0	0	0	0	0	0	0	0	0	0	0	0	0	0	0	0	2	0	0	0	0	0
Pseudorhodobacter_psychrotolerans_1	S	0	1	22_a_46_6964	100	100	N	Pseudorhodobacter_psychrotolerans	16SMicrobial|NR_148653.1	Pseudorhodobacter_psychrotolerans	0	Pseudorhodobacter_psychrotolerans	nt|NR_148653.1;silva|KT163920.1.1464	100.0/100.0	Bacteria	Proteobacteria	Alphaproteobacteria	Rhodobacterales	Rhodobacteraceae	Pseudorhodobacter	Pseudorhodobacter_psychrotolerans	-	AGAGTTTGATCCTGGCTCAGAATGAACGCTGGCGGCAGGCCTAACACATGCAAGTCGAACGGGTCCTTCGGGACTAGTGGCGGACGGGTGAGTAACGCGTGGGAACATACCCTTTGGTACGGAATAGCCTCGGGAAACTGAGAGTAATACCGTATGTGCCCTTCGGGGGAAAGATTTATCGCCAAAGGATTGGCCCGCGTTGGATTAGGTAGTTGGTGGGGTAATGGCCTACCAAGCCGACGATCCATAGCTGGTTTGAGAGGATGATCAGCCACACTGGGACTGAGACACGGCCCAGACTCCTACGGGAGGCAGCAGTGGGGAATCTTAGACAATGGGGGAAACCCTGATCTAGCCATGCCGCGTGATCGATGAAGGCCTTAGGGTTGTAAAGATCTT…	AGAGTTTGATCCTGGCTCAGAATGAACGCTGGCGGCAGGCCTAACACATGCAAGTCGAACGGGTCCTTCGGGACTAGTGGCGGACGGGTGAGTAACGCGTGGGAACATACCCTTTGGTACGGAATAGCCTCGGGAAACTGAGAGTAATACCGTATGTGCCCTTCGGGGGAAAGATTTATCGCCAAAGGATTGGCCCGCGTTGGATTAGGTAGTTGGTGGGGTAATGGCCTACCAAGCCGACGATCCATAGCTGGTTTGAGAGGATGATCAGCCACACTGGGACTGAGACACGGCCCAGACTCCTACGGGAGGCAGCAGTGGGGAATCTTAGACAATGGGGGAAACCCTGATCTAGCCATGCCGCGTGATCGATGAAGGCCTTAGGGTTGTAAAGATCTT…	0	0	0	0	0	0	0	0	0	0	0	0	0	0	0	0	0	0	0	0	0	0	0	0	0
Ralstonia_1	G	0	1	11_r_52_17309	100	100	N	Ralstonia	nt|HQ711911.1;rdp|S000861811;silva|AM713401.1.1389	-	-	-	-	-	Bacteria	Proteobacteria	Betaproteobacteria	Burkholderiales	Burkholderiaceae	Ralstonia	Ralstonia	-	AGAGTTTGATCCTGGCTCAGATTGAACGCTGGCGGCATGCCTTACACATGCAAGTCGAACGGCAGCACGGGAGCAATCCTGGTGGCGAGTGGCGAACGGGTGAGTAATACATCGGAACGTGCCCTGTAGTGGGGGATAACTAGTCGAAAGACTAGCTAATACCGCATACGACCTGAGGGTGAAAGTGGGGGACCGCAAGGCCTCATGCTATAGGAGCGGCCGATGTCTGATTAGCTAGTTGGTGGGGTAAAGGCCTACCAAGGCGACGATCAGTAGCTGGTCTGAGAGGACGATCAGCCACACTGGGACTGAGACACGGCCCAGACTCCTACGGGAGGCAGCAGTGGGGAATTTTGGACAATGGGGGCAACCCTGATCCAGCAATGCCGCGTGTGTGAA…	AGAGTTTGATCCTGGCTCAGATTGAACGCTGGCGGCATGCCTTACACATGCAAGTCGAACGGCAGCACGGGAGCAATCCTGGTGGCGAGTGGCGAACGGGTGAGTAATACATCGGAACGTGCCCTGTAGTGGGGGATAACTAGTCGAAAGACTAGCTAATACCGCATACGACCTGAGGGTGAAAGTGGGGGACCGCAAGGCCTCATGCTATAGGAGCGGCCGATGTCTGATTAGCTAGTTGGTGGGGTAAAGGCCTACCAAGGCGACGATCAGTAGCTGGTCTGAGAGGACGATCAGCCACACTGGGACTGAGACACGGCCCAGACTCCTACGGGAGGCAGCAGTGGGGAATTTTGGACAATGGGGGCAACCCTGATCCAGCAATGCCGCGTGTGTGAA…	0	0	0	0	0	0	0	0	0	0	1	0	0	0	0	0	0	0	0	0	0	0	0	0	0
Reyranella_graminifolii_1	S	0	1	11_r_54_1650	99.153	100	N	Reyranella_graminifolii	16SMicrobial|NR_126180.1	-	-	-	-	-	Bacteria	Proteobacteria	Alphaproteobacteria	Reyranellales	Reyranellaceae	Reyranella	Reyranella_graminifolii	-	AGAGTTTGATCCTGGCTCAGAACGAACGCTGGCGGCAGGCTTAACACATGCAAGTCGAACGCGTGTAGCAATACACGAGTGGCGCACGGGTGAGTAACACGTGGATATCTGCCTTTTGGTTCGGAATAACCCTGGGAAACTAGGGCTAATACCGAATGGTTCCTACGGGATAAAGATTTATCGCCAAAAGATGAGTCCGCGTCCGATTAGCTAGTTGGTGAGGTAATGGCTCACCAAGGCGACGATCGGTAGCTGGTCTGAGAGGACGATCAGCCACACTGGGACTGAGACACGGCCCAGACTCCTACGGGAGGCAGCAGTGGGGAATATTGGACAATGGGGGCAACCCTGATCCAGCCATGCCGCGTGAGTGATGAAGGCCTTCGGGTTGTAAAGCTC…	AGAGTTTGGACCTGGCTCAGAACGAACGCTGGCGGCAGGCTTAACACATGCAAGTCGAACGCGTGTAGCAATACACGAGTGGCGCACGGGTGAGTAACACGTGGATATCTGCCTTTTGGTTCGGAATAACCCTGGGAAACTAGGGCTAATACCGGATGGTTCCTACGGGATAAAGATTTATCGCCAAAAGATGAGTCCGCGTCCGATTAGCTAGTTGGTGAGGTAATGGCTCACCAAGGCGACGATCGGTAGCTGGTCTGAGGAGGACGATCAGCCACACTGGGACTGAGACACGGCCCAGACTCCTACGGGAGGCAGCAGTGGGGAATATTGGACAATGGGGGCAACCCTGATCCAGCCATGCCGCGTGAGTGATGAAGGCCTTCGGGTTGTAAAGCT…	0	0	0	0	0	0	1	0	0	0	0	0	0	0	0	0	0	0	0	0	0	0	0	0	0
Reyranella_massiliensis_1	S	0	1	22_u_32_863	100	100	N	Reyranella_massiliensis	silva|CAKO01000002.331252.332720	-	-	-	-	-	Bacteria	Proteobacteria	Alphaproteobacteria	Reyranellales	Reyranellaceae	Reyranella	Reyranella_massiliensis	-	AGAGTTTGATCCTGGCTCAGAACGAACGCTGGCGGCAGGCTTAACACATGCAAGTCGAACGCGTGTAGCAATACACGAGTGGCGCACGGGTGAGTAACGCGTGGATATCTGCCTTTTGGTTCGGAATAACCCCGGGAAACTGGGGCTAATACCGGATGGTTCCTTCGGGATAAAGATTTATCGCCAAAAGATGAGTCCGCGTACGATTAGCTAGTTGGTGAGGTAATGGCTCACCAAGGCGACGATCGTTAGCTGGTCTGAGAGGACGATCAGCCACACTGGGACTGAGACACGGCCCAGACTCCTACGGGAGGCAGCAGTGGGGAATATTGGACAATGGGGGCAACCCTGATCCAGCCATGCCGCGTGAGTGATGAAGGCCTTCGGGTTGTAAAGCTC…	AGAGTTTGATCCTGGCTCAGAACGAACGCTGGCGGCAGGCTTAACACATGCAAGTCGAACGCGTGTAGCAATACACGAGTGGCGCACGGGTGAGTAACGCGTGGATATCTGCCTTTTGGTTCGGAATAACCCCGGGAAACTGGGGCTAATACCGGATGGTTCCTTCGGGATAAAGATTTATCGCCAAAAGATGAGTCCGCGTACGATTAGCTAGTTGGTGAGGTAATGGCTCACCAAGGCGACGATCGTTAGCTGGTCTGAGAGGACGATCAGCCACACTGGGACTGAGACACGGCCCAGACTCCTACGGGAGGCAGCAGTGGGGAATATTGGACAATGGGGGCAACCCTGATCCAGCCATGCCGCGTGAGTGATGAAGGCCTTCGGGTTGTAAAGCTC…	0	0	0	0	0	0	0	0	0	0	0	0	0	0	0	0	0	0	0	0	0	0	0	0	0
Rhizobiaceae_1	F	0	1	22_r_41_3439	99.787	100	N	Rhizobiaceae	silva|JQ769584.1.1450	-	-	-	-	-	Bacteria	Proteobacteria	Alphaproteobacteria	Rhizobiales	Rhizobiaceae	Rhizobiaceae	Rhizobiaceae	-	AGAGTTTGATCCTGGCTCAGAACGAACGCTGGCGGCAGGCTTAACACATGCAAGTCGAGCGCATCCTTCGGGGTGAGCGGCAGACGGGTGAGTAACGCGTGGGAATCTACCCATCTCTACGGAATAACTCAGGGAAACTTGTGCTAATACCGTATACGCCCTTTTGGGGAAAGATTTATCGGAGATGGATGAGCCCGCGTTGGATTAGCTAGTTGGTGGGGTAAAGGCCTACCAAGGCGACGATCCATAGCTGGTCTGAGAGGATGATCAGCCACATTGGGACTGAGACACGGCCCAAACTCCTACGGGAGGCAGCAGTGGGGAATATTGGACAATGGGCGCAAGCCTGATCCAGCCATGCCGCGTGAGTGATGAAGGTCTTAGGATTGTAAAGCTCTT…	AGAGTTTGATCCTGGCTCAGAACGAACGCTGGCGGCAGGCTTAACACATGCAAGTCGAGCGCATCCTTCGGGGTGAGCGGCAGACAGGTGAGTAACGCGTGGGAATCTACCCATCTCTACGGAATAACTCAGGGAAACTTGTGCTAATACCGTATACGCCCTTTTGGGGAAAGATTTATCGGAGATGGATGAGCCCGCGTTGGATTAGCTAGTTGGTGGGGTAAAGGCCTACCAAGGCGACGATCCATAGCTGGTCTGAGAGGATGATCAGCCACATTGGGACTGAGACACGGCCCAAACTCCTACGGGAGGCAGCAGTGGGGAATATTGGACAATGGGCGCAAGCCTGATCCAGCCATGCCGCGTGAGTGATGAAGGTCTTAGGATTGTAAAGCTCTT…	0	0	0	0	0	0	1	0	0	0	0	0	0	0	0	0	0	0	0	0	0	0	0	0	0
Rhizobiaceae_MG_2	G	2	2	22_z_52_607	99.785	99.7859	N	Rhizobium;Sinorhizobium	nt|AY701889.1;rdp|S000594865;silva|AY701889.1.469	-	-	-	-	-	Bacteria	Proteobacteria	Alphaproteobacteria	Rhizobiales	Rhizobiaceae	Rhizobiaceae_MG	Rhizobiaceae_MG	-	AGAGTTTGATCCTGGCTCAGAACGAACGCTGGCGGCAGGCTTAACACATGCAAGTCGAGCGCGTAGCAATACGAGCGGCAGACGGGTGAGTAACGCGTGGGAATCTACCCATCCCTACGGAATAACGCATGGAAACGTGTGCTAATACCGTATACGCCCTTAGGGGGAAAGATTTATCGGGGATGGATGAGCCCGCGTTGGATTAGCTAGTTGGTGGGGTAAAGGCCTACCAAGGCGACGATCCATAGCTGGTCTGAGAGGATGATCAGCCACATTGGGACTGAGACACGGCCCAAACTCCTACGGGAGGCAGCAGTGGGGAATATTGGACAATGGGCGCAAGCCTGATCCAGCCATGCCGCGTGAGTGATGAAGGCCTTAGGGTTGTAAAGCTCTTTC…	AGAGTTTGATCCTGGCTCAGAACGAACGCTGGCGGCAGGCTTAACACATGCAAGTCGAGCGCGTAGCAATACGAGCGGCAGACGGGTGAGTAACGCGTGGGAATCTACCCAACCCTACGGAATAACGCATGGAAACGTGTGCTAATACCGTATACGCCCTTAGGGGGAAAGATTTATCGGGGATGGATGAGCCCGCGTTGGATTAGCTAGTTGGTGGGGTAAAGGCCTACCAAGGCGACGATCCATAGCTGGTCTGAGAGGATGATCAGCCACATTGGGACTGAGACACGGCCCAAACTCCTACGGGAGGCAGCAGTGGGGAATATTGGACAATGGGCGCAAGCCTGATCCAGCCATGCCGCGTGAGTGATGAAGGCCTTAGGGTTGTAAAGCTCTTTC…	1	0	0	0	0	0	0	1	0	0	0	0	0	0	0	0	0	0	0	0	1	0	0	0	0
Rhizobiaceae_MS_1	S	5	1	22_b_04_22874	100	100	N	Agrobacterium_radiobacter;Agrobacterium_rhizogenes;Agrobacterium_tumefaciens;Rhizobium_rhizogenes;Sinorhizobium_fredii	nt|AB102732.2;nt|CP019701.2;nt|MH236581.1;silva|AB102732.157.1651;silva|AFSD01000001.356332.357804;silva|CP019702.1121785.1123274	-	-	-	-	-	Bacteria	Proteobacteria	Alphaproteobacteria	Rhizobiales	Rhizobiaceae	Rhizobiaceae_MS	Rhizobiaceae_MS	-	AGAGTTTGATCCTGGCTCAGAACGAACGCTGGCGGCAGGCTTAACACATGCAAGTCGAACGCCCCGCAAGGGGAGTGGCAGACGGGTGAGTAACGCGTGGGAACATACCCTTTCCTGCGGAATAGCTCCGGGAAACTGGAATTAATACCGCATACGCCCTACGGGGGAAAGATTTATCGGGGAAGGATTGGCCCGCGTTGGATTAGCTAGTTGGTGGGGTAAAGGCCTACCAAGGCGACGATCCATAGCTGGTCTGAGAGGATGATCAGCCACATTGGGACTGAGACACGGCCCAAACTCCTACGGGAGGCAGCAGTGGGGAATATTGGACAATGGGCGCAAGCCTGATCCAGCCATGCCGCGTGAGTGATGAAGGCCTTAGGGTTGTAAAGCTCTTTC…	AGAGTTTGATCCTGGCTCAGAACGAACGCTGGCGGCAGGCTTAACACATGCAAGTCGAACGCCCCGCAAGGGGAGTGGCAGACGGGTGAGTAACGCGTGGGAACATACCCTTTCCTGCGGAATAGCTCCGGGAAACTGGAATTAATACCGCATACGCCCTACGGGGGAAAGATTTATCGGGGAAGGATTGGCCCGCGTTGGATTAGCTAGTTGGTGGGGTAAAGGCCTACCAAGGCGACGATCCATAGCTGGTCTGAGAGGATGATCAGCCACATTGGGACTGAGACACGGCCCAAACTCCTACGGGAGGCAGCAGTGGGGAATATTGGACAATGGGCGCAAGCCTGATCCAGCCATGCCGCGTGAGTGATGAAGGCCTTAGGGTTGTAAAGCTCTTTC…	0	1	0	0	0	0	0	2	0	0	0	0	0	0	0	0	0	0	2	0	0	0	0	0	0
Rhizobium_1	G	0	1	22_a_68_5648	100	100	N	Rhizobium	nt|LC065215.1;rdp|S002477728;silva|LC065215.1.1491	-	-	-	-	-	Bacteria	Proteobacteria	Alphaproteobacteria	Rhizobiales	Rhizobiaceae	Rhizobium	Rhizobium	-	AGAGTTTGATCCTGGCTCAGAACGAACGCTGGCGGCAGGCTTAACACATGCAAGTCGAACGCCCCGCAAGGGGAGTGGCAGACGGGTGAGTAACGCGTGGGAATCTACCGTACCCTACGGAATAACGCATGGAAACGTGTGCTAATACCGTATACGCCCTACGGGGGAAAGATTTATCGGGGTATGATGAGCCCGCGTTGGATTAGCTAGTTGGTGGGGTAAAGGCCTACCAAGGCGACGATCCATAGCTGGTCTGAGAGGATGATCAGCCACATTGGGACTGAGACACGGCCCAAACTCCTACGGGAGGCAGCAGTGGGGAATATTGGACAATGGGCGCAAGCCTGATCCAGCCATGCCGCGTGAGTGATGAAGGTCTTAGGATTGTAAAGCTCTTTC…	AGAGTTTGATCCTGGCTCAGAACGAACGCTGGCGGCAGGCTTAACACATGCAAGTCGAACGCCCCGCAAGGGGAGTGGCAGACGGGTGAGTAACGCGTGGGAATCTACCGTACCCTACGGAATAACGCATGGAAACGTGTGCTAATACCGTATACGCCCTACGGGGGAAAGATTTATCGGGGTATGATGAGCCCGCGTTGGATTAGCTAGTTGGTGGGGTAAAGGCCTACCAAGGCGACGATCCATAGCTGGTCTGAGAGGATGATCAGCCACATTGGGACTGAGACACGGCCCAAACTCCTACGGGAGGCAGCAGTGGGGAATATTGGACAATGGGCGCAAGCCTGATCCAGCCATGCCGCGTGAGTGATGAAGGTCTTAGGATTGTAAAGCTCTTTC…	0	0	0	0	0	0	0	0	0	0	0	0	0	0	0	0	0	0	0	0	0	0	0	0	0
Rhizobium_2	G	0	1	22_a_46_1795	100	100	N	Rhizobium	rdp|S003455482	-	-	-	-	-	Bacteria	Proteobacteria	Alphaproteobacteria	Rhizobiales	Rhizobiaceae	Rhizobium	Rhizobium	-	AGAGTTTGATCCTGGCTCAGAACGAACGCTGGCGGCAGGCTTAACACATGCAAGTCGAGCGCCCCGCAAGGGGAGCGGCAGACGGGTGAGTAACGCGTGGGAATCTACCGTACCCTACGGAACAACAGTTGGAAACGACTGCTAATACCGTATACGCCCTACGGGGGAAAGATTTATCGGGGTATGATGAGCCCGCGTTGGATTAGCTAGTTGGTGGGGTAAAGGCCTACCAAGGCGACGATCCATAGCTGGTCTGAGAGGATGATCAGCCACATTGGGACTGAGACACGGCCCAAACTCCTACGGGAGGCAGCAGTGGGGAATATTGGACAATGGGCGCAAGCCTGATCCAGCCATGCCGCGTGAGTGATGAAGGTCTTAGGATTGTAAAGCTCTTTC…	AGAGTTTGATCCTGGCTCAGAACGAACGCTGGCGGCAGGCTTAACACATGCAAGTCGAGCGCCCCGCAAGGGGAGCGGCAGACGGGTGAGTAACGCGTGGGAATCTACCGTACCCTACGGAACAACAGTTGGAAACGACTGCTAATACCGTATACGCCCTACGGGGGAAAGATTTATCGGGGTATGATGAGCCCGCGTTGGATTAGCTAGTTGGTGGGGTAAAGGCCTACCAAGGCGACGATCCATAGCTGGTCTGAGAGGATGATCAGCCACATTGGGACTGAGACACGGCCCAAACTCCTACGGGAGGCAGCAGTGGGGAATATTGGACAATGGGCGCAAGCCTGATCCAGCCATGCCGCGTGAGTGATGAAGGTCTTAGGATTGTAAAGCTCTTTC…	0	0	0	0	0	0	0	0	0	1	0	0	0	0	0	0	0	0	0	0	0	0	0	0	0
Rhizobium_rosettiformans_1	S	0	2	22_b_12_1710	100	99.7859	N	Rhizobium_rosettiformans	16SMicrobial|NR_116445.1	Rhizobium_rosettiformans	0	-;Rhizobium_rosettiformans	-;nt|KT027644.1	-;100.0/99.7859	Bacteria	Proteobacteria	Alphaproteobacteria	Rhizobiales	Rhizobiaceae	Rhizobium	Rhizobium_rosettiformans	-	AGAGTTTGATCCTGGCTCAGAACGAACGCTGGCGGCAGGCTTAACACATGCAAGTCGAGCGCCCCGCAAGGGGAGCGGCAGACGGGTGAGTAACGCGTGGGAATCTACCGTGCCCTACGGAATAGCTCCGGGAAACTGGAATTAATACCGTATACGCCCTACGGGGGAAAGATTTATCGGGGTATGATGAGCCCGCGTTGGATTAGCTAGTTGGTGGGGTAAAGGCCTACCAAGGCGACGATCCATAGCTGGTCTGAGAGGATGATCAGCCACATTGGGACTGAGACACGGCCCAAACTCCTACGGGAGGCAGCAGTGGGGAATATTGGACAATGGGCGCAAGCCTGATCCAGCCATGCCGCGTGAGTGATGAAGGTCTTAGGATTGTAAAGCTCTTTC…	GAGTTTGATCCTGGCTCAGAACGAACGCTGGCGGCAGGCTTAACACATGCAAGTCGAGCGCCCCGCAAGGGGAGCGGCAGACGGGTGAGTAACGCGTGGGAATCTACCGTGCCCTACGGAATAGCTCCGGGAAACTGGAATTAATACCGTATACGCCCTACGGGGGAAAGATTTATCGGGGTATGATGAGCCCGCGTTGGATTAGCTAGTTGGTGGGGTAAAGGCCTACCAAGGCGACGATCCATAGCTGGTCTGAGAGGATGATCAGCCACATTGGGACTGAGACACGGCCCAAACTCCTACGGGAGGCAGCAGTGGGGAATATTGGACAATGGGCGCAAGCCTGATCCAGCCATGCCGCGTGAGTGATGAAGGTCTTAGGATTGTAAAGCTCTTTCA…	0	0	0	0	0	0	0	4	0	0	0	0	0	0	0	0	0	0	0	0	0	0	0	0	0
Rhizomicrobium_1	G	0	1	11_b_41_1905	99.149	100	N	Rhizomicrobium	rdp|S000643219	-	-	-	-	-	Bacteria	Proteobacteria	Alphaproteobacteria	Micropepsales	Micropepsaceae	Rhizomicrobium	Rhizomicrobium	-	AGAGTTTGATCCTGGCTCAGAACGAACGCTGGCGGCAGGCCTCAAACATGCAAGTCTAGGGGGGTAGCAATACCCACCGGCGGACGGGTGCGTAACACGTGGGAATATACCTTTCGGTACGGAACAACTGCGGGAAACTGCAGCTAATACCGTATACGTCCTTCGGGAGAAAGTTTTTCGCCGAAAGATTAGCCCGCGTTCGATTAGCTAGTTGGTGAGGTAATGGCTCACCAAGGCTACGATCGATAGCTGTTCTGAGAGGAAGATCAGCCACACTGGGACTGAGACACGGCCCAGACTCCTACGGGAGGCAGCAGTTGGGAATCTTGGACAATGGGGGAAACCCTGATCCAGCCATGCCGCGTGAGTGATGAAGGCCTTCGGGTTGTAAAGCTCTTT…	AGAGTTTGATCCTGGCTCAGAACGAACGCTGGCGGCAGGCCTCAAACATGCAAGTCTAGGGGGTGTAGCAATACATCACCGGCGGACGGGTGCGTAACACGTGGGAATATACCTTTCGGTACGGAACAACTGCGGGAAACTGCAGCTAATACCGTATACGTCCTTCGGGAGAAAGTTTTTCGCCGAAAGATTAGCCCGCGTTCGATTAGCTAGTTGGTGAGGTAATGGCTCACCAAGGCGACGATCGATAGCTGTTCTGAGAGGAAGATCAGCCACACTGGGACTGAGACACGGCCCAGACTCCTACGGGAGGCAGCAGTTGGGAATCTTGGACAATGGGGGAAACCCTGATCCAGCCATGCCGCGTGAGTGATGAAGGCCTTCGGGTTGTAAAGCTCT…	0	0	0	0	0	0	0	0	0	0	1041	0	0	0	0	0	0	0	0	0	0	0	0	0	0
Rhodococcus_qingshengii_1	S	0	1	11_b_03_73265	100	100	N	Rhodococcus_qingshengii	16SMicrobial|NR_043535.1	Rhodococcus_MS	5	Rhodococcus_baikonurensis;Rhodococcus_erythropolis;Rhodococcus_globerulus;Rhodococcus_hoagii;Rhodococcus_qingshengii	nt|AB334770.1;nt|AB495165.1;nt|CP025959.1;silva|AB334770.1.1479;silva|AB495165.1.501;silva|AB495166.1.501;silva|AODN01000016.2.1530;silva|LNIU01000009.11.1533	100.0/100.0	Bacteria	Actinobacteria	Actinobacteria	Corynebacteriales	Nocardiaceae	Rhodococcus	Rhodococcus_qingshengii	-	AGAGTTTGATCCTGGCTCAGGACGAACGCTGGCGGCGTGCTTAACACATGCAAGTCGAGCGGTAAGGCCTTTCGGGGTACACGAGCGGCGAACGGGTGAGTAACACGTGGGTGATCTGCCCTGCACTTCGGGATAAGCCTGGGAAACTGGGTCTAATACCGGATATGACCTCCTATCGCATGGTGGGTGGTGGAAAGATTTATCGGTGCAGGATGGGCCCGCGGCCTATCAGCTTGTTGGTGGGGTAATGGCCTACCAAGGCGACGACGGGTAGCCGACCTGAGAGGGTGACCGGCCACACTGGGACTGAGACACGGCCCAGACTCCTACGGGAGGCAGCAGTGGGGAATATTGCACAATGGGCGAAAGCCTGATGCAGCGACGCCGCGTGAGGGATGA…	AGAGTTTGATCCTGGCTCAGGACGAACGCTGGCGGCGTGCTTAACACATGCAAGTCGAGCGGTAAGGCCTTTCGGGGTACACGAGCGGCGAACGGGTGAGTAACACGTGGGTGATCTGCCCTGCACTTCGGGATAAGCCTGGGAAACTGGGTCTAATACCGGATATGACCTCCTATCGCATGGTGGGTGGTGGAAAGATTTATCGGTGCAGGATGGGCCCGCGGCCTATCAGCTTGTTGGTGGGGTAATGGCCTACCAAGGCGACGACGGGTAGCCGACCTGAGAGGGTGACCGGCCACACTGGGACTGAGACACGGCCCAGACTCCTACGGGAGGCAGCAGTGGGGAATATTGCACAATGGGCGAAAGCCTGATGCAGCGACGCCGCGTGAGGGATGA…	0	8	0	0	0	0	0	5	0	0	0	0	0	0	0	0	0	0	0	12	0	0	0	0	0
Rhodoplanes_1	G	0	1	22_a_46_2934	99.786	100	N	Rhodoplanes	rdp|S000876104	-	-	-	-	-	Bacteria	Proteobacteria	Alphaproteobacteria	Rhizobiales	Hyphomicrobiaceae	Rhodoplanes	Rhodoplanes	-	AGAGTTTGATCCTGGCTCAGAGCGAACGCTGGCGGCAGGCCTAACACATGCAAGTCGAGCGCCCCGCAAGGGGAGCGGCAGACGGGAGAGTAACACGTGGGAACGTACCCTTCAGTTCGGAACAACCCAGGGAAACTTGGGCTAATACCGGATACGTCCGTAAGGAGAAAGATTTATCGCTGAAGGATCGGCCCGCGTCTGATTAGCTAGTTGGTGAGGTAACGGCTCACCAAGGCGACGATCAGTAGCTGGTCTGAGAGGATGATCAGCCTCACTGGGACTGAGACACGGCCCAGACTCCTACGGGAGGCAGCAGTGGGGAATATTGGACAATGGGCGCAAGCCTGATCCAGCCATGCCGCGTGGGTGATGAAGGCCCTAGGGTTGTAAAGCCCTTTC…	AGAGTTTGATCCTGGCTCAGAGCGAACGCTGGCGGCAGGCCTAACACATGCAAGTCGAGCGCCCCGCAAGGGGAGCGGCAGACGGGAGAGTAACACGTGGGAACGTACCCTTCAGTTCGGAACAACCCAGGGAAACTTGGGCTAATACCGGATACGTCCGTAAGGAGAAAGATTTATCGCTGAAGGATCGGCCCGCGTCTGATTAGCTTGTTGGTGAGGTAACGGCTCACCAAGGCGACGATCAGTAGCTGGTCTGAGAGGATGATCAGCCTCACTGGGACTGAGACACGGCCCAGACTCCTACGGGAGGCAGCAGTGGGGAATATTGGACAATGGGCGCAAGCCTGATCCAGCCATGCCGCGTGGGTGATGAAGGCCCTAGGGTTGTAAAGCCCTTTC…	0	0	0	0	0	0	0	0	0	0	0	0	0	0	0	0	0	0	0	0	0	0	0	0	0
Rhodopseudomonas_1	G	0	1	22_p_53_8997	99.147	100	N	Rhodopseudomonas	silva|KU713279.1.1340	-	-	-	-	-	Bacteria	Proteobacteria	Alphaproteobacteria	Rhizobiales	Bradyrhizobiaceae	Rhodopseudomonas	Rhodopseudomonas	-	AGAGTTTGATCCTGGCTCAGAGCGAACGCTGGCGGCAGGCTTAACACATGCAAGTCGAACGGGCACTTCGGTGTCAGTGGCAGACGGGTGAGTAACACGTGGGAACATACCTCTTGGTTCGGAACAACACAGGGAAACTTGTGCTAATACCGGATAAGCCCTTACGGGGAAAGATTTATCGCCGAGAGATTGGCCCGCGTCTGATTAGCTAGTTGGTAGGGTAACGGCCTACCAAGGCGACGATCAGTAGCTGGTCTGAGAGGATGATCAGCCACATTGGGACTGAGACACGGCCCAAACTCCTACGGGAGGCAGCAGTGGGGAATATTGGACAATGGGGGCAACCCTGATCCAGCCATGCCGCGTGAGTGATGAAGGCCCTAGGGTTGTAAAGCTCTT…	AGGGTTTGATCATGGCTCAGAGCGAACGCTGGCGGCAGGCTTAACACATGCAAGTCGAACGGGCACTTCGGTGTCAGTGGCAGACGGGTGAGTAACACGTGGGAACGTACCTCTTGGTTCGGAACAACACAGGGAAACTTGTGCTAATACCGGATAAGCCCTTACGGGGAAAGATTTATCGCCGAGAGATCGGCCCGCGTCTGATTAGCTAGTTGGTAGGGTAACGGCCTACCAAGGCGACGATCAGTAGCTGGTCTGAGAGGATGATCAGCCACATTGGGACTGAGACACGGCCCAAACTCCTACGGGAGGCAGCAGTGGGGAATATTGGACAATGGGGGCAACCCTGATCCAGCCATGCCGCGTGAGTGATGAAGGCCCTAGGGTTGTAAAGCTCTT…	0	0	0	0	0	0	0	0	0	0	0	0	0	0	0	0	0	0	0	0	0	0	0	0	0
Rhodospirillaceae_1	F	0	1	11_u_44_325	99.787	100	N	Rhodospirillaceae	rdp|S003992596	-	-	-	-	-	Bacteria	Proteobacteria	Alphaproteobacteria	Rhodospirillales	Rhodospirillaceae	Rhodospirillaceae	Rhodospirillaceae	-	AGAGTTTGATCCTGGCTCAGAACGAACGCTGGCGGCATGCCTAACACATGCAAGTCGAACGAAGGCTTCGGCCTTAGTGGCGCACGGGTGAGTAACGCGTGGGAACCTGCCCTTTTGTTCGGAATAACGTTGGGAAACTGACGCTAATACCGGATACGCCCTTCGGGGGAAAGATTTATCGCAGAAGGAGGGGCCCGCGTCAGATTAGCTAGTTGGTGGGGTAATGGCCTACCAAGGCGATGATCTGTAGCTGGTCTGAGAGGATGATCAGCCACACTGGGACTGAGACACGGCCCAGACTCCTACGGGAGGCAGCAGTGGGGAATATTGGACAATGGGCGAAAGCCTGATCCAGCAATGCCGCGTGAGTGATGAAGGCCTTAGGGTTGTAAAGCTCTT…	AGAGTTTGATCCTGGCTCAGAACGAACGCTGGCGGCATGCCTAACACATGCAAGTCGAACGAAGGCTTCGGCCTTAGTGGCGCACGGGTGAGTAACGCGTGGGAACCTGCCCTTTTGTTCGGAATAACGTTGGGAAACTGACGCTAATACCGGATACGCCCTTCGGGGGAAAGATTTATCGCAGAAGGAGGGGCCCGCGTCAGATTAGCTAGTTGGTGGGGTAATGGCCTACCAAGGCGATGATCTGTAGCTGGTCTGAGAGGATGATCAGCCACACTGGGACTGAGACACGGCCCAGACTCCTACGGGAGGCAGCAGTGGGGAATATTGGACAATGGGCGAAAGCCTGATCTAGCAATGCCGCGTGAGTGATGAAGGCCTTAGGGTTGTAAAGCTCTT…	0	0	0	0	0	0	0	0	0	0	0	0	0	0	0	0	0	0	0	0	0	0	0	0	0
Rhodospirillales_MF_1	F	2	1	11_a_34_1469	99.786	99.5736	N	Magnetospirillaceae;Rhodospirillaceae	rdp|S004414981;silva|LC031354.1.860	-	-	-	-	-	Bacteria	Proteobacteria	Alphaproteobacteria	Rhodospirillales	Rhodospirillales_MF	Rhodospirillales_MF	Rhodospirillales_MF	-	AGAGTTTGATCCTGGCTCAGAACGAACGCTGGCGGCATGCCTAACACATGCAAGTCGAACGAAGGCTTCGGCCTTAGTGGCGCACGGGTGAGTAACGCGTGGGAAACTGCCTATTGGTGGGGAATAACGACGGGAAACTGTCGCTAATACCGCATAAGCCCTTCGGGGGAAAGATTTATCGCCGATAGATGTGCCCGCGTCCGATTAGCTAGTTGGTGAGGTAATGGCTCACCAAGGCGACGATCGGTAGCTGGTCTGAGAGGATGATCAGCCACACTGGGACTGAGACACGGCCCAGACTCCTACGGGAGGCAGCAGTGGGGAATATTGGACAATGGGCGAAAGCCTGATCCAGCAATGCCGCGTGAGTGATGAAGGCCTTAGGGTTGTAAAGCTCTT…	AGTTTGATCCTGGCTCAGAACGAACGCTGGCGGCATGCCTAACACATGCAAGTCGAACGAAGGCTTCGGCCTTAGTGGCGCACGGGTGAGTAACGCGTGGGAAACTGCCTATTGGTGGGGAATAACGACGGGAAACTGTCGCTAATACCGCATAAGCCCTTTGGGGGAAAGATTTATCGCCGATAGATGTGCCCGCGTCCGATTAGCTAGTTGGTGAGGTAATGGCTCACCAAGGCGACGATCGGTAGCTGGTCTGAGAGGATGATCAGCCACACTGGGACTGAGACACGGCCCAGACTCCTACGGGAGGCAGCAGTGGGGAATATTGGACAATGGGCGAAAGCCTGATCCAGCAATGCCGCGTGAGTGATGAAGGCCTTAGGGTTGTAAAGCTCTTTC…	0	0	624	0	0	0	0	0	0	0	0	0	0	0	0	0	0	0	0	0	0	0	0	0	0
Romboutsia_1	G	0	1	22_r_29_1951	99.795	100	N	Romboutsia	rdp|S001071729;silva|EU472630.1.1362	-	-	-	-	-	Bacteria	Firmicutes	Clostridia	Clostridiales	Peptostreptococcaceae	Romboutsia	Romboutsia	-	AGAGTTTGATCCTGGCTCAGGATGAACGCTGGCGGCGTGCCTAACACATGCAAGTCGAGCGATTCTCTTCGGAGAAGAGCGGCGGACGGGTGAGTAACGCGTGGGTAACCTGCCCTGTACACACGGATAACATACCGAAAGGTATGCTAATACGAGATAATATGCTTTTATCGCATGGTAGAAGTATCAAAGCTTTTGCGGTACAGGATGGACCCGCGTCTGATTAGCTAGTTGGTGAGGTAACGGCTCACCAAGGCGACGATCAGTAGCCGACCTGAGAGGGTGATCGGCCACATTGGAACTGAGACACGGTCCAAACTCCTACGGGAGGCAGCAGTGGGGAATATTGCACAATGGGCGAAAGCCTGATGCAGCAACGCCGCGTGAGCGATGAAGGCC…	AGAGTTTGATCCTGGCTCAGGATGAACGCTGGCGGCGTGCCTAACACATGCAAGTCGAGCGATTCTCTTCGGAGAAGAGCGGCGGACGGGTGAGTAACGCGTGGGTAACCTGCCCTGTACACACGGATAACATACCGAAAGGTATGCTAATACGAGATAATATGCTTTTATCGCATGGTAGAAGTATCAAAGCTTTTGCGGTACAGGATGGACCCGCGTCTGATTAGCTAGTTGGTGAGGTAACGGCTCACCAAGGCGACGATCAGTAGCCGACCTGAGAGGGTGATCGGCCACATTGGAACTGAGACACGGTCCAAACTCCTACGGGAGGCAGCAGTGGGGAATATTGCACAATGGGCGAAAGCCTGATGCAGCAACGCCGCGTGAGCGATGAAGGCC…	0	0	0	0	108	0	0	0	0	60	0	0	0	0	0	0	0	0	0	0	0	0	0	1	0
Romboutsia_timonensis_1	S	0	1	11_z_57_48176	99.385	100	N	Romboutsia_timonensis	16SMicrobial|NR_144740.1	-	-	-	-	-	Bacteria	Firmicutes	Clostridia	Clostridiales	Peptostreptococcaceae	Romboutsia	Romboutsia_timonensis	-	AGAGTTTGATCCTGGCTCAGGATGAACGCTGGCGGCGTGCCTAACACATGCAAGTCGAGCGATTCTCTTCGGAGAAGAGCGGCGGACGGGTGAGTAACGCGTGGGTAACCTGCCCTGTACACACGGATAACATACCGAAAGGTATGCTAATACGAGATAATATACTTTTATCGCATGGTAGAAGTATCAAAGCTTTTGCGGTACAGGATGGACCCGCGTCTGATTAGCTAGTTGGTAAGGTAACGGCTTACCAAGGCGACGATCAGTAGCCGACCTGAGAGGGTGATCGGCCACATTGGAACTGAGACACGGTCCAAACTCCTACGGGAGGCAGCAGTGGGGAATATTGCACAATGGGCGAAAGCCTGATGCAGCAACGCCGCGTGAGCGATGAAGGCC…	AGAGTTTGATCCTGGCTCAGGATGAACGCTGGCGGCGTGCCTAACACATGCAAGTCGAGCGATTTTCTTCGGAAAAGAGCGGCGGACGGGTGAGTAACGCGTGGGTAACCTGCCCTGTACACACGGATAACATACCGAAAGGTATGCTAATACGAGATAATATGCTTTTATCGCATGGTAGAAGTATCAAAGCTTTTGCGGTACAGGATGGACCCGCGTCTGATTAGCTAGTTGGTAAGGTAACGGCTTACCAAGGCGACGATCAGTAGCCGACCTGAGAGGGTGATCGGCCACATTGGAACTGAGACACGGTCCAAACTCCTACGGGAGGCAGCAGTGGGGAATATTGCACAATGGGCGAAAGCCTGATGCAGCAACGCCGCGTGAGCGATGAAGGCC…	0	0	0	0	0	0	0	0	0	0	0	0	0	0	0	0	0	0	0	0	0	0	0	0	0
Roseomonas_1	G	0	1	11_e_59_4229	99.787	100	N	Roseomonas	rdp|S002896158;silva|JN198984.1.742	-	-	-	-	-	Bacteria	Proteobacteria	Alphaproteobacteria	Rhodospirillales	Acetobacteraceae	Roseomonas	Roseomonas	-	AGAGTTTGATCCTGGCTCAGAGCGAACGCTGGCGGCATGCTTAACACATGCAAGTCGCACGGGCAGCAATGTCAGTGGCGGACGGGTGAGTAACGCGTAGGAACGTGTCCAGAGGTGGGGGACAACCCCGGGAAACTGGGGCTAATACCGCATATGTCCTGAGGGACAAAGCCGAAAGGCGCCTTTGGAGCGGCCTGCGTCCGATTAGGTAGTTGGTGGGGTAAAGGCCTACCAAGCCTGCGATCGGTAGCTGGTCTGAGAGGACGACCAGCCACACTGGGACTGAGACACGGCCCAGACTCCTACGGGAGGCAGCAGTGGGGAATATTGGACAATGGGCGAAAGCCTGATCCAGCAATGCCGCGTGGGTGAAGAAGGTCTTCGGATCGTAAAGCCCTT…	AGAGTTTGATCCTGGCTCAGAGCGAACGCTGGCGGCATGCTTAACGCATGCAAGTCGCACGGGCAGCAATGTCAGTGGCGGACGGGTGAGTAACGCGTAGGAACGTGTCCAGAGGTGGGGGACAACCCCGGGAAACTGGGGCTAATACCGCATATGTCCTGAGGGACAAAGCCGAAAGGCGCCTTTGGAGCGGCCTGCGTCCGATTAGGTAGTTGGTGGGGTAAAGGCCTACCAAGCCTGCGATCGGTAGCTGGTCTGAGAGGACGACCAGCCACACTGGGACTGAGACACGGCCCAGACTCCTACGGGAGGCAGCAGTGGGGAATATTGGACAATGGGCGAAAGCCTGATCCAGCAATGCCGCGTGGGTGAAGAAGGTCTTCGGATCGTAAAGCCCTT…	0	0	0	0	0	0	0	0	0	0	0	0	0	305	0	0	0	0	0	0	0	0	0	0	0
Roseomonas_2	G	0	1	11_a_34_1174	99.787	100	N	Roseomonas	silva|JF341107.1.742	-	-	-	-	-	Bacteria	Proteobacteria	Alphaproteobacteria	Rhodospirillales	Acetobacteraceae	Roseomonas	Roseomonas	-	AGAGTTTGATCCTGGCTCAGAGCGAACGCTGGCGGAATGCTTAACACATGCAAGTCGCACGGTCAGCAATGGCAGTGGCGGACGGGTGAGTAACGCGTAGGAATATGTCCAGAGGTGGGGGACAACCCCGGGAAACTGGGGCTAATACCGCATATGAGCTGAGGCTCAAAGCAGTGATGCGCCTTTGGAGTAGCCTGCGTCCGATTAGCTTGTTGGTGGGGTAATGGCCTACCAAGGCGACGATCGGTAGCTGGTCTGAGAGGACGACCAGCCACACTGGGACTGAGACACGGCCCAGACTCCTACGGGAGGCAGCAGTGGGGAATATTGGACAATGGGCGCAAGCCTGATCCAGCAATTCCGCGTGGGTGAAGAAGGTCTTCGGATTGTAAAGCCCTT…	AGAGTTTGATCCTGGCTCAGAGCGAACGCTGGCGGAATGCTTAACACATGCAAGTCGCACGGTCAGCAATGGCAGTGGTGGACGGGTGAGTAACGCGTAGGAATATGTCCAGAGGTGGGGGACAACCCCGGGAAACTGGGGCTAATACCGCATATGAGCTGAGGCTCAAAGCAGTGATGCGCCTTTGGAGTAGCCTGCGTCCGATTAGCTTGTTGGTGGGGTAATGGCCTACCAAGGCGACGATCGGTAGCTGGTCTGAGAGGACGACCAGCCACACTGGGACTGAGACACGGCCCAGACTCCTACGGGAGGCAGCAGTGGGGAATATTGGACAATGGGCGCAAGCCTGATCCAGCAATTCCGCGTGGGTGAAGAAGGTCTTCGGATTGTAAAGCCCTT…	0	0	305	0	0	0	0	0	0	0	0	0	0	0	0	0	0	0	0	0	0	0	0	0	0
Roseomonas_gilardii_1	S	0	1	22_b_50_309	99.574	100	N	Roseomonas_gilardii	nt|CP015583.1;silva|CP015583.1690449.1691946	-	-	-	-	-	Bacteria	Proteobacteria	Alphaproteobacteria	Rhodospirillales	Acetobacteraceae	Roseomonas	Roseomonas_gilardii	-	AGAGTTTGATCCTGGCTCAGAGCGAACGCTGGCGGCATGCTTAACACATGCAAGTCGCACGGGCAGCAATGTCAGTGGCGGACGGGTGAGTAACGCGTAGGAACGTGTCTTGAGGTGGGGGACAACCCCGGGAAACTGGGGCTAATACCGCATAGGGGCTGAGGCCCAAAGCCGAAAGGCGCCTTTGGAGCGGCCTGCGTCCGATTAGGTAGTTGGTGGGGTAAAGGCCTACCAAGCCTGCGATCGGTAGCTGGTCTGAGAGGACGACCAGCCACACTGGGACTGAGACACGGCCCAGACTCCTACGGGAGGCAGCAGTGGGGAATATTGGACAATGGGCGAAAGCCTGATCCAGCAATGCCGCGTGGGTGAAGAAGGTCTTCGGATCGTAAAGCCCTT…	AGAGTTTGATCCTGGCTCAGAGCGAACGCTGGCGGCATGCTTAACACATGCAAGTCGCACGGGCAGCAATGTCAGTGGCGGACGGGTGAGTAACGCGTAGGAACGTGTCCAGAGGTGGGGGACAACCCCGGGAAACTGGGGCTAATACCGCATAGGGGCTGAGGCCCAAAGCCGAAAGGCGCCTTTGGAGCGGCCTGCGTCCGATTAGGTAGTTGGTGGGGTAAAGGCCTACCAAGCCTGCGATCGGTAGCTGGTCTGAGAGGACGACCAGCCACACTGGGACTGAGACACGGCCCAGACTCCTACGGGAGGCAGCAGTGGGGAATATTGGACAATGGGCGAAAGCCTGATCCAGCAATGCCGCGTGGGTGAAGAAGGTCTTCGGATCGTAAAGCCCTT…	0	0	0	0	0	132	0	0	0	0	0	0	0	0	0	0	0	0	0	0	0	0	0	0	0
Rothia_1	G	0	1	11_a_26_26534	99.211	100	N	Rothia	rdp|S003393366;silva|JQ448117.1.1389	-	-	-	-	-	Bacteria	Actinobacteria	Actinobacteria	Micrococcales	Micrococcaceae	Rothia	Rothia	-	AGAGTTTGATCCTGGCTCAGGACGAACGCTGGCGGCGTGCTTAACACATGCAAGTCGAACGATGAAGCCTAGCTTGCTAGGTGGATTAGTGGCGAACGGGTGAGTAATACGTGAGTAACCTACCTTTAACTCTGGGATAAGCCTGGGAAACTGGGTCTAATACCGGATACGACCAATCTCCGCATGGGGTGTTGGTGGAAAGCGTTATGTAGTGGTTATAGATGGGCTCACGGCCTATCAGCTTGTTGGTGAGGTAATGGCTCACCAAGGCGACGACGGGTAGCCGGCCTGAGAGGGTGACCGGCCACACTGGGACTGAGACACGGCCCAGACTCCTACGGGAGGCAGCAGTGGGGAATATTGCACAATGGGCGCAAGCCTGATGCAGCGACGCCGCGT…	AGAGTTTGATCATGGCTCAGGACGAACGCTAGGCGGCGTGCTTAACACATGCAAGTCGAACGATGAAGCCTAGCTTGCTAGGTGGATTAGTGGCGAACGGGTGAGTAATACGTGAGTAACCTACCTTTAACTCTGGGATAAGCCTGGGAAACTGGGTCTAATACCGGATACGACCAATCTCCGCATGGGGTGTTGGTGGAAAGCGTTATGTAGTGGTTATAGATGGGCTCACGGCCTATCAGCTTGTTGGTGAGGTAACGGCTCACCAAGGCGACGACGGGTAGCCGGCCTGAGAGGGTGACCGGCCACACTGGGACTGAGACACGGCCCAGACTCCTACGGGAGGCAGCAGTGGGGAATATTGCACAATGGGCGCAAGCCTGATGCAGCGACGCCGCG…	0	14	0	0	10	2	18	0	1	0	3	227	1	0	0	4	1	38	0	0	0	20	5	7	1
Rothia_MS_1	S	2	1	11_a_26_1354	100	100	N	Rothia_aeria;Rothia_dentocariosa	nt|AB753461.1;nt|LR134479.1;silva|AB753461.1.1487;silva|JPVS01000021.3471.5001	-	-	-	-	-	Bacteria	Actinobacteria	Actinobacteria	Micrococcales	Micrococcaceae	Rothia	Rothia_MS	-	AGAGTTTGATCCTGGCTCAGGACGAACGCTGGCGGCGTGCTTAACACATGCAAGTCGAACGATGAAGCGGTGCTTGCACCGTGGATTAGTGGCGAACGGGTGAGTAATACGTGAGTGACCTACCTTTGACTCTGGGATAAGCCTGGGAAACTGGGTCTAATACCGGATACGACCAATCTCTGCATGGGGTGTTGGTGGAAAGCGTTATGGAGTGGTTTTAGATGGGCTCACGGCCTATCAGCTTGTTGGTGAGGTAATGGCTTACCAAGGCGACGACGGGTAGCCGGCCTGAGAGGGTGACCGGCCACACTGGGACTGAGACACGGCCCAGACTCCTACGGGAGGCAGCAGTGGGGAATATTGCACAATGGGCGCAAGCCTGATGCAGCGACGCCGCGT…	AGAGTTTGATCCTGGCTCAGGACGAACGCTGGCGGCGTGCTTAACACATGCAAGTCGAACGATGAAGCGGTGCTTGCACCGTGGATTAGTGGCGAACGGGTGAGTAATACGTGAGTGACCTACCTTTGACTCTGGGATAAGCCTGGGAAACTGGGTCTAATACCGGATACGACCAATCTCTGCATGGGGTGTTGGTGGAAAGCGTTATGGAGTGGTTTTAGATGGGCTCACGGCCTATCAGCTTGTTGGTGAGGTAATGGCTTACCAAGGCGACGACGGGTAGCCGGCCTGAGAGGGTGACCGGCCACACTGGGACTGAGACACGGCCCAGACTCCTACGGGAGGCAGCAGTGGGGAATATTGCACAATGGGCGCAAGCCTGATGCAGCGACGCCGCGT…	0	269	0	0	0	0	0	0	0	0	0	0	3	0	0	0	0	46	0	0	1	0	7	0	0
Rothia_mucilaginosa_1	S	0	5	11_a_26_6609	99.606	100	N	Rothia_mucilaginosa	nt|AP014938.1	-	-	-	-	-	Bacteria	Actinobacteria	Actinobacteria	Micrococcales	Micrococcaceae	Rothia	Rothia_mucilaginosa	-	AGAGTTTGATCCTGGCTCAGGACGAACGCTGGCGGCGTGCTTAACACATGCAAGTCGAACGATGAAGCCTAGCTTGCTAGGTGGATTAGTGGCGAACGGGTGAGTAATACGTGAGTAACCTACCTTTAACTCTGGGATAAGCCTGGGAAACTGGGTCTAATACCGGATACGACCAATCTCCGCATGGGGTGTTGGTGGAAAGCGTTATGTAGTGGTTATAGATGGGCTCACGGCCTATCAGCTTGTTGGTGAGGTAATGGCTCACCAAGGCGACGACGGGTAGCCGGCCTGAGAGGGTGACCGGCCACACTGGGACTGAGACACGGCCCAGACTCCTACGGGAGGCAGCAGTGGGGAATATTGCACAATGGGCGCAAGCCTGATGCAGCGACGCCGCGT…	AGAGTTTGATTCTGGCTCAGGACGAACGCTGGCGGCGTGCTTAACACATGCAAGTCGAACGATGAAGCCTAGCTTGCTAGGTGGATTAGTGGCGAACGGGTGAGTAATACGTGAGTAACCTACCTTTAACTCTGGGATAAGCCTGGGAAACTGGGTCTAATACCGGATACGACCAATCTCCGCATGGGGTGTTGGTGGAAAGCGTTATGTAGTGGTTATAGATGGGCTCACGGCCTATCAGCTTGTTGGTGAGGTAATGGCTCACCAAGGCGACGACGGGTAGCCGGCCTGAGAGGGTGACCGGCCACACTGGGACTGAGACACGGCCCAGACTCCTACGGGAGGCAGCAGTGGGGAATATTGCACAATGGGCGCAAGCCTGATGCAGCGACGCCGCGT…	1	150	0	2	81	28	177	1	9	0	66	2802	6	209	2	66	37	336	2	0	0	284	109	70	6
Rubellimicrobium_1	G	0	1	22_e_20_500	99.787	100	N	Rubellimicrobium	rdp|S003586438;silva|JQ386677.1.742	-	-	-	-	-	Bacteria	Proteobacteria	Alphaproteobacteria	Rhodobacterales	Rhodobacteraceae	Rubellimicrobium	Rubellimicrobium	-	AGAGTTTGATCCTGGCTCAGAACGAACGCTGGCGGCAGGCTTAACACATGCAAGTCGAGCGGGCCCTTCGGGGTCAGCGGCGGACGGGTTAGTAACGCGTGGGAACGTGCCCTTTGCTCTGGAATAGCCCTGGGAAACTGGGGGTAATACCGGATGTGCCCTGAGGGGGAAAGATTTATCGGCAAGGGATCGGCCCGCGTCTGATTAGGTAGTTGGTGAGGTAATGGCTCACCAAGCCGACGATCGGTAGCTGGTTTGAGAGGATGATCAGCAACACTGGGACTGAGACACGGCCCAGACTCCTACGGGAGGCAGCAGTGGGGAATCTTAGACAATGGGCGCAAGCCTGATCTAGCCATGCCGCGTGGGTGATGAAGGCCTTAGGGTCGTAAAGCCCTT…	AGAGTTTGATCCTGGCTCAGAACGAACGCTGGCGGCAGGCTTAACACATGCAAGTCGAGCGGGCCCTTCGGGGTCAGCGGCGGACGGGTTAGTAACGCGTGGGAACGTGCCCTTTGCTCTGGAATAGCCCTGGGAAACTGGGGGTAATACCGGATGTGCCCTGAGGGGGAAAGATTTATCGGCAAGGGATCGGCCCGCGTCTGATTAGGTAGTTGGTGAGGTAACGGCTCACCAAGCCGACGATCGGTAGCTGGTTTGAGAGGATGATCAGCAACACTGGGACTGAGACACGGCCCAGACTCCTACGGGAGGCAGCAGTGGGGAATCTTAGACAATGGGCGCAAGCCTGATCTAGCCATGCCGCGTGGGTGATGAAGGCCTTAGGGTCGTAAAGCCCTT…	0	0	0	0	0	0	0	0	0	0	0	0	0	0	0	0	0	0	0	0	0	0	25	0	0
Ruminococcus_1	G	0	1	22_p_26_251	99.807	100	N	Ruminococcus	rdp|S003961084;silva|CDYP01018538.4473.5982	-	-	-	-	-	Bacteria	Firmicutes	Clostridia	Clostridiales	Ruminococcaceae	Ruminococcus	Ruminococcus	-	AGAGTTTGATCCTGGCTCAGGACGAACGCTGGCGGCGTGCCTAACACATGCAAGTCGAACGGAACTGTTTTGAAAGATTTCTTCGGAATGAATTTGATTTAGTTTAGTGGCGGACGGGTGAGTAACGCGTGAGTAACCTGCCTTCAAGAGGGGGATAACATTCTGAAAAGAATGCTAATACCGCATGATATATCGGAACCACATGGTTTTGATATCAAAGATTTTATCGCTTGAAGATGGACTCGCGTCCGATTAGTTAGTTGGTGAGGTAACGGCTCACCAAGACCGCGATCGGTAGCCGGACTGAGAGGTTGAACGGCCACATTGGGACTGAGACACGGCCCAGACTCCTACGGGAGGCAGCAGTGGGGGATATTGCGCAATGGGGGCAACCCTGAC…	AGAGTTTGATCCTGGCTCAGGACGAACGCTGGCGGCGTGCCTAACACATGCAAGTCGAACGGAACTGTTTTGAAAGATTTCTTCGGAATGAATTTGATTTAGTTTAGTGGCGGACGGGTGAGTAACGCGTGAGTAACCTGCCTTCAAGAGGGGGATAACATTCTGAAAAGAATGCTAATACCGCATGACATATCGGAACCACATGGTTTTGATATCAAAGATTTTATCGCTTGAAGATGGACTCGCGTCCGATTAGTTAGTTGGTGAGGTAACGGCTCACCAAGACCGCGATCGGTAGCCGGACTGAGAGGTTGAACGGCCACATTGGGACTGAGACACGGCCCAGACTCCTACGGGAGGCAGCAGTGGGGGATATTGCGCAATGGGGGCAACCCTGAC…	0	0	0	0	0	0	0	0	0	0	0	0	0	0	0	0	0	0	0	0	0	0	0	0	0
Saccharimonadaceae_1	F	0	1	11_r_23_2606	100	99.384	N	Saccharimonadaceae	silva|JQ458770.1.1351	-	-	-	-	-	Bacteria	Patescibacteria	Saccharimonadia	Saccharimonadales	Saccharimonadaceae	Saccharimonadaceae	Saccharimonadaceae	-	AGAGTTTGATCCTGGCTCAGGATGAATGCTGGCGGCGTGCCTAACACATGCAAGTCGAGCGGCAGCGAGGGGTGCTTGCACCCTGTCGGCGAGCGGCGGACGGCTGAGTAACGCGTGGGAATCTACCCTAAAGTGAGGGATAACCGCCCGAAAGGGTGGCTAATACCGCATATGATCTTCGGATTAAAGGATTTATCCGCTTTAGGAAGAGCCCGCGTTAGATTAGGTAGTTGGTAGGGTAATGGCCTACCAAGCCAACGATCTATAGCTGGTCTGAGAGGATGATCAGCCAGACTGGAACTGAGACACGGTCCAGACTCCTACGGGAGGCAGCAGTGAGGAATCTTCCACAATGGGCGAAAGCCTGATGGAGCAACGCCGCGTGAAGGATGAAGGCCT…	GAGTTTGATCCTGGCTCAGGATGAATGCTGGCGGCGTGCCTAACACATGCAAGTCGAGCGGCAGCGAGGGGTGCTTGCACCCTGTCGGCGAGCGGCGGACGGCTGAGTAACGCGTGGGAATCTACCCTAAAGTGAGGGATAACCGCCCGAAAGGGTGGCTAATACCGCATATGATCTTCGGATTAAAGGATTTATCCGCTTTAGGAAGAGCCCGCGTTAGATTAGGTAGTTGGTAGGGTAATGGCCTACCAAGCCAACGATCTATAGCTGGTCTGAGAGGATGATCAGCCAGACTGGAACTGAGACACGGTCCAGACTCCTACGGGAGGCAGCAGTGAGGAATCTTCCACAATGGGCGAAAGCCTGATGGAGCAACGCCGCGTGAAGGATGAAGGCCTT…	0	0	0	0	0	0	0	0	0	0	0	0	0	0	0	0	0	0	0	0	8	0	292	0	0
Saccharimonadaceae_2	F	0	1	22_r_41_6374	99.383	99.7947	N	Saccharimonadaceae	silva|JQ465360.1.1282	-	-	-	-	-	Bacteria	Patescibacteria	Saccharimonadia	Saccharimonadales	Saccharimonadaceae	Saccharimonadaceae	Saccharimonadaceae	-	AGAGTTTGATCCTGGCTCAGGATGAATGCTGGCGGCGTGCCTAACACATGCAAGTCGAGCGGCAGCGAGGGGTGCTTGCACCCTGTCGGCGAGCGGCGAACGGCTGAGTAACGCGTAGGAATTTGCCCCAAAGTGAGGGATAACTGCCCGAAAGGGTAGCTAATACCGCATATGGTCTTCGGATTAAAGGATTTATCCGCTTTGGGAGAAGCCTGCGTTGGATTAGGTTGTTGGTAGGGTAATGGCCTACCAAGCCGACGATCCATAGCTGGTCTGAGAGGATGATCAGCCAGACTGGAACTGAGACACGGTCCAGACTCCTACGGGAGGCAGCAGTGAGGAATCTTCCACAATGGGCGAAAGCCTGATGGAGCAACGCCGCGTGAAGGATGAAGGCCT…	GAGTTTGATCATGGCTCAGGATGAATGCTGGCGGCGTGCCTAACACATGCAAGTCGAGCGGCAGCGAGGGGTGCTTGCACCCTGTCGGCGAGCGGCGAACGGCTGAGTAACGCGTAGGAATTTGCCCCAAAGTGAGGGATAACTGCCCGAAAGGGTAGCTAATACCGCATATGGTCTTCGGATTAAAGGATTTATCCGCTTTTGGGAGAAGCCTGCGTTGGATTAGGTTTGTTGGTAGGGTAATGGCCTACCAAGCCGACGATCCATAGCTGGTCTGAGAGGATGATCAGCCAGACTGGAACTGAGACACGGTCCAGACTCCTACGGGAGGCAGCAGTGAGGAATCTTCCACAATGGGCGAAAGCCTGATGGAGCAACGCCGCGTGAAGGATGAAGGCC…	0	0	0	0	0	0	0	0	0	0	0	0	1	0	0	0	0	0	0	0	0	0	0	0	0
Saccharimonadaceae_3	F	0	1	22_b_15_1517	99.588	99.5893	N	Saccharimonadaceae	silva|JQ472500.1.1353	-	-	-	-	-	Bacteria	Patescibacteria	Saccharimonadia	Saccharimonadales	Saccharimonadaceae	Saccharimonadaceae	Saccharimonadaceae	-	AGAGTTTGATCCTGGCTCAGGATGAACGCTGGCGGCGTGCCTAACACATGCAAGTCGAGCGGCAGCGAGGGGTGCTTGCACCCTGTCGGCGAGCGGCGGACGGCTGAGTAACGCGTGGGAACGTGCCCCAAAGTGAGGAATAACTGCCCGAAAGGGTAGCTAATACCGCATATTATCTTCGGATCAAAGGATTTATCCGCTTTGGGAGCGGCTCGCGTCGGATTAGGTAGTTGGTGAGGTAATGGCTCACCAAGCCGACGATCCGTAGCTGGTCTGAGAGGATGACCAGCCAGACTGGAACTGAGACACGGTCCAGACTCCTACGGGAGGCAGCAGTGAGGAATCTTCCACAATGGGCGAAAGCCTGATGGAGCAACGCCGCGTGCAGGACGAAGGCCT…	AGAGTTTGATCATGGCTCAGGATGAACGCTGGCGGCGTGCCTAACACATGCAAGTCGAGCGGCAGCGAGGGGTGCTTGCACCCTGTCGGCGAGCGGCGGACGGCTGAGTAACGCGTGGGAACGTGCCCCAAAGTGAGGAATAACTGCCCGAAAGGGTAGCTAATACCGCATATTATCTTCGGATCAAAGGATTTATCCGCTTTGGGAGCGGCCCGCGTCGGATTAGGTAGTTGGTGAGGTAATGGCTCACCAAGCCGACGATCCGTAGCTGGTCTGAGAGGATGACCAGCCAGACTGGAACTGAGACACGGTCCAGACTCCTACGGGAGGCAGCAGTGAGGAATCTTCCACAATGGGCGAAAGCCTGATGGAGCAACGCCGCGTGCAGGACGAAGGCCT…	0	0	0	0	0	0	0	0	0	0	0	0	0	0	0	0	0	0	0	16	0	0	0	0	0
Saccharimonadaceae_4	F	0	1	11_e_29_8718	100	99.5893	N	Saccharimonadaceae	silva|JX086375.1.764	-	-	-	-	-	Bacteria	Patescibacteria	Saccharimonadia	Saccharimonadales	Saccharimonadaceae	Saccharimonadaceae	Saccharimonadaceae	-	AGAGTTTGATCCTGGCTCAGGATGAATGCTGGCGGCGTGCCTAACACATGCAAGTCGAGCGGCAGCGAGGGGTGCTTGCACCCTGTCGGCGAGCGGCGAACGGCTGAGTAACGCGTAGGAATTTGCCCCAAAGTGAGGAATAACTGCCCGAAAGGGTAGCTAATGCCGCATATGGTCTTCGGATTAAAGGATTTATCCGCTTTGGGAGAAGCCTGCGTTGGATTAGGTTGTTGGTAGGGTAATGGCCTACCAAGCCGACGATCCATAGCTGGTCTGAGAGGATGATCAGCCAGACTGGAACTGAGACACGGTCCAGACTCCTACGGGAGGCAGCAGTGAGGAATCTTCCACAATGGGCGAAAGCCTGATGGAGCAACGCCGCGTGAAGGATGAAGGCCT…	AGAGTTTGATCCTGGCTCAGGATGAATGCTGGCGGCGTGCCTAACACATGCAAGTCGAGCGGCAGCGAGGGGTGCTTGCACCCTGTCGGCGAGCGGCGAACGGCTGAGTAACGCGTAGGAATTTGCCCCAAAGTGAGGAATAACTGCCCGAAAGGGTAGCTAATGCCGCATATGGTCTTCGGATTAAAGGATTTATCCGCTTTGGGAGAAGCCTGCGTTGGATTAGGTTGTTGGTAGGGTAATGGCCTACCAAGCCGACGATCCATAGCTGGTCTGAGAGGATGATCAGCCAGACTGGAACTGAGACACGGTCCAGACTCCTACGGGAGGCAGCAGTGAGGAATCTTCCACAATGGGCGAAAGCCTGATGGAGCAACGCCGCGTGAAGGATGAAGGCCT…	0	0	0	0	0	0	0	0	0	0	0	0	480	0	0	0	0	0	0	0	0	0	0	0	0
Saccharimonadales_1	O	0	2	22_b_02_6357	99.255	99.6289	N	Saccharimonadales	silva|FJ470578.1.1491	-	-	-	-	-	Bacteria	Patescibacteria	Saccharimonadia	Saccharimonadales	Saccharimonadales	Saccharimonadales	Saccharimonadales	-	AGAGTTTGATCCTGGCTCAGGATTAACGCTGGCGGCGTGCCTAACACATGCAAGTCGAGCGGCAGCGAGTTTTACACTGAATTCTGGAAGCTTCTAGTTGAAAGAGAAGATATTATTCAAGAATTTTGTGTAAAATGTCGGCGAGCGGCGGACGGCTGAGTAACGCGTGGGAACGTACCCCAAAGTGAGGGATAACGCATCGAAAGGTGTGCTAATACCGCATATGGTCTTCGGATTAAAGCCTTCGGGCGCTTTGGGAACGGCCTGCGTAAGATTAGATAGTTGGTGGGGTAATGGCCTACCAAGTCAACGATCTTTAACTGGTTTGAGAGGATGATCAGTCAGACTGGAACTGAGACACGGTCCAGACTCCTACGGGAGGCAGCAGTGAGGAATCTT…	AGAGTTTGATCCTGGCTCAGGATTAACGCTGGCGGCGTGCCTAACACATGCAAGTCGAGCGGCAGCGAGTTTTACACTGAATTCTGGAAGCTTCTGGTTGAAAGAGAAGAT-TTATTCAAGAATTTTGTGTAAAATGTCGGCGAGCGGCGGACGGCTGAGTAACGCGTGGGAACGTACCCCAAAGTGAGGGATAACGCATCGAAAGGTGTGCTAATACCGCATATGGTCTTCGGATTAAAGCCTTCGGGCGCTTTGGGAACGGCCTGCGTAAGATTAGATAGTTGGTGGGGTAATGGCCTACCAAGTCGACGATCTTTAACTGGTTTGAGAGGATGATCAGTCAGACTGGAACTGAGACACGGTCCAGACTCCTACGGGAGGCAGCAGTGAGGAATCTT…	0	0	0	0	1614	0	0	0	0	0	0	0	0	0	0	0	0	1	0	0	0	0	0	0	312
Saccharimonadales_2	O	0	1	11_p_30_524	99.582	99.3763	N	Saccharimonadales	silva|HE604653.1.1344	-	-	-	-	-	Bacteria	Patescibacteria	Saccharimonadia	Saccharimonadales	Saccharimonadales	Saccharimonadales	Saccharimonadales	-	AGAGTTTGATCCTGGCTCAGGATGAATGCTGGCGGCGTGCCTAACACATGCAAGTCGAGCGGTAAGGCCCCTTCGGGGGTACACGAGCGGCGGACGGCTGAGTAACGCGTGGGAACATGCCCCAAAGTGAGGAATAAGCTCCAGAAATGGAGTCTAATGCCGCATATGATCTTCGGATTAAAGGATTTATCCGCTTTGGGAGTGGCCTGCGTACGATTAGATAGTTGGTGAGGTAATGGCTTACCAAGTCTACGATCGTTAACTGGTCTGAGAGGATGATCAGTCAGACTGGAACTGAGACACGGTCCAGACTCCTACGGGAGGCAGCAGTGAGGAATCTTCCACAATGGGCGAAAGCCTGATGGAGCAACGCCGCGTGCAGGATGAAGGCCTTCGGGT…	GAGTTTGATCATGGCTCAGGATGAATGCTGGCGGCGTGCCTAACACATGCAAGTCGAGCGGTAAGGCCCCTTCGGGGGTACACGAGCGGCGGACGGCTGAGTAACGCGTGGGAACATGCCCCAAAGTGAGGAATAAGCTCCAGAAATGGAGTCTAATGCCGCATATGATCTTCGGATTAAAGGATTTATCCGCTTTGGGAGTGGCCTGCGTACGATTAGATAGTTGGTGAGGTAATGGCTTACCAAGTCTACGGTCGTTAACTGGTCTGAGAGGATGATCAGTCAGACTGGAACTGAGACACGGTCCAGACTCCTACGGGAGGCAGCAGTGAGGAATCTTCCACAATGGGCGAAAGCCTGATGGAGCAACGCCGCGTGCAGGATGAAGGCCTTCGGGTC…	0	0	0	0	0	0	0	0	0	0	0	0	0	0	0	0	0	811	0	0	0	0	0	0	0
Saccharimonadales_3	O	0	1	11_l_48_190	99.79	99.5825	N	Saccharimonadales	silva|JQ800679.1.1434	-	-	-	-	-	Bacteria	Patescibacteria	Saccharimonadia	Saccharimonadales	Saccharimonadales	Saccharimonadales	Saccharimonadales	-	AGAGTTTGATCCTGGCTCAGGATGAACGCTGGCGGCGTGCCTAATACATGCAAGTCGAGCGGTAAGGCCTCTTCGGAGGTACACGAGCGGCGGACGGCTGAGTAACACGTAGGAACGTACCCCAAACTGAGGGATAAGCACCAGAAATGGTGTCTAATACCGCATGTGCTCTAAGGAGTAAAGCTTCGGCGGTTTGGGAACGGCCTGCGCATGATTAGCTTGTTGGTGAGGTAAAAGCTCACCAAGGCGACGATCATTAGCTGGTCTGAGAGGATGATCAGCCAGACTGGGACTGAGACACGGCCCAGACTCCTACGGGAGGCAGCAGTAGGGAATTTTCCACAATGGGCGAAAGCCTGATGGAGCAACGCCGCGTGCAGGATGAAACCCTTCGGGGCG…	AGAGTTTGATCCTGGCTCAGGATGAACGCTGGCGGCGTGCCTAATACATGCAAGTCGAGCGGTAAGGCCTCTTCGGAGGTACACGAGCGGCGGACGGCTGAGTAACACGTAGGAACGTACCCCAAACTGAGGGATAAGCACCAGAAATGGTGTCTAATACCGCATGTGCTCTAAGGAGTAAAGCTTCGGCGGTTTGGGAACGGCCTGCGCATGATTAGCTTGTTGGTGAGGTAAAAGCTTACCAAGGCGACGATCATTAGCTGGTCTGAGAGGATGATCAGCCAGACTGGGACTGAGACACGGCCCAGACTCCTACGGGAGGCAGCAGTAGGGAATTTTCCACAATGGGCGAAAGCCTGATGGAGCAACGCCGCGTGCAGGATGAAACCCTTCGGGGCG…	0	0	0	0	0	0	0	0	0	0	0	0	0	0	0	0	980	0	0	0	0	0	0	0	0
Saprospiraceae_1	F	0	1	11_r_56_5470	99.612	100	N	Saprospiraceae	rdp|S002902805;silva|JN391668.1.1485	-	-	-	-	-	Bacteria	Bacteroidetes	Saprospiria	Saprospirales	Saprospiraceae	Saprospiraceae	Saprospiraceae	-	AGAGTTTGATCCTGGCTCAGGACGAACGTTGGCGGCGTGCCTAATACATGCAAGTCAACTGAAGCAAGGTAGCAATATCTTGTGGAGGTGGCGCACGGGTGAGTAACACGTAGGTAATCTGCCTTCAGGTCTGACATAACTCCGGGAAACCGGAGCTAATAGCAGATGATGCAGCGGCTTGACATCAAGACAGTTGTTAAAGCTTCGGCGCCTGAAGATGAGCCTGCGTCTGATTAGCTAGTTGGCGGAGTAATAGCCCACCAAGGCTACGATCAGTAACTGGTCTGAGAGGATGATCAGTCACACTGGAACTGAGACACGGTCCAGACTCCTACGGGAGGCAGCAGTAAGGAATATTGCTCAATGGGGGAAACCCTGAAGCAGCAACGCCGCGTGAAG…	AGAGTTTGATCCTGGCTCAGGACGAACGTTGGCGGCGTGCCTAATACATGCAAGTCAACTGAAGCAAGGTAGCAATATCTTGTGGAGGTGGCGCACGGGTGAGTAACACGTAGGTAATCTGCCTTCAGGTCTGACATAACTCCGGGAAACCGGAGCTAATAGCAGATGATGCAGCGGCTTGACATCAAGACAGTTGTTAAAGCTTCGGCGCCTGAAGATGAGCCTGCGTCTGATTAGCTAATTGGCGGAGTAATAGCCCACCAAGGCTACGATCAGTAACTGGTCTGAGAGGATGATCAGTCACACTGGAACTGAGACACGGTCCAGACTCCTACGGGAGGCAGCAGTAAGGAATATTGCTCAATGGGGGAAACCCTGAAGCAGCAACGCCGCGTGAAG…	0	0	0	0	0	0	0	0	0	0	0	0	0	0	0	0	0	0	0	0	0	0	0	0	0
Sericytochromatia_1	C	0	1	11_z_47_932	100	100	N	Sericytochromatia	silva|FPLP01004201.9.1467	-	-	-	-	-	Bacteria	Cyanobacteria	Sericytochromatia	Sericytochromatia	Sericytochromatia	Sericytochromatia	Sericytochromatia	-	AGAGTTTGATCCTGGCTCAGAACGAACGCTGGCGGCGCGCCTAACACATGCAAGTCGAGCGATGAAGACTCCTTCGGGAGTGTATGAAGCGGCGGACGGGTGAGTAATGCGTAGGCAACCTGCCTCAAAGTGGGGGACAACCTGTCGAAAGATGGGCTAATACCGCGTAAGCTGTAAGGGTAGTACCTTTCAGTAAAGGCTTCGGCCGCTTTGGGATGGGCCTACGTCCGATTAGATAGTTGGTGGGGTAATGGCCTACCAAGTCTGCGATCGGTAACTGGTCTGAGAGGATGATCAGTCACACTGGAACTGAGACACGGTCCAGACTCCTACGGGAGGCAGCAGTGAGGAATTTTGCGCAATGGGCGAAAGCCTGACGCAGCGACGCCGCGTGGAGGA…	AGAGTTTGATCCTGGCTCAGAACGAACGCTGGCGGCGCGCCTAACACATGCAAGTCGAGCGATGAAGACTCCTTCGGGAGTGTATGAAGCGGCGGACGGGTGAGTAATGCGTAGGCAACCTGCCTCAAAGTGGGGGACAACCTGTCGAAAGATGGGCTAATACCGCGTAAGCTGTAAGGGTAGTACCTTTCAGTAAAGGCTTCGGCCGCTTTGGGATGGGCCTACGTCCGATTAGATAGTTGGTGGGGTAATGGCCTACCAAGTCTGCGATCGGTAACTGGTCTGAGAGGATGATCAGTCACACTGGAACTGAGACACGGTCCAGACTCCTACGGGAGGCAGCAGTGAGGAATTTTGCGCAATGGGCGAAAGCCTGACGCAGCGACGCCGCGTGGAGGA…	0	0	0	0	0	0	0	0	0	0	0	0	0	0	0	0	0	0	0	0	0	0	0	0	0
Sericytochromatia_2	C	0	1	11_a_51_864	100	100	N	Sericytochromatia	silva|JN245668.1.1467	-	-	-	-	-	Bacteria	Cyanobacteria	Sericytochromatia	Sericytochromatia	Sericytochromatia	Sericytochromatia	Sericytochromatia	-	AGAGTTTGATCCTGGCTCAGGACGAACGCTGGCGGCGTGCTTAACACATGCAAGTCGAACGGGGTCGCAAGACCCAGTGGCGGACGGGTGAGTAACGCGTAGGCAATCTGCCCCTCAGTGGGGGACACCCAGCCGAAAGGTTGGCTAATACCGCATACGCTGGTCGGTTGAAATACCGGTCAGGAAAGGTTTACTGCTGAGGGATGAGCCTGCGTCCGATTAGCTAGTTGGTAGGGTAACGGCCTACCAAGGCGACGATCGGTAGCTGGTCTGAGAGGACGATCAGCCACACTGGAACTGAGACACGGTCCAGACTCCTACGGGAGGCAGCAGTGGGGAATTTTCCGCAATGGGCGCAAGCCTGACGGAGCAACGCCGCGTGGGTGACGAAGGATTTCG…	AGAGTTTGATCCTGGCTCAGGACGAACGCTGGCGGCGTGCTTAACACATGCAAGTCGAACGGGGTCGCAAGACCCAGTGGCGGACGGGTGAGTAACGCGTAGGCAATCTGCCCCTCAGTGGGGGACACCCAGCCGAAAGGTTGGCTAATACCGCATACGCTGGTCGGTTGAAATACCGGTCAGGAAAGGTTTACTGCTGAGGGATGAGCCTGCGTCCGATTAGCTAGTTGGTAGGGTAACGGCCTACCAAGGCGACGATCGGTAGCTGGTCTGAGAGGACGATCAGCCACACTGGAACTGAGACACGGTCCAGACTCCTACGGGAGGCAGCAGTGGGGAATTTTCCGCAATGGGCGCAAGCCTGACGGAGCAACGCCGCGTGGGTGACGAAGGATTTCG…	0	0	0	0	182	0	0	0	0	134	0	0	0	0	0	0	0	0	0	0	0	0	0	0	0
Serinicoccus_profundi_1	S	0	1	11_e_29_3129	99.205	100	N	Serinicoccus_profundi	16SMicrobial|NR_116387.1	Serinicoccus_profundi	0	Serinicoccus_profundi	nt|NR_116387.1	99.205/100.0	Bacteria	Actinobacteria	Actinobacteria	Micrococcales	Intrasporangiaceae	Serinicoccus	Serinicoccus_profundi	-	AGAGTTTGATCCTGGCTCAGGACGAACGCTGGCGGCGTGCTTAACACATGCAAGTCGAACGATGAAGCGGTGCTTGCACCGTGGATTAGTGGCGAACGGGTGAGTAACACGTGAGTAACCTGCCTTCCACTCTGGGATAAGCGCTGGAAACGGCGTCTAATACTGGATATGACATTTCCTCGCATGGGGTTGTGTGTAAAGATTTTTTGGTGGTAGATGGACTCGCGGCCTATCAGCTTGTTGGTGGGGTAATGGCCTACCAAGGCGACGACGGGTAGCCGGCCTGAGAGGGTGACCGGCCACACTGGGACTGAGACACGGCCCAGACTCCTACGGGAGGCAGCAGTGGGGAATATTGCACAATGGGCGAAAGCCTGATGCAGCGACGCCGCGTGAGGG…	AGAGTTTGATCCTGGCTCAGGACGAACGCTGGCGGCGTGCTTAACACATGCAAGTCGAACGATGAAGCGGTGCTTGCACCGTGGATTAGTGGCGAACGGGTGAGTAACACGTGAGTAACCTGCCTTCCACTCTGGGATAAGCGCTGGAAACGGCGTCTAATACTGGATATGACATTGCCTCGCATGGGGTGGTGTGGAAAGATTTTTTGGTGGTAGATGGACTCGCGGCCTATCAGCTTGTTGGTGGGGTAATGGCCTACCAAGGCGACGACGGGTAGCCGGCCTGAGAGGGTGACCGGCCACACTGGGACTGAGACACGGCCCAGACTCCTACGGGAGGCAGCAGTGGGGAATATTGCACAATGGGCGAAAGCCTAATGCAGCGACGCCGCGTGAGGG…	0	0	0	0	0	0	135	0	0	165	0	0	584	0	0	0	0	0	0	0	0	0	0	0	0
Sinorhizobium_fredii_1	S	0	1	22_r_45_1677	99.358	100	N	Sinorhizobium_fredii	nt|MG450543.1	-	-	-	-	-	Bacteria	Proteobacteria	Alphaproteobacteria	Rhizobiales	Rhizobiaceae	Sinorhizobium	Sinorhizobium_fredii	-	AGAGTTTGATCCTGGCTCAGAACGAACGCTGGCGGCAGGCTTAACACATGCAAGTCGAACGCCCCGCAAGGGGAGTGGCAGACGGGTGAGTAACGCGTGGGAATCTACCGTACCCTACGGAATAGCTCCGGGAAACTGGAATTAATACCGTATACGCCCTACGGGGGAAAGATTTATCGGGGTATGATGAGCCCGCGTTGGATTAGCTAGTTGGTGGGGTAAAGGCCTACCAAGGCGACGATCCATAGCTGGTCTGAGAGGATGATCAGCCACATTGGGACTGAGACACGGCCCAAACTCCTACGGGAGGCAGCAGTGGGGAATATTGGACAATGGGCGCAAGCCTGATCCAGCCATGCCGCGTGAGTGATGAAGGTCTTAGGATTGTAAAGCTCTTTC…	AGAGTTTGATCCTGGCTCAGAACGAACGCTGGCGGCAGGCTTAACACATGCAAGTCGAGCGCCCCGCAAGGGGAGCGGCAGACGGGTGAGTAACGCGTGGGAATCTACCGTGCCCTACGGAATAGCTCCGGGAAACTGGAATTAATACCGTATACGCCCTACGGGGGAAAGATTTATCGGGGTATGATGAGCCCGCGTTGGATTAGCTAGTTGGTGGGGTAAAGGCCTACCAAGGCGACGATCCATAGCTGGTCTGAGAGGATGATCAGCCACATTGGGACTGAGACACGGCCCAAACTCCTACGGGAGGCAGCAGTGGGGAATATTGGACAATGGGCGCAAGCCTGATCCAGCCATGCCGCGTGAGTGATGAAGGTCTTAGGATTGTAAAGCTCTTTC…	0	0	0	0	0	0	0	0	0	0	0	0	0	0	0	0	0	0	0	0	0	0	0	0	0
Skermanella_1	G	0	1	11_b_32_1315	100	100	N	Skermanella	rdp|S003993614;silva|KF010768.1.1448	-	-	-	-	-	Bacteria	Proteobacteria	Alphaproteobacteria	Rhodospirillales	Rhodospirillaceae	Skermanella	Skermanella	-	AGAGTTTGATCCTGGCTCAGAACGAACGCTGGCGGCATGCCTAACACATGCAAGTCGAACGAGGGCTTCGGCCCTAGTGGCGCACGGGTGAGTAACGCGTGGGAACCTGCCCTGTGGTACGGAATAACTCCGGGAAACTGGAGCTAATACCGTATGTGTCCTGCGGGACAAAGATTTATCGCCATGGGATGGGCCCGCGTAGGATTAGCTTGTTGGTGGGGTAACGGCCTACCAAGGCAACGATCCTTAGCTGGTCTGAGAGGATGATCAGCCACACTGGGACTGAGACACGGCCCAGACTCCTACGGGAGGCAGCAGTGGGGAATATTGGACAATGGGCGCAAGCCTGATCCAGCAATGCCGCGTGAGTGATGAAGGCCTTCGGGTTGTAAAGCTCTT…	AGAGTTTGATCCTGGCTCAGAACGAACGCTGGCGGCATGCCTAACACATGCAAGTCGAACGAGGGCTTCGGCCCTAGTGGCGCACGGGTGAGTAACGCGTGGGAACCTGCCCTGTGGTACGGAATAACTCCGGGAAACTGGAGCTAATACCGTATGTGTCCTGCGGGACAAAGATTTATCGCCATGGGATGGGCCCGCGTAGGATTAGCTTGTTGGTGGGGTAACGGCCTACCAAGGCAACGATCCTTAGCTGGTCTGAGAGGATGATCAGCCACACTGGGACTGAGACACGGCCCAGACTCCTACGGGAGGCAGCAGTGGGGAATATTGGACAATGGGCGCAAGCCTGATCCAGCAATGCCGCGTGAGTGATGAAGGCCTTCGGGTTGTAAAGCTCTT…	0	0	0	0	0	0	0	0	760	0	0	0	0	0	0	0	0	0	0	0	1	0	0	0	0
Solimonadaceae_1	F	0	1	11_l_48_670	99.798	100	N	Solimonadaceae	silva|KF494735.1.1477	-	-	-	-	-	Bacteria	Proteobacteria	Gammaproteobacteria	Salinisphaerales	Solimonadaceae	Solimonadaceae	Solimonadaceae	-	AGAGTTTGATCCTGGCTCAGATTGAACGCTGGCGGAATGCCTAACACATGCAAGTCGAGCGGAGTAGCAATACTCAGCGGCGGACGGGTGAGGAATACATAGGAACTTGCCTTTAGGTGGGGGATAGCTTGGGGAAACTCAAGGTAATACCGCATGATCTCGCAAGAGCAAAGGGGCGCAAGTCTCGCCTTTAGAGAGGCCTATGTCTGATTAGCTAGTTGGCGGTGTAATAGACCACCAAGGCGACGATCAGTAACTGGTCTGAGAGGACGATCAGTCACACCGGAACTGAGACACGGTCCGGACTCCTACGGGAGGCAGCAGTGGGGAATATTGGACAATGGGCGAAAGCCTGATCCAGCAATTCCGCGTGTGTGAAGAAGGCCTTCGGGTTGTAAA…	AGAGTTTGATCCTGGCTCAGATTGAACGCTGGCGGAATGCCTAACACATGCAAGTCGAGCGGGGTAGCAATACTCAGCGGCGGACGGGTGAGGAATACATAGGAACTTGCCTTTAGGTGGGGGATAGCTTGGGGAAACTCAAGGTAATACCGCATGATCTCGCAAGAGCAAAGGGGCGCAAGTCTCGCCTTTAGAGAGGCCTATGTCTGATTAGCTAGTTGGCGGTGTAATAGACCACCAAGGCGACGATCAGTAACTGGTCTGAGAGGACGATCAGTCACACCGGAACTGAGACACGGTCCGGACTCCTACGGGAGGCAGCAGTGGGGAATATTGGACAATGGGCGAAAGCCTGATCCAGCAATTCCGCGTGTGTGAAGAAGGCCTTCGGGTTGTAAA…	0	0	0	0	0	0	0	0	1	0	0	0	0	0	0	0	778	0	0	0	0	0	0	0	797
Solirubrobacteraceae_1	F	0	1	11_a_36_4103	99.417	100	N	Solirubrobacteraceae	silva|FPLS01036117.10.1522	-	-	-	-	-	Bacteria	Actinobacteria	Thermoleophilia	Solirubrobacterales	Solirubrobacteraceae	Solirubrobacteraceae	Solirubrobacteraceae	-	AGAGTTTGATCCTGGCTCAGGACGAACGCTGGCGGCGTGCTTAACACATGCAAGTGGAGCGACGAACCGGGGCTTGCCCCGGGGCAGAGCCGCGAACGGGTGAGTAACACGTGGGTTACCTGCCCCAATGACCGGGACAACCTGAGGAAACTCGGGCTAATACCGGATGTGGTCTTCGGACGAAAGGAAGCTTCGGCCTCCGCATTGGGATGGGCCCGCGGCGCATTAGCTTGTTGGTGGGGTAACGGCCTACCAAGGCGACGATGCGTAGCTGGTCTGAGAGGACGATCAGCCACACTGGGACTGAGACACGGCCCAGACTCCTATGGGAGGCAGCAGTGGGGAATCTTGCGCAATGCGCGAAAGCGTGACGCAGCAACGCCGCGTGGGGGAAGAAGG…	AGAGTTTGATCCTGGCTCAGGACGAACGCTGGCGGCGTGCTTAACACATGCAAGTGGAGCGACGAACCGGGGCTTGCCCCGGGGCAGAGCCGCGAACGGGTGAGTAACACGTGGGTTACCTGCCCCAATGACCGGGACAACCCGAGGAAACTCGGGCTAATACCGGATGTGGTCTTCGGACGAAAGGAAGCTTCGGCCTCCGCATTGGGATGGGCCCGCGGCGCATTAGCTTGTTGGTGGGGTAACGGCCTACCAAGGCGACGATGCGTAGCTGGTCTGAGAGGACGATCAGCCACACTGGGACTGAGACACGGCCCAGACTCCTACGGGAGGCAGCAGTGGGGAATCTTGCGCAATGCGCGAAAGCGTGACGCAGCAACGCCGCGTGGGGGAAGAAGG…	0	0	0	1688	0	0	0	0	0	0	0	0	0	0	0	0	0	0	0	0	0	0	0	0	0
Sphingobacterium_1	G	0	1	11_r_46_2759	99.81	100	N	Sphingobacterium	nt|JX941542.1;rdp|S000477935;silva|AY753171.1.1495	-	-	-	-	-	Bacteria	Bacteroidetes	Sphingobacteriia	Sphingobacteriales	Sphingobacteriaceae	Sphingobacterium	Sphingobacterium	-	AGAGTTTGATCCTGGCTCAGGATGAACGCTAGCGGCAGGCCTAATACATGCAAGTCGGACGGGATCCATCGGAGAGCTTGCTCGAAGATGGTGAGAGTGGCGCACGGGTGCGTAACGCGTGAGCAACCTACCTCTATCAGGGGGATAGCCTCTCGAAAGAGAGATTAACACCGCATAACATCAACAGTTCGCATGTTCGGTTGATTAAATATTTATAGGATAGAGATGGGCTCGCGTGACATTAGCTAGTTGGTAGGGTAACGGCTTACCAAGGCGACGATGTCTAGGGGCTCTGAGAGGAGAATCCCCCACACTGGTACTGAGACACGGACCAGACTCCTACGGGAGGCAGCAGTAAGGAATATTGGTCAATGGGCGGAAGCCTGAACCAGCCATGCC…	AGAGTTTGATCCTGGCTCAGGATGAACGCTAGCGGCAGGCCTAATACATGCAAGTCGGACGGGATCCATCGGAGAGCTTGCTCGAAGATGGTGAGAGTGGCGCACGGGTGCGTAACGCGTGAGCAACCTACCTCTATCAGGGGGATAGCCTCTCGAAAGAGAGATTAACACCGCATAATATCAACAGTTCGCATGTTCGGTTGATTAAATATTTATAGGATAGAGATGGGCTCGCGTGACATTAGCTAGTTGGTAGGGTAACGGCTTACCAAGGCGACGATGTCTAGGGGCTCTGAGAGGAGAATCCCCCACACTGGTACTGAGACACGGACCAGACTCCTACGGGAGGCAGCAGTAAGGAATATTGGTCAATGGGCGGAAGCCTGAACCAGCCATGCC…	0	0	0	0	0	0	0	0	0	0	0	0	0	0	0	0	0	0	0	0	0	0	0	0	0
Sphingobium_1	G	0	1	11_b_03_8018	99.147	100	Y	Sphingobium	nt|AP018518.1;rdp|S001340181;silva|FJ823998.1.640	-	-	-	-	-	Bacteria	Proteobacteria	Alphaproteobacteria	Sphingomonadales	Sphingomonadaceae	Sphingobium	Sphingobium	-	AGAGTTTGATCCTGGCTCAGAACGAACGCTGGCGGCATGCCTAATACATGCAAGTCGAACGAGATCTTCGGATCTAGTGGCGCACGGGTGCGTAACGCGTGGGAATCTGCCCTTGGGTTCGGAATAACTTCTGGAAACGGAAGCTAATACCGGATGATGACGAAAGTCCAAAGATTTATCGCCCAGGGATGAGCCCGCGTAGGATTAGCTAGTTGGTGAGGTAAAGGCTCACCAAGGCTACGATCCTTAGCTGGTCTGAGAGGATGATCAGCCACACTGGGACTGAGACACGGCCCAGACTCCTACGGGAGGCAGCAGTAGGGAATATTGGACAATGGGGGCAACCCTGATCCAGCAATGCCGCGTGAGTGATGAAGGCCTTAGGGTTGTAAAGCTCTT…	AGAGTTTGATCCTGGCTCAGAACGAACGCTGGCGGCATGCCTAATACATGCAAGTCGAACGAGATCTTCGGATCTAGTGGCGCACGGGTGCGTAACGCGTGGGAATCTGCCCTTGGGTTCGGAATAACGTCGGGAAACTGACGCTAATACCGGATGATGACGAAAGTCCAAAGATTTATCGCCCAGGGATGAGCCCGCGTAGGATTAGCTAGTTGGTGAGGTAAAGGCTCACCAAGGCTACGATCCTTAGCTGGTCTGAGAGGATGATCAGCCACACTGGGACTGAGACACGGCCCAGACTCCTACGGGAGGCAGCAGTAGGGAATATTGGACAATGGGGGCAACCCTGATCCAGCAATGCCGCGTGAGTGATGAAGGCCTTAGGGTTGTAAAGCTCTT…	0	0	0	0	0	0	0	56	0	0	0	0	1	0	0	0	0	0	0	0	1	0	0	0	0
Sphingobium_2	G	0	5	22_p_53_3462	99.36	100	Y	Sphingobium	nt|AP018518.1;rdp|S003597303;silva|JX464711.1.800	-	-	-	-	-	Bacteria	Proteobacteria	Alphaproteobacteria	Sphingomonadales	Sphingomonadaceae	Sphingobium	Sphingobium	-	AGAGTTTGATCCTGGCTCAGAACGAACGCTGGCGGCATGCCTAATACATGCAAGTCGAACGAGATCTTCGGATCTAGTGGCGCACGGGTGCGTAACGCGTGGGAATCTGCCCTTGGGTTCGGAATAACGTCGGGAAACTGACGCTAATACCGGATGATGACGAAAGTCCAAAGATTTATCGCCCAGGGATGAGCCCGCGTAGGATTAGCTAGTTGGTGAGGTAAAGGCTCACCAAGGCTACGATCCTTAGCTGGTCTGAGAGGATGATCAGCCACACTGGGACTGAGACACGGCCCAGACTCCTACGGGAGGCAGCAGTAGGGAATATTGGACAATGGGCGAAAGCCTGATCCAGCAATGCCGCGTGAGTGATGAAGGCCTTAGGGTTGTAAAGCTCTT…	AGAGTTTGATCCTGGCTCAGAACGAACGCTGGCGGCATGCCTAATACATGCAAGTCGAACGAGATCTTCGGATCTAGTGGCGCACGGGTGCGTAACGCGTGGGAATCTGCCCTTGGGTTCGGAATAACGTCGGGAAACTGACGCTAATACCGGATGATGACGAAAGTCCAAAGATTTATCGCCCAGGGATGAGCCCGCGTAGGATTAGCTAGTTGGTGAGGTAAAGGCTCACCAAGGCTACGATCCTTAGCTGGTCTGAGAGGATGATCAGCCACACTGGGACTGAGACACGGCCCAGACTCCTACGGGAGGCAGCAGTAGGGAATATTGGACAATGGGGGCAACCCTGATCCAGCAATGCCGCGTGAGTGATGAAGGCCTTAGGGTTGTAAAGCTCTT…	0	0	0	1	0	0	0	420	0	0	0	0	12	0	0	0	0	0	27	68	118	1	0	0	2
Sphingobium_3	G	0	1	22_p_53_1952	99.36	100	Y	Sphingobium	nt|AP018519.1;rdp|S003229196;silva|JN860311.1.1449	-	-	-	-	-	Bacteria	Proteobacteria	Alphaproteobacteria	Sphingomonadales	Sphingomonadaceae	Sphingobium	Sphingobium	-	AGAGTTTGATCCTGGCTCAGAACGAACGCTGGCGGCATGCCTAATACATGCAAGTCGAACGAGACCTTCGGGTCTAGTGGCGCACGGGTGCGTAACGCGTGGGAATCTGCCCTTGGGTTCGGAATAACGTCGGGAAACTGACGCTAATACCGGATGATGACGAAAGTCCAAAGATTTATCGCCCAGGGATGAGCCCGCGTAGGATTAGCTAGTTGGTGAGGTAAAGGCTCACCAAGGCTACGATCCTTAGCTGGTCTGAGAGGATGATCAGCCACACTGGGACTGAGACACGGCCCAGACTCCTACGGGAGGCAGCAGTAGGGAATATTGGACAATGGGCGAAAGCCTGATCCAGCAATGCCGCGTGAGTGATGAAGGCCTTAGGGTTGTAAAGCTCTT…	AGAGTTTGATCCTGGCTCAGAACGAACGCTGGCGGCATGCCTAATACATGCAAGTCGAACGAGACCTTCGGGTCTAGTGGCGCACGGGTGCGTAACGCGTGGGAATCTGCCCTTGGGTTCGGAATAACGTCGGGAAACTGACGCTAATACCGGATGATGACGAAAGTCCAAAGATTTATCGCCCAGGGATGAGCCCGCGTAGGATTAGCTAGTTGGTGAGGTAAAGGCTCACCAAGGCTACGATCCTTAGCTGGTCTGAGAGGATGATCAGCCACACTGGGACTGAGACACGGCCCAGACTCCTACGGGAGGCAGCAGTAGGGAATATTGGACAATGGGGGCAACCCTGATCCAGCAATGCCGCGTGAGTGATGAAGGCCTTAGGGTTGTAAAGCTCTT…	0	0	0	0	0	0	0	0	0	0	0	0	0	0	0	0	0	0	0	0	0	0	0	0	0
Sphingobium_4	G	0	8	11_u_16_2298	100	100	N	Sphingobium	nt|JX566637.1;rdp|S003617900;silva|JX566637.1.1474	-	-	-	-	-	Bacteria	Proteobacteria	Alphaproteobacteria	Sphingomonadales	Sphingomonadaceae	Sphingobium	Sphingobium	-	AGAGTTTGATCCTGGCTCAGAACGAACGCTGGCGGCATGCCTAATACATGCAAGTCGAACGAGATCTTCGGATCTAGTGGCGCACGGGTGCGTAACGCGTGGGAATCTGCCCTTGGGTTCGGAATAACTTCTGGAAACGGAAGCTAATACCGGATGATGACGTAAGTCCAAAGATTTATCGCCCAAGGATGAGCCCGCGTAGGATTAGCTAGTTGGTGGGGTAAAGGCCCACCAAGGCGACGATCCTTAGCTGGTCTGAGAGGATGATCAGCCACACTGGGACTGAGACACGGCCCAGACTCCTACGGGAGGCAGCAGTAGGGAATATTGGACAATGGGGGCAACCCTGATCCAGCAATGCCGCGTGAGTGATGAAGGCCTTAGGGTTGTAAAGCTCTT…	AGAGTTTGATCCTGGCTCAGAACGAACGCTGGCGGCATGCCTAATACATGCAAGTCGAACGAGATCTTCGGATCTAGTGGCGCACGGGTGCGTAACGCGTGGGAATCTGCCCTTGGGTTCGGAATAACTTCTGGAAACGGAAGCTAATACCGGATGATGACGTAAGTCCAAAGATTTATCGCCCAAGGATGAGCCCGCGTAGGATTAGCTAGTTGGTGGGGTAAAGGCCCACCAAGGCGACGATCCTTAGCTGGTCTGAGAGGATGATCAGCCACACTGGGACTGAGACACGGCCCAGACTCCTACGGGAGGCAGCAGTAGGGAATATTGGACAATGGGGGCAACCCTGATCCAGCAATGCCGCGTGAGTGATGAAGGCCTTAGGGTTGTAAAGCTCTT…	13	0	136	0	0	0	0	383	0	0	0	1	5	0	0	0	0	0	4	1	13	1	1	0	1
Sphingobium_5	G	0	2	11_e_29_51731	99.36	100	N	Sphingobium	nt|KF437555.1;rdp|S004053180;silva|KF437555.1.1451	-	-	-	-	-	Bacteria	Proteobacteria	Alphaproteobacteria	Sphingomonadales	Sphingomonadaceae	Sphingobium	Sphingobium	-	AGAGTTTGATCCTGGCTCAGAACGAACGCTGGCGGCATGCCTAATACATGCAAGTCGAACGAGACCTTCGGGTCTAGTGGCGCACGGGTGCGTAACGCGTGGGAATCTGCCCTTGGGTTCGGAATAACGTCGGGAAACTGACGCTAATACCGGATGATGACGAAAGTCCAAAGATTTATCGCCCAGGGATGAGCCCGCGTAGGATTAGCTAGTTGGTGAGGTAAAGGCTCACCAAGGCTACGATCCTTAGCTGGTCTGAGAGGATGATCAGCCACACTGGGACTGAGACACGGCCCAGACTCCTACGGGAGGCAGCAGTAGGGAATATTGGACAATGGGCGAAAGCCTGATCCAGCAATGCCGCGTGAGTGATGAAGGCCTTAGGGTTGTAAAGCTCTT…	AGAGTTTGATCCTGGCTCAGAACGAACGCTGGCGGCATGCCTAATACATGCAAGTCGAACGAGACCTTCGGGTCTAGTGGCGCACGGGTGCGTAACGCGTGGGAATCTGCCCTTGGGTTCGGAATAACGTCGGGAAACTGACGCTAATACCGGATGATGACGTAAGTCCAAAGATTTATCGCCCAGGGATGAGCCCGCGTAGGATTAGCTAGTTGGTGAGGTAAAGGCTCACCAAGGCGACGATCCTTAGCTGGTCTGAGAGGATGATCAGCCACACTGGGACTGAGACACGGCCCAGACTCCTACGGGAGGCAGCAGTAGGGAATATTGGACAATGGGCGAAAGCCTGATCCAGCAATGCCGCGTGAGTGATGAAGGCCTTAGGGTTGTAAAGCTCTT…	0	0	0	0	0	0	0	0	1	0	0	0	1	0	0	0	0	0	0	0	0	0	0	0	0
Sphingobium_6	G	0	1	11_r_56_16451	99.147	100	N	Sphingobium	nt|MG966444.1	-	-	-	-	-	Bacteria	Proteobacteria	Alphaproteobacteria	Sphingomonadales	Sphingomonadaceae	Sphingobium	Sphingobium	-	AGAGTTTGATCCTGGCTCAGAACGAACGCTGGCGGCATGCCTAATACATGCAAGTCGAACGAGACCTTCGGGTCTAGTGGCGCACGGGTGCGTAACGCGTGGGAATCTGCCCTTGGGTTCGGAATAACGTCGGGAAACTGACGCTAATACCGGATGATGACGAAAGTCCAAAGATTTATCGCCCAAGGATGAGCCCGCGTAGGATTAGCTAGTTGGTGGGGTAAAGGCCCACCAAGGCGACGATCCTTAGCTGGTCTGAGAGGATGATCAGCCACACTGGGACTGAGACACGGCCCAGACTCCTACGGGAGGCAGCAGTAGGGAATATTGGACAATGGGCGAAAGCCTGATCCAGCAATGCCGCGTGAGTGATGAAGGCCTTAGGGTTGTAAAGCTCTT…	AGAGTTTGATCCTGGCTCAGAACGAACGCTGGCGGCATGCCTAATACATGCAAGTCGAACGAGACCTTCGGGTCTAGTGGCGCACGGGTGCGTAACGCGTGGGAATCTGCCCTTGGGTTCGGAATAACGTCGGGAAACTGACGCTAATACCGGATGATGACGAAAGTCCAAAGATTTATCGCCCAAGGATGAGCCCGCGTAGGATTAGCTAGTTGGTGGGGTAAAGGCCCACCAAGGCGACGATCCTTAGCTGGTCTGAGAGGATGATCAGCCACACTGGGACTGAGACACGGCCCAGACTCCTACGGGAGGCAGCAGTAGGGAATATTGGACAATGGGGGCAACCCTGATCCAGCAATGCCGCGTGAGTGATGAAGGCCTTAGGGTTGTAAAGCTCTT…	0	0	0	0	0	0	0	0	0	0	0	0	0	0	0	0	0	0	0	0	0	0	0	0	0
Sphingobium_7	G	0	3	11_b_03_10298	99.574	100	Y	Sphingobium	rdp|S001340181;silva|FJ823998.1.640	-	-	-	-	-	Bacteria	Proteobacteria	Alphaproteobacteria	Sphingomonadales	Sphingomonadaceae	Sphingobium	Sphingobium	-	AGAGTTTGATCCTGGCTCAGAACGAACGCTGGCGGCATGCCTAATACATGCAAGTCGAACGAGATCTTCGGATCTAGTGGCGCACGGGTGCGTAACGCGTGGGAATCTGCCCTTGGGTTCGGAATAACTTCTGGAAACGGAAGCTAATACCGGATGATGACGTAAGTCCAAAGATTTATCGCCCAAGGATGAGCCCGCGTAGGATTAGCTAGTTGGTGAGGTAAAGGCTCACCAAGGCTACGATCCTTAGCTGGTCTGAGAGGATGATCAGCCACACTGGGACTGAGACACGGCCCAGACTCCTACGGGAGGCAGCAGTAGGGAATATTGGACAATGGGGGCAACCCTGATCCAGCAATGCCGCGTGAGTGATGAAGGCCTTAGGGTTGTAAAGCTCTT…	AGAGTTTGATCCTGGCTCAGAACGAACGCTGGCGGCATGCCTAATACATGCAAGTCGAACGAGATCTTCGGATCTAGTGGCGCACGGGTGCGTAACGCGTGGGAATCTGCCCTTGGGTTCGGAATAACATCTGGAAACGGATGCTAATACCGGATGATGACGTAAGTCCAAAGATTTATCGCCCAAGGATGAGCCCGCGTAGGATTAGCTAGTTGGTGAGGTAAAGGCTCACCAAGGCTACGATCCTTAGCTGGTCTGAGAGGATGATCAGCCACACTGGGACTGAGACACGGCCCAGACTCCTACGGGAGGCAGCAGTAGGGAATATTGGACAATGGGGGCAACCCTGATCCAGCAATGCCGCGTGAGTGATGAAGGCCTTAGGGTTGTAAAGCTCTT…	0	2	0	0	0	0	0	247	1	0	0	0	8	0	0	0	2	1	1	1	17	0	0	0	0
Sphingobium_8	G	0	1	11_r_11_5296	100	100	N	Sphingobium	rdp|S003473356;silva|JX286020.1.742	-	-	-	-	-	Bacteria	Proteobacteria	Alphaproteobacteria	Sphingomonadales	Sphingomonadaceae	Sphingobium	Sphingobium	-	AGAGTTTGATCCTGGCTCAGAACGAACGCTGGCGGCATGCCTAATACATGCAAGTCGAACGATCACTTCGGTGGTAGTGGCGCACGGGTGCGTAACGCGTGGGAATCTGCCCTTGGGTTCGGAATAACGTCTGGAAACGGACGCTAATACCGGATGATGACGTAAGTCCAAAGATTTATCGCCCAAGGATGAGCCCGCGTAGGATTAGCTAGTTGGTGAGGTAAAGGCTCACCAAGGCTACGATCCTTAGCTGGTCTGAGAGGATGATCAGCCACACTGGGACTGAGACACGGCCCAGACTCCTACGGGAGGCAGCAGTAGGGAATATTGGACAATGGGGGCAACCCTGATCCAGCAATGCCGCGTGAGTGATGAAGGCCTTAGGGTTGTAAAGCTCTT…	AGAGTTTGATCCTGGCTCAGAACGAACGCTGGCGGCATGCCTAATACATGCAAGTCGAACGATCACTTCGGTGGTAGTGGCGCACGGGTGCGTAACGCGTGGGAATCTGCCCTTGGGTTCGGAATAACGTCTGGAAACGGACGCTAATACCGGATGATGACGTAAGTCCAAAGATTTATCGCCCAAGGATGAGCCCGCGTAGGATTAGCTAGTTGGTGAGGTAAAGGCTCACCAAGGCTACGATCCTTAGCTGGTCTGAGAGGATGATCAGCCACACTGGGACTGAGACACGGCCCAGACTCCTACGGGAGGCAGCAGTAGGGAATATTGGACAATGGGGGCAACCCTGATCCAGCAATGCCGCGTGAGTGATGAAGGCCTTAGGGTTGTAAAGCTCTT…	0	0	0	0	0	0	0	0	0	0	0	0	0	0	0	0	0	0	59	41	174	0	1	0	0
Sphingobium_9	G	0	1	22_p_53_1165	99.147	100	Y	Sphingobium	silva|KT275155.1.1450	-	-	-	-	-	Bacteria	Proteobacteria	Alphaproteobacteria	Sphingomonadales	Sphingomonadaceae	Sphingobium	Sphingobium	-	AGAGTTTGATCCTGGCTCAGAACGAACGCTGGCGGCATGCCTAATACATGCAAGTCGAACGAGATCTTCGGGTCTAGTGGCGCACGGGTGCGTAACGCGTGGGAATCTGCCCTTGGGTTCGGAATAACGTCGGGAAACTGACGCTAATACCGGATGATGACGTAAGTCCAAAGATTTATCGCCCAAGGATGAGCCCGCGTAGGATTAGCTAGTTGGTGGGGTAAAGGCCCACCAAGGCGACGATCCTTAGCTGGTCTGAGAGGATGATCAGCCACACTGGGACTGAGACACGGCCCAGACTCCTACGGGAGGCAGCAGTAGGGAATATTGGACAATGGGCGAAAGCCTGATCCAGCAATGCCGCGTGAGTGATGAAGGCCTTAGGGTTGTAAAGCTCTT…	AGAGTTTGATCCTGGCTCAGAACGAACGCTGGCGGCATGCCTAATACATGCAAGTCGAACGAGATCTTCGGGTCTAGTGGCGCACGGGTGCGTAACGCGTGGGAATCTGCCCTTGGGTTCGGAATAACTTCTGGAAACGGAAGCTAATACCGGATGATGACGTAAGTCCAAAGATTTATCGCCCAAGGATGAGCCCGCGTAGGATTAGCTAGTTGGTGGGGTAAAGGCCCACCAAGGCGACGATCCTTAGCTGGTCTGAGAGGATGATCAGCCACACTGGGACTGAGACACGGCCCAGACTCCTACGGGAGGCAGCAGTAGGGAATATTGGACAATGGGCGAAAGCCTGATCCAGCAATGCCGCGTGAGTGATGAAGGCCTTAGGGTTGTAAAGCTCTT…	0	0	0	0	0	0	0	0	0	0	0	0	0	0	0	0	0	0	0	0	0	0	0	0	0
Sphingobium_amiense_1	S	0	1	11_r_52_12826	99.574	100	N	Sphingobium_amiense	nt|AP018664.1;silva|BCUN01000076.3978.5446	-	-	-	-	-	Bacteria	Proteobacteria	Alphaproteobacteria	Sphingomonadales	Sphingomonadaceae	Sphingobium	Sphingobium_amiense	-	AGAGTTTGATCCTGGCTCAGAACGAACGCTGGCGGCATGCCTAATACATGCAAGTCGAACGAGATCTTCGGGTCTAGTGGCGCACGGGTGCGTAACGCGTGGGAATCTGCCCTTGGGTTCGGAATAACGTCGGGAAACTGACGCTAATACCGGATGATGACGTAAGTCCAAAGATTTATCGCCCAGGGATGAGCCCGCGTAGGATTAGCTAGTTGGTGGGGTAAAGGCCTACCAAGGCGACGATCCTTAGCTGGTCTGAGAGGATGATCAGCCACACTGGGACTGAGACACGGCCCAGACTCCTACGGGAGGCAGCAGTAGGGAATATTGGACAATGGGGGCAACCCTGATCCAGCAATGCCGCGTGAGTGATGAAGGCCTTAGGGTTGTAAAGCTCTT…	AGAGTTTGATCCTGGCTCAGAACGAACGCTGGCGGCATGCCTAATACATGCAAGTCGAACGAGATCTTCGGATCTAGTGGCGCACGGGTGCGTAACGCGTGGGAATCTGCCCTTGGGTTCGGAATAACGTCGGGAAACTGACGCTAATACCGGATGATGACGTAAGTCCAAAGATTTATCGCCCAGGGATGAGCCCGCGTAGGATTAGCTAGTTGGTGGGGTAAAGGCCTACCAAGGCGACGATCCTTAGCTGGTCTGAGAGGATGATCAGCCACACTGGGACTGAGACACGGCCCAGACTCCTACGGGAGGCAGCAGTAGGGAATATTGGACAATGGGGGCAACCCTGATCCAGCAATGCCGCGTGAGTGATGAAGGCCTTAGGGTTGTAAAGCTCTT…	0	0	0	0	0	0	0	0	0	0	0	0	0	0	0	0	0	0	0	0	0	0	0	0	0
Sphingobium_limneticum_1	S	0	18	11_b_03_53661	100	99.7868	N	Sphingobium_limneticum	16SMicrobial|NR_109484.1	-	-	-	-	-	Bacteria	Proteobacteria	Alphaproteobacteria	Sphingomonadales	Sphingomonadaceae	Sphingobium	Sphingobium_limneticum	-	AGAGTTTGATCCTGGCTCAGAACGAACGCTGGCGGCATGCCTAATACATGCAAGTCGAACGAGACCTTCGGGTCTAGTGGCGCACGGGTGCGTAACGCGTGGGAATCTGCCCTTGGGTTCGGAATAACGTCGGGAAACTGACGCTAATACCGGATGATGACGAAAGTCCAAAGATTTATCGCCCAGGGATGAGCCCGCGTAGGATTAGCTAGTTGGTGAGGTAAAGGCTCACCAAGGCTACGATCCTTAGCTGGTCTGAGAGGATGATCAGCCACACTGGGACTGAGACACGGCCCAGACTCCTACGGGAGGCAGCAGTAGGGAATATTGGACAATGGGGGCAACCCTGATCCAGCAATGCCGCGTGAGTGATGAAGGCCTTAGGGTTGTAAAGCTCTT…	GAGTTTGATCCTGGCTCAGAACGAACGCTGGCGGCATGCCTAATACATGCAAGTCGAACGAGACCTTCGGGTCTAGTGGCGCACGGGTGCGTAACGCGTGGGAATCTGCCCTTGGGTTCGGAATAACGTCGGGAAACTGACGCTAATACCGGATGATGACGAAAGTCCAAAGATTTATCGCCCAGGGATGAGCCCGCGTAGGATTAGCTAGTTGGTGAGGTAAAGGCTCACCAAGGCTACGATCCTTAGCTGGTCTGAGAGGATGATCAGCCACACTGGGACTGAGACACGGCCCAGACTCCTACGGGAGGCAGCAGTAGGGAATATTGGACAATGGGGGCAACCCTGATCCAGCAATGCCGCGTGAGTGATGAAGGCCTTAGGGTTGTAAAGCTCTTT…	0	0	0	0	1	0	0	29	0	0	1	1	2865	0	0	0	1	0	1	6	3	0	0	0	0
Sphingobium_yanoikuyae_1	S	0	4	11_e_29_1413	99.574	100	N	Sphingobium_yanoikuyae	nt|AY972254.1;silva|AY972254.1.847	-	-	-	-	-	Bacteria	Proteobacteria	Alphaproteobacteria	Sphingomonadales	Sphingomonadaceae	Sphingobium	Sphingobium_yanoikuyae	-	AGAGTTTGATCCTGGCTCAGAACGAACGCTGGCGGCATGCCTAATACATGCAAGTCGAACGAGATCTTCGGATCTAGTGGCGCACGGGTGCGTAACGCGTGGGAATCTGCCCTTGGGTTCGGAATAACTTCTGGAAACGGAAGCTAATACCGGATGATGACGTAAGTCCAAAGATTTATCGCCCAAGGATGAGCCCGCGTAGGATTAGCTAGTTGGTGGGGTAAAGGCTCACCAAGGCGACGATCCTTAGCTGGTCTGAGAGGATGATCAGCCACACTGGGACTGAGACACGGCCCAGACTCCTACGGGAGGCAGCAGTAGGGAATATTGGACAATGGGCGAAAGCCTGATCCAGCAATGCCGCGTGAGTGATGAAGGCCTTAGGGTTGTAAAGCTCTT…	AGAGTTTGATCCTGGCTCAGAACGAACGCTGGCGGCATGCCGTAATACATGCAAGTCGAACGAGATCTTCGGATCTAGTGGCGCACGGGTGCGTAACGCGTGGGAATCTGCCCTTGGGTTCGGAATAACTTCTGGAAACGGAAGCTAATACCGGATGATGACGTAAGTCCAAAGATTTATCGCCCAAGGATGAGCCCGCGTAGGATTAGCTAGTTGGTGGGGTAAAGGCTCACCAAGGCGACGATCCTTAGCTGGTCTGAGAGGATGATCAGCCACACTGGGACTGAGACACCGCCCAGACTCCTACGGGAGGCAGCAGTAGGGAATATTGGACAATGGGCGAAAGCCTGATCCAGCAATGCCGCGTGAGTGATGAAGGCCTTAGGGTTGTAAAGCTCT…	23	0	0	0	0	0	0	0	4	0	0	0	554	0	0	0	0	0	0	0	0	0	2	0	8
Sphingobium_yanoikuyae_2	S	0	10	11_a_25_13588	99.787	100	N	Sphingobium_yanoikuyae	nt|CP023741.1	-	-	-	-	-	Bacteria	Proteobacteria	Alphaproteobacteria	Sphingomonadales	Sphingomonadaceae	Sphingobium	Sphingobium_yanoikuyae	-	AGAGTTTGATCCTGGCTCAGAACGAACGCTGGCGGCATGCCTAATACATGCAAGTCGAACGAGATCTTCGGATCTAGTGGCGCACGGGTGCGTAACGCGTGGGAATCTGCCCTTGGGTTCGGAATAACTTCTGGAAACGGAAGCTAATACCGGATGATGGCGTAAGTCCAAAGATTTATCGCCCAAGGATGAGCCCGCGTAGGATTAGCTAGTTGGTGGGGTAAAGGCCCACCAAGGCGACGATCCTTAGCTGGTCTGAGAGGATGATCAGCCACACTGGGACTGAGACACGGCCCAGACTCCTACGGGAGGCAGCAGTAGGGAATATTGGACAATGGGCGAAAGCCTGATCCAGCAATGCCGCGTGAGTGATGAAGGCCTTAGGGTTGTAAAGCTCTT…	AGAGTTTGATCCTGGCTCAGAACGAACGCTGGCGGCATGCCTAATACATGCAAGTCGAACGAGATCTTCGGATCTAGTGGCGCACGGGTGCGTAACGCGTGGGAATCTGCCCTTGGGTTCGGAATAACTTCTGGAAACGGAAGCTAATACCGGATGATGACGTAAGTCCAAAGATTTATCGCCCAAGGATGAGCCCGCGTAGGATTAGCTAGTTGGTGGGGTAAAGGCCCACCAAGGCGACGATCCTTAGCTGGTCTGAGAGGATGATCAGCCACACTGGGACTGAGACACGGCCCAGACTCCTACGGGAGGCAGCAGTAGGGAATATTGGACAATGGGCGAAAGCCTGATCCAGCAATGCCGCGTGAGTGATGAAGGCCTTAGGGTTGTAAAGCTCTT…	137	0	1	0	0	0	0	8	7	0	0	0	11	0	0	0	0	0	0	0	0	0	21	0	25
Sphingobium_yanoikuyae_3	S	0	4	11_a_25_17756	99.787	100	N	Sphingobium_yanoikuyae	nt|CP023741.1;silva|AGZU01000005.175430.176904	-	-	-	-	-	Bacteria	Proteobacteria	Alphaproteobacteria	Sphingomonadales	Sphingomonadaceae	Sphingobium	Sphingobium_yanoikuyae	-	AGAGTTTGATCCTGGCTCAGAACGAACGCTGGCGGCATGCCTAATACATGCAAGTCGAACGAGATCTTCGGATCTAGTGGCGCACGGGTGCGTAACGCGTGGGAATCTGCCCTTGGGTTCGGAATAACTTCTGGAAACGGAAGCTAATACCGGATGATGACGTAAGTCCAAAGATTTATCGCCCAAGGATGAGCCCGCGTAGGATTAGCTAGTTGGTGGGGTAAAGGCTCACCAAGGCGACGATCCTTAGCTGGTCTGAGAGGATGATCAGCCACACTGGGACTGAGACACGGCCCAGACTCCTACGGGAGGCAGCAGTAGGGAATATTGGACAATGGGCGAAAGCCTGATCCAGCAATGCCGCGTGAGTGATGAAGGCCTTAGGGTTGTAAAGCTCTT…	AGAGTTTGATCCTGGCTCAGAACGAACGCTGGCGGCATGCCTAATACATGCAAGTCGAACGAGATCTTCGGATCTAGTGGCGCACGGGTGCGTAACGCGTGGGAATCTGCCCTTGGGTTCGGAATAACTTCTGGAAACGGAAGCTAATACCGGATGATGACGTAAGTCCAAAGATTTATCGCCCAAGGATGAGCCCGCGTAGGATTAGCTAGTTGGTGGGGTAAAGGCCCACCAAGGCGACGATCCTTAGCTGGTCTGAGAGGATGATCAGCCACACTGGGACTGAGACACGGCCCAGACTCCTACGGGAGGCAGCAGTAGGGAATATTGGACAATGGGCGAAAGCCTGATCCAGCAATGCCGCGTGAGTGATGAAGGCCTTAGGGTTGTAAAGCTCTT…	24	0	0	0	0	0	0	5	2	0	0	0	2805	0	0	0	0	0	0	0	0	0	2	0	9
Sphingobium_yanoikuyae_4	S	0	499	11_a_25_128	100	100	N	Sphingobium_yanoikuyae	nt|CP023741.1;silva|JGVR01000092.280.1754	-	-	-	-	-	Bacteria	Proteobacteria	Alphaproteobacteria	Sphingomonadales	Sphingomonadaceae	Sphingobium	Sphingobium_yanoikuyae	-	AGAGTTTGATCCTGGCTCAGAACGAACGCTGGCGGCATGCCTAATACATGCAAGTCGAACGAGATCTTCGGATCTAGTGGCGCACGGGTGCGTAACGCGTGGGAATCTGCCCTTGGGTTCGGAATAACTTCTGGAAACGGAAGCTAATACCGGATGATGACGTAAGTCCAAAGATTTATCGCCCAAGGATGAGCCCGCGTAGGATTAGCTAGTTGGTGGGGTAAAGGCCCACCAAGGCGACGATCCTTAGCTGGTCTGAGAGGATGATCAGCCACACTGGGACTGAGACACGGCCCAGACTCCTACGGGAGGCAGCAGTAGGGAATATTGGACAATGGGCGAAAGCCTGATCCAGCAATGCCGCGTGAGTGATGAAGGCCTTAGGGTTGTAAAGCTCTT…	AGAGTTTGATCCTGGCTCAGAACGAACGCTGGCGGCATGCCTAATACATGCAAGTCGAACGAGATCTTCGGATCTAGTGGCGCACGGGTGCGTAACGCGTGGGAATCTGCCCTTGGGTTCGGAATAACTTCTGGAAACGGAAGCTAATACCGGATGATGACGTAAGTCCAAAGATTTATCGCCCAAGGATGAGCCCGCGTAGGATTAGCTAGTTGGTGGGGTAAAGGCCCACCAAGGCGACGATCCTTAGCTGGTCTGAGAGGATGATCAGCCACACTGGGACTGAGACACGGCCCAGACTCCTACGGGAGGCAGCAGTAGGGAATATTGGACAATGGGCGAAAGCCTGATCCAGCAATGCCGCGTGAGTGATGAAGGCCTTAGGGTTGTAAAGCTCTT…	12129	3	18	2	6	1	3	1006	359	45	5	2	2140	6	4	4	2	4	21	6	56	6	1978	2	2929
Sphingobium_yanoikuyae_5	S	0	4	11_u_16_75592	100	100	N	Sphingobium_yanoikuyae	nt|CP033230.1;silva|AGZU01000005.175430.176904	-	-	-	-	-	Bacteria	Proteobacteria	Alphaproteobacteria	Sphingomonadales	Sphingomonadaceae	Sphingobium	Sphingobium_yanoikuyae	-	AGAGTTTGATCCTGGCTCAGAACGAACGCTGGCGGCATGCCTAATACATGCAAGTCGAACGAGATCTTCGGATCTAGTGGCGCACGGGTGCGTAACGCGTGGGAATCTGCCCTTGGGTTCGGAATAACTTCTGGAAACGGAAGCTAATACCGGATGATGACGTAAGTCCAAAGATTTATCGCCCAAGGATGAGCCCGCGTAGGATTAGCTAGTTGGTGAGGTAAAGGCTCACCAAGGCGACGATCCTTAGCTGGTCTGAGAGGATGATCAGCCACACTGGGACTGAGACACGGCCCAGACTCCTACGGGAGGCAGCAGTAGGGAATATTGGACAATGGGCGAAAGCCTGATCCAGCAATGCCGCGTGAGTGATGAAGGCCTTAGGGTTGTAAAGCTCTT…	AGAGTTTGATCCTGGCTCAGAACGAACGCTGGCGGCATGCCTAATACATGCAAGTCGAACGAGATCTTCGGATCTAGTGGCGCACGGGTGCGTAACGCGTGGGAATCTGCCCTTGGGTTCGGAATAACTTCTGGAAACGGAAGCTAATACCGGATGATGACGTAAGTCCAAAGATTTATCGCCCAAGGATGAGCCCGCGTAGGATTAGCTAGTTGGTGAGGTAAAGGCTCACCAAGGCGACGATCCTTAGCTGGTCTGAGAGGATGATCAGCCACACTGGGACTGAGACACGGCCCAGACTCCTACGGGAGGCAGCAGTAGGGAATATTGGACAATGGGCGAAAGCCTGATCCAGCAATGCCGCGTGAGTGATGAAGGCCTTAGGGTTGTAAAGCTCTT…	3	0	0	0	0	0	0	4	0	0	0	0	34	0	0	0	0	0	0	1	0	0	1	0	0
Sphingobium_yanoikuyae_6	S	0	1	11_a_25_6525	99.787	100	N	Sphingobium_yanoikuyae	nt|CP033230.1;silva|JGVR01000092.280.1754	-	-	-	-	-	Bacteria	Proteobacteria	Alphaproteobacteria	Sphingomonadales	Sphingomonadaceae	Sphingobium	Sphingobium_yanoikuyae	-	AGGGTTTGATCCTGGCTCAGAACGAACGCTGGCGGCATGCCTAATACATGCAAGTCGAACGAGATCTTCGGATCTAGTGGCGCACGGGTGCGTAACGCGTGGGAATCTGCCCTTGGGTTCGGAATAACTTCTGGAAACGGAAGCTAATACCGGATGATGACGTAAGTCCAAAGATTTATCGCCCAAGGATGAGCCCGCGTAGGATTAGCTAGTTGGTGGGGTAAAGGCCCACCAAGGCGACGATCCTTAGCTGGTCTGAGAGGATGATCAGCCACACTGGGACTGAGACACGGCCCAGACTCCTACGGGAGGCAGCAGTAGGGAATATTGGACAATGGGCGAAAGCCTGATCCAGCAATGCCGCGTGAGTGATGAAGGCCTTAGGGTTGTAAAGCTCTT…	AGAGTTTGATCCTGGCTCAGAACGAACGCTGGCGGCATGCCTAATACATGCAAGTCGAACGAGATCTTCGGATCTAGTGGCGCACGGGTGCGTAACGCGTGGGAATCTGCCCTTGGGTTCGGAATAACTTCTGGAAACGGAAGCTAATACCGGATGATGACGTAAGTCCAAAGATTTATCGCCCAAGGATGAGCCCGCGTAGGATTAGCTAGTTGGTGGGGTAAAGGCCCACCAAGGCGACGATCCTTAGCTGGTCTGAGAGGATGATCAGCCACACTGGGACTGAGACACGGCCCAGACTCCTACGGGAGGCAGCAGTAGGGAATATTGGACAATGGGCGAAAGCCTGATCCAGCAATGCCGCGTGAGTGATGAAGGCCTTAGGGTTGTAAAGCTCTT…	12	0	0	0	0	0	0	1	0	0	0	0	0	0	0	0	0	0	0	0	0	0	0	0	1
Sphingomonadaceae_MG_2	G	2	1	22_p_53_100	99.147	100	N	Sphingobium;Sphingomonas	nt|AF191022.1;nt|KF437555.1;rdp|S000388838;silva|AF191022.1.1453	-	-	-	-	-	Bacteria	Proteobacteria	Alphaproteobacteria	Sphingomonadales	Sphingomonadaceae	Sphingomonadaceae_MG	Sphingomonadaceae_MG	-	AGAGTTTGATCCTGGCTCAGAACGAACGCTGGCGGCATGCCTAATACATGCAAGTCGAACGAGATCTTCGGGTCTAGTGGCGCACGGGTGCGTAACGCGTGGGAATCTGCCCTTGGGTTCGGAATAACGTCGGGAAACTGACGCTAATACCGGATGATGACGAAAGTCCAAAGATTTATCGCCCAGGGATGAGCCCGCGTAGGATTAGCTAGTTGGTGAGGTAAAGGCTCACCAAGGCTACGATCCTTAGCTGGTCTGAGAGGATGATCAGCCACACTGGGACTGAGACACGGCCCAGACTCCTACGGGAGGCAGCAGTAGGGAATATTGGACAATGGGCGAAAGCCTGATCCAGCAATGCCGCGTGAGTGATGAAGGCCTTAGGGTTGTAAAGCTCTT…	AGAGTTTGATCCTGGCTCAGAACGAACGCTGGCGGCATGCCTAATACATGCAAGTCGAACGAGATCTTCGGATCTAGTGGCGCACGGGTGCGTAACGCGTGGGAATCTGCCCTTGGGTTCGGAATAACGTCGGGAAACTGACGCTAATACCGGATGATGACGTAAGTCCAAAGATTTATCGCCCAGGGATGAGCCCGCGTAGGATTAGCTAGTTGGTGAGGTAAAGGCTCACCAAGGCGACGATCCTTAGCTGGTCTGAGAGGATGATCAGCCACACTGGGACTGAGACACGGCCCAGACTCCTACGGGAGGCAGCAGTAGGGAATATTGGACAATGGGCGAAAGCCTGATCCAGCAATGCCGCGTGAGTGATGAAGGCCTTAGGGTTGTAAAGCTCTT…	0	0	0	0	0	0	0	0	0	1	0	0	0	0	0	0	0	0	0	0	0	0	0	0	0
Sphingomonadaceae_MG_3	G	2	2	11_b_03_18648	99.36	100	N	Sphingobium;Sphingomonas	nt|AF191022.1;rdp|S000388838;silva|AF191022.1.1453	-	-	-	-	-	Bacteria	Proteobacteria	Alphaproteobacteria	Sphingomonadales	Sphingomonadaceae	Sphingomonadaceae_MG	Sphingomonadaceae_MG	-	AGAGTTTGATCCTGGCTCAGAACGAACGCTGGCGGCATGCCTAATACATGCAAGTCGAACGAGATCTTCGGATCTAGTGGCGCACGGGTGCGTAACGCGTGGGAATCTGCCCTTGGGTTCGGAATAACGTCGGGAAACTGACGCTAATACCGGATGATGACGAAAGTCCAAAGATTTATCGCCCAGGGATGAGCCCGCGTAGGATTAGCTAGTTGGTGAGGTAAAGGCTCACCAAGGCTACGATCCTTAGCTGGTCTGAGAGGATGATCAGCCACACTGGGACTGAGACACGGCCCAGACTCCTACGGGAGGCAGCAGTAGGGAATATTGGACAATGGGCGAAAGCCTGATCCAGCAATGCCGCGTGAGTGATGAAGGCCTTAGGGTTGTAAAGCTCTT…	AGAGTTTGATCCTGGCTCAGAACGAACGCTGGCGGCATGCCTAATACATGCAAGTCGAACGAGATCTTCGGATCTAGTGGCGCACGGGTGCGTAACGCGTGGGAATCTGCCCTTGGGTTCGGAATAACGTCGGGAAACTGACGCTAATACCGGATGATGACGTAAGTCCAAAGATTTATCGCCCAGGGATGAGCCCGCGTAGGATTAGCTAGTTGGTGAGGTAAAGGCTCACCAAGGCGACGATCCTTAGCTGGTCTGAGAGGATGATCAGCCACACTGGGACTGAGACACGGCCCAGACTCCTACGGGAGGCAGCAGTAGGGAATATTGGACAATGGGCGAAAGCCTGATCCAGCAATGCCGCGTGAGTGATGAAGGCCTTAGGGTTGTAAAGCTCTT…	0	0	0	0	0	0	0	4	0	1	1	0	22	0	0	0	0	0	0	0	1	0	0	0	0
Sphingomonadaceae_MG_4	G	2	3	22_b_50_348	100	100	N	Sphingopyxis;Sphingorhabdus	nt|AM989067.1;rdp|S000341702;silva|AF316781.1.610;silva|FJ820454.1.1442	-	-	-	-	-	Bacteria	Proteobacteria	Alphaproteobacteria	Sphingomonadales	Sphingomonadaceae	Sphingomonadaceae_MG	Sphingomonadaceae_MG	-	AGAGTTTGATCCTGGCTCAGAACGAACGCTGGCGGCATGCTTAACACATGCAAGTCGAACGAGACCTTCGGGTCTAGTGGCGCACGGGTGCGTAACGCGTGGGAATCTGCCCTTAGGTACGGAATAACTCAGAGAAATTTGTGCTAATACCGTATGATGTCGAAAGACCAAAGATTTATCGCCTAAGGATGAGCCCGCGTAAGATTAGCTTGTTGGTGAGGTAAAAGCTCACCAAGGCGACGATCTTTAGCTGGTCTGAGAGGATGATCAGCCACACTGGGACTGAGACACGGCCCAGACTCCTACGGGAGGCAGCAGTGGGGAATATTGGACAATGGGCGAAAGCCTGATCCAGCAATGCCGCGTGAGTGATGAAGGCCTTAGGGTTGTAAAGCTCTT…	AGAGTTTGATCCTGGCTCAGAACGAACGCTGGCGGCATGCTTAACACATGCAAGTCGAACGAGACCTTCGGGTCTAGTGGCGCACGGGTGCGTAACGCGTGGGAATCTGCCCTTAGGTACGGAATAACTCAGAGAAATTTGTGCTAATACCGTATGATGTCGAAAGACCAAAGATTTATCGCCTAAGGATGAGCCCGCGTAAGATTAGCTTGTTGGTGAGGTAAAAGCTCACCAAGGCGACGATCTTTAGCTGGTCTGAGAGGATGATCAGCCACACTGGGACTGAGACACGGCCCAGACTCCTACGGGAGGCAGCAGTGGGGAATATTGGACAATGGGCGAAAGCCTGATCCAGCAATGCCGCGTGAGTGATGAAGGCCTTAGGGTTGTAAAGCTCTT…	0	0	0	0	0	0	0	0	0	0	0	0	0	0	0	0	0	0	0	0	0	0	0	1	0
Sphingomonadaceae_MG_5	G	2	1	22_p_53_67	99.147	100	N	Sphingobium;Sphingomonas	nt|KF437555.1;rdp|S003233288;rdp|S004053180;silva|JN887296.1.800;silva|KF437555.1.1451	-	-	-	-	-	Bacteria	Proteobacteria	Alphaproteobacteria	Sphingomonadales	Sphingomonadaceae	Sphingomonadaceae_MG	Sphingomonadaceae_MG	-	AGAGTTTGATCCTGGCTCAGAACGAACGCTGGCGGCATGCCTAATACATGCAAGTCGAACGAGACCTTCGGGTCTAGTGGCGCACGGGTGCGTAACGCGTGGGAATCTGCCCTTGGGTTCGGAATAACGTCGGGAAACTGACGCTAATACCGGATGATGACGTAAGTCCAAAGATTTATCGCCCAAGGATGAGCCCGCGTAGGATTAGCTAGTTGGTGGGGTAAAGGCCCACCAAGGCGACGATCCTTAGCTGGTCTGAGAGGATGATCAGCCACACTGGGACTGAGACACGGCCCAGACTCCTACGGGAGGCAGCAGTAGGGAATATTGGACAATGGGCGAAAGCCTGATCCAGCAATGCCGCGTGAGTGATGAAGGCCTTAGGGTTGTAAAGCTCTT…	AGAGTTTGATCCTGGCTCAGAACGAACGCTGGCGGCATGCCTAATACATGCAAGTCGAACGAGACCTTCGGGTCTAGTGGCGCACGGGTGCGTAACGCGTGGGAATCTGCCCTTGGGTTCGGAATAACGTCGGGAAACTGACGCTAATACCGGATGATGACGTAAGTCCAAAGATTTATCGCCCAGGGATGAGCCCGCGTAGGATTAGCTAGTTGGTGAGGTAAAGGCTCACCAAGGCGACGATCCTTAGCTGGTCTGAGAGGATGATCAGCCACACTGGGACTGAGACACGGCCCAGACTCCTACGGGAGGCAGCAGTAGGGAATATTGGACAATGGGCGAAAGCCTGATCCAGCAATGCCGCGTGAGTGATGAAGGCCTTAGGGTTGTAAAGCTCTT…	0	0	0	0	0	0	0	0	0	0	0	0	0	0	0	0	0	0	0	0	0	0	0	0	0
Sphingomonadaceae_MS_1	S	2	1	11_e_29_39	100	100	N	Blastomonas_natatoria;Sphingomonas_ursincola	16SMicrobial|NR_040824.1;16SMicrobial|NR_040825.1	Sphingomonadaceae_MS	3	Blastomonas_natatoria;Blastomonas_ursincola;Sphingomonas_ursincola	nt|NR_040824.1;nt|NR_040825.1;silva|AB024288.1.1477;silva|AB024289.1.1476	100.0/100.0	Bacteria	Proteobacteria	Alphaproteobacteria	Sphingomonadales	Sphingomonadaceae	Sphingomonadaceae_MS	Sphingomonadaceae_MS	-	AGAGTTTGATCCTGGCTCAGAACGAACGCTGGCGGCATGCCTAACACATGCAAGTCGAACGAAGGCTTCGGCCTTAGTGGCGCACGGGTGCGTAACGCGTGGGAATCTGCCCTTGGGTTCGGAATAACAGTGAGAAATTACTGCTAATACCGGATGATGACTTCGGTCCAAAGATTTATCGCCCAAGGATGAGCCCGCGTAAGATTAGCTAGTTGGTGAGGTAAAGGCTCACCAAGGCGACGATCTTTAGCTGGTCTGAGAGGATGATCAGCCACACTGGGACTGAGACACGGCCCAGACTCCTACGGGAGGCAGCAGTGGGGAATATTGGACAATGGGCGAAAGCCTGATCCAGCAATGCCGCGTGAGTGATGAAGGCCTTAGGGTTGTAAAGCTCTT…	AGAGTTTGATCCTGGCTCAGAACGAACGCTGGCGGCATGCCTAACACATGCAAGTCGAACGAAGGCTTCGGCCTTAGTGGCGCACGGGTGCGTAACGCGTGGGAATCTGCCCTTGGGTTCGGAATAACAGTGAGAAATTACTGCTAATACCGGATGATGACTTCGGTCCAAAGATTTATCGCCCAAGGATGAGCCCGCGTAAGATTAGCTAGTTGGTGAGGTAAAGGCTCACCAAGGCGACGATCTTTAGCTGGTCTGAGAGGATGATCAGCCACACTGGGACTGAGACACGGCCCAGACTCCTACGGGAGGCAGCAGTGGGGAATATTGGACAATGGGCGAAAGCCTGATCCAGCAATGCCGCGTGAGTGATGAAGGCCTTAGGGTTGTAAAGCTCTT…	0	0	0	0	0	0	0	0	0	0	0	0	1613	0	0	0	0	0	0	0	0	0	0	0	0
Sphingomonas_1	G	0	1	11_u_50_613	100	100	N	Sphingomonas	nt|MK434315.1;rdp|S002341893;silva|HQ585275.1.591	-	-	-	-	-	Bacteria	Proteobacteria	Alphaproteobacteria	Sphingomonadales	Sphingomonadaceae	Sphingomonas	Sphingomonas	-	AGAGTTTGATCCTGGCTCAGAACGAACGCTGGCGGCATGCCTAACACATGCAAGTCGAACGAGCCCTTCGGGGTTAGTGGCGCACGGGTGCGTAACGCGTGGGAATCTGCCCTTGGGTTCGGAATAACTCGCCGAAAGGCGTGCTAATACCGGATGATGTCGAAAGACCAAAGATTTATCGCCCAAGGATGAGCCCGCGTAAGATTAGGTAGTTGGTGAGGTAAAGGCTCACCAAGCCGACGATCTTTAGCTGGTCTGAGAGGATGATCAGCCACACTGGGACTGAGACACGGCCCAGACTCCTACGGGAGGCAGCAGTGGGGAATATTGGACAATGGGCGAAAGCCTGATCCAGCAATGCCGCGTGAGTGATGAAGGCCTTAGGGTTGTAAAGCTCTT…	AGAGTTTGATCCTGGCTCAGAACGAACGCTGGCGGCATGCCTAACACATGCAAGTCGAACGAGCCCTTCGGGGTTAGTGGCGCACGGGTGCGTAACGCGTGGGAATCTGCCCTTGGGTTCGGAATAACTCGCCGAAAGGCGTGCTAATACCGGATGATGTCGAAAGACCAAAGATTTATCGCCCAAGGATGAGCCCGCGTAAGATTAGGTAGTTGGTGAGGTAAAGGCTCACCAAGCCGACGATCTTTAGCTGGTCTGAGAGGATGATCAGCCACACTGGGACTGAGACACGGCCCAGACTCCTACGGGAGGCAGCAGTGGGGAATATTGGACAATGGGCGAAAGCCTGATCCAGCAATGCCGCGTGAGTGATGAAGGCCTTAGGGTTGTAAAGCTCTT…	0	0	0	0	0	0	0	0	0	0	0	0	0	0	0	0	0	0	0	0	0	0	0	0	0
Sphingopyxis_1	G	0	1	22_b_50_6309	99.574	100	N	Sphingopyxis	silva|KF680735.1.742	-	-	-	-	-	Bacteria	Proteobacteria	Alphaproteobacteria	Sphingomonadales	Sphingomonadaceae	Sphingopyxis	Sphingopyxis	-	AGAGTTTGATCCTGGCTCAGAACGAACGCTGGCGGCATGCCTAACACATGCAAGTCGAACGAACCCTTCGGGGTTAGTGGCGCACGGGTGCGTAACGCGTGGGAATCTGCCCTTTGCTTCGGAATAACTCAGGGAAACTTGTGCTAATACCGGATGATGTCTTCGGACCAAAGATTTATCGGCAAGGGATGAGCCCGCGTAGGATTAGGTAGTTGGTGGGGTAAAGGCCTACCAAGCCGACGATCCTTAGCTGGTCTGAGAGGATGATCAGCCACACTGGGACTGAGACACGGCCCAGACTCCTACGGGAGGCAGCAGTGGGGAATATTGGACAATGGGCGAAAGCCTGATCCAGCAATGCCGCGTGAGTGATGAAGGCCTTAGGGTTGTAAAGCTCTT…	AGAGTTTGATCCTGGCTCAGAACGAACGCTGGCGGCATGCCTAACACATGCAAGTCGAACGAACCCTTCGGGGTTAGTGGCGCACGGGTGCGTAACGCGTGGGAATCTGCCCTTTGCTTCGGAATAACTCAGGGAAACTTGTGCTAATACCGGATGATGTCTTCGGACCAAAGATTTATCGGCAAGGGATGAGCCCGCGTAGGATTAGGTAGTTGGTGGGGTAAAGGCCTACCAAGCCGACGATCCTTAGCTGGTCTGAGAGGATGATCAGCCACACTGGGACTGAGACACGGCCCAGACTCCTACGGGAGGCAGCAGTGGGGAATATTGGACAATGGGCGAAAGCCTGATCCAGCAATGCCGCGTGAGTGATGAAGGCCTTAGGGTTGTAAAGCTCTT…	0	0	0	0	0	0	0	0	0	0	0	0	0	0	0	0	0	0	0	0	0	0	0	0	0
Sphingopyxis_MS_1	S	2	1	22_r_45_1691	100	100	N	Sphingopyxis_fribergensis;Sphingopyxis_witflariensis	16SMicrobial|NR_028010.1;16SMicrobial|NR_137271.1	Sphingopyxis_MS	2	Sphingopyxis_fribergensis;Sphingopyxis_witflariensis	nt|CP009122.1;nt|NR_028010.1;silva|AJ416410.1.1482;silva|CP009122.159052.160528	100.0/100.0	Bacteria	Proteobacteria	Alphaproteobacteria	Sphingomonadales	Sphingomonadaceae	Sphingopyxis	Sphingopyxis_MS	-	AGAGTTTGATCCTGGCTCAGAACGAACGCTGGCGGCATGCCTAACACATGCAAGTCGAACGAACTCTTCGGAGTTAGTGGCGCACGGGTGCGTAACGCGTGGGAATCTGCCCTTGGGTACGGAATAACTCAGAGAAATTTGTGCTAATACCGTATAATGTCTTCGGACCAAAGATTTATCGCCCAAGGATGAGCCCGCGTAAGATTAGCTAGTTGGTGAGGTAAAAGCTCACCAAGGCGACGATCTTTAGCTGGTCTGAGAGGATGATCAGCCACACTGGGACTGAGACACGGCCCAGACTCCTACGGGAGGCAGCAGTGGGGAATATTGGACAATGGGCGAAAGCCTGATCCAGCAATGCCGCGTGAGTGATGAAGGCCTTAGGGTTGTAAAGCTCTT…	AGAGTTTGATCCTGGCTCAGAACGAACGCTGGCGGCATGCCTAACACATGCAAGTCGAACGAACTCTTCGGAGTTAGTGGCGCACGGGTGCGTAACGCGTGGGAATCTGCCCTTGGGTACGGAATAACTCAGAGAAATTTGTGCTAATACCGTATAATGTCTTCGGACCAAAGATTTATCGCCCAAGGATGAGCCCGCGTAAGATTAGCTAGTTGGTGAGGTAAAAGCTCACCAAGGCGACGATCTTTAGCTGGTCTGAGAGGATGATCAGCCACACTGGGACTGAGACACGGCCCAGACTCCTACGGGAGGCAGCAGTGGGGAATATTGGACAATGGGCGAAAGCCTGATCCAGCAATGCCGCGTGAGTGATGAAGGCCTTAGGGTTGTAAAGCTCTT…	0	0	0	0	0	0	0	0	0	52	0	0	0	0	0	0	0	0	0	0	0	0	0	0	0
[truncated: 1,148 more rows]
[truncated: 62 more columns]

## Sheet: DA table
OTU	AmbiguousLabels	Early_raw	Established_raw	Early_size	Established_size	Early_DESeq	Established_DESeq	Final_Regulation	baseMean	log2FoldChange	lfcSE	stat	pvalue	padj	errorBarUp	errorBarLow	lowestTaxLevel	NumberOfAmbiguousHits	anchorPerSubOTU	RefAnchorID	identity	coverageQ	chimera	subjectid	OTU_2	AmbiguousHits_2	AmbiguousLabels_2	subjectid_2	Id/Cov_2	Domain	Phylum	Class	Order	Family	Genus	Species	anchorCollapsingDueToPrimer	sequence	db_seq	11_a_25	11_a_26	11_a_34	11_a_36	11_a_51	11_a_55	11_b_01	11_b_03	11_b_32	11_b_33
[truncated: 137 more rows]
[truncated: 77 more columns]
